# Supplementary material for: A generalized density-modulated twist-splay-bend phase of banana-shaped particles
Source: Nat Commun. 2021 Apr 12;12:2157. doi: 10.1038/s41467-021-22413-8 (PMC8041804; doi:10.1038/s41467-021-22413-8)
Supplement: Supplementary file 3 — Source Data [file 41467_2021_22413_MOESM3_ESM.zip]

Archive with 313 entries (245 files):
- SourceDataFile/
- SourceDataFile/.DS_Store
- __MACOSX/
- __MACOSX/SourceDataFile/
- __MACOSX/SourceDataFile/._.DS_Store
- SourceDataFile/Figure3/
- SourceDataFile/Figure3/.DS_Store
- __MACOSX/SourceDataFile/Figure3/
- __MACOSX/SourceDataFile/Figure3/._.DS_Store
- SourceDataFile/Figure3/Figure3b/
- SourceDataFile/Figure3/Figure3b/.DS_Store
- __MACOSX/SourceDataFile/Figure3/Figure3b/
- __MACOSX/SourceDataFile/Figure3/Figure3b/._.DS_Store
- SourceDataFile/Figure3/Figure3b/I.txt
- __MACOSX/SourceDataFile/Figure3/Figure3b/._I.txt
- SourceDataFile/Figure3/Figure3b/NTB.txt
- __MACOSX/SourceDataFile/Figure3/Figure3b/._NTB.txt
- SourceDataFile/Figure3/Figure3b/N.txt
- __MACOSX/SourceDataFile/Figure3/Figure3b/._N.txt
- SourceDataFile/Figure3/Figure3b/SmSB.txt
- __MACOSX/SourceDataFile/Figure3/Figure3b/._SmSB.txt
- SourceDataFile/Figure3/Figure3b/SmTSB.txt
- __MACOSX/SourceDataFile/Figure3/Figure3b/._SmTSB.txt
- SourceDataFile/Figure3/Figure3a/
- SourceDataFile/Figure3/Figure3a/.DS_Store
- __MACOSX/SourceDataFile/Figure3/Figure3a/
- __MACOSX/SourceDataFile/Figure3/Figure3a/._.DS_Store
- SourceDataFile/Figure3/Figure3a/I.txt
- SourceDataFile/Figure3/Figure3a/NTB.txt
- SourceDataFile/Figure3/Figure3a/N.txt
- SourceDataFile/Figure3/Figure3a/SmSB.txt
- SourceDataFile/Figure3/Figure3a/SmTSB.txt
- SourceDataFile/SupplementaryFigure9/
- SourceDataFile/SupplementaryFigure9/SupplementaryFigure9a/
- SourceDataFile/SupplementaryFigure9/SupplementaryFigure9a/tau_Psi1.54.txt
- SourceDataFile/SupplementaryFigure9/SupplementaryFigure9a/theta0_Psi1.54.txt
- SourceDataFile/SupplementaryFigure9/SupplementaryFigure9a/e_Psi1.54.txt
- SourceDataFile/SupplementaryFigure9/SupplementaryFigure9a/pitch_Psi1.54.txt
- SourceDataFile/SupplementaryFigure9/SupplementaryFigure9a/S_Psi1.54.txt
- SourceDataFile/SupplementaryFigure9/SupplementaryFigure9f/
- SourceDataFile/SupplementaryFigure9/SupplementaryFigure9f/theta0_Psi0.71.txt
- SourceDataFile/SupplementaryFigure9/SupplementaryFigure9f/tau_Psi0.71.txt
- SourceDataFile/SupplementaryFigure9/SupplementaryFigure9f/e_Psi0.71.txt
- SourceDataFile/SupplementaryFigure9/SupplementaryFigure9f/pitch_Psi0.71.txt
- SourceDataFile/SupplementaryFigure9/SupplementaryFigure9f/S_Psi0.71.txt
- SourceDataFile/SupplementaryFigure9/.DS_Store
- __MACOSX/SourceDataFile/SupplementaryFigure9/
- __MACOSX/SourceDataFile/SupplementaryFigure9/._.DS_Store
- SourceDataFile/SupplementaryFigure9/SupplementaryFigure9c/
- SourceDataFile/SupplementaryFigure9/SupplementaryFigure9c/S_Psi0.83.txt
- SourceDataFile/SupplementaryFigure9/SupplementaryFigure9c/pitch_Psi0.83.txt
- SourceDataFile/SupplementaryFigure9/SupplementaryFigure9c/e_Psi0.83.txt
- SourceDataFile/SupplementaryFigure9/SupplementaryFigure9c/tau_Psi0.83.txt
- SourceDataFile/SupplementaryFigure9/SupplementaryFigure9c/theta0_Psi0.83.txt
- SourceDataFile/SupplementaryFigure9/SupplementaryFigure9d/
- SourceDataFile/SupplementaryFigure9/SupplementaryFigure9d/S_Psi0.83.txt
- SourceDataFile/SupplementaryFigure9/SupplementaryFigure9d/pitch_Psi0.83.txt
- SourceDataFile/SupplementaryFigure9/SupplementaryFigure9d/e_Psi0.83.txt
- SourceDataFile/SupplementaryFigure9/SupplementaryFigure9d/tau_Psi0.83.txt
- SourceDataFile/SupplementaryFigure9/SupplementaryFigure9d/theta0_Psi0.83.txt
- SourceDataFile/SupplementaryFigure9/SupplementaryFigure9e/
- SourceDataFile/SupplementaryFigure9/SupplementaryFigure9e/theta0_Psi0.71.txt
- SourceDataFile/SupplementaryFigure9/SupplementaryFigure9e/tau_Psi0.71.txt
- SourceDataFile/SupplementaryFigure9/SupplementaryFigure9e/e_Psi0.71.txt
- SourceDataFile/SupplementaryFigure9/SupplementaryFigure9e/pitch_Psi0.71.txt
- SourceDataFile/SupplementaryFigure9/SupplementaryFigure9e/S_Psi0.71.txt
- SourceDataFile/SupplementaryFigure9/SupplementaryFigure9b/
- SourceDataFile/SupplementaryFigure9/SupplementaryFigure9b/tau_Psi1.47.txt
- SourceDataFile/SupplementaryFigure9/SupplementaryFigure9b/theta0_Psi1.47.txt
- SourceDataFile/SupplementaryFigure9/SupplementaryFigure9b/pitch_Psi1.47.txt
- SourceDataFile/SupplementaryFigure9/SupplementaryFigure9b/e_Psi1.47.txt
- SourceDataFile/SupplementaryFigure9/SupplementaryFigure9b/S_Psi1.47.txt
- SourceDataFile/SupplementaryFigure7/
- SourceDataFile/SupplementaryFigure7/.DS_Store
- __MACOSX/SourceDataFile/SupplementaryFigure7/
- __MACOSX/SourceDataFile/SupplementaryFigure7/._.DS_Store
- SourceDataFile/SupplementaryFigure7/SupplementaryFigure7a/
- SourceDataFile/SupplementaryFigure7/SupplementaryFigure7a/.DS_Store
- __MACOSX/SourceDataFile/SupplementaryFigure7/SupplementaryFigure7a/
- __MACOSX/SourceDataFile/SupplementaryFigure7/SupplementaryFigure7a/._.DS_Store
- SourceDataFile/SupplementaryFigure7/SupplementaryFigure7a/S.txt
- SourceDataFile/SupplementaryFigure7/SupplementaryFigure7b/
- SourceDataFile/SupplementaryFigure7/SupplementaryFigure7b/.DS_Store
- __MACOSX/SourceDataFile/SupplementaryFigure7/SupplementaryFigure7b/
- __MACOSX/SourceDataFile/SupplementaryFigure7/SupplementaryFigure7b/._.DS_Store
- SourceDataFile/SupplementaryFigure7/SupplementaryFigure7b/S.txt
- SourceDataFile/SupplementaryFigure14/
- SourceDataFile/SupplementaryFigure14/bz.txt
- SourceDataFile/SupplementaryFigure14/ny.txt
- SourceDataFile/SupplementaryFigure14/nx.txt
- SourceDataFile/SupplementaryFigure14/by.txt
- SourceDataFile/SupplementaryFigure14/nz.txt
- SourceDataFile/SupplementaryFigure14/bx.txt
- SourceDataFile/SupplementaryFigure14/mz.txt
- SourceDataFile/SupplementaryFigure14/my.txt
- SourceDataFile/SupplementaryFigure14/mx.txt
- SourceDataFile/SupplementaryFigure14/rz.txt
- SourceDataFile/SupplementaryFigure14/sz.txt
- SourceDataFile/SupplementaryFigure13/
- SourceDataFile/SupplementaryFigure13/bz.txt
- SourceDataFile/SupplementaryFigure13/ny.txt
- SourceDataFile/SupplementaryFigure13/nx.txt
- SourceDataFile/SupplementaryFigure13/by.txt
- SourceDataFile/SupplementaryFigure13/nz.txt
- SourceDataFile/SupplementaryFigure13/bx.txt
- SourceDataFile/SupplementaryFigure13/mz.txt
- SourceDataFile/SupplementaryFigure13/my.txt
- SourceDataFile/SupplementaryFigure13/mx.txt
- SourceDataFile/SupplementaryFigure13/rz.txt
- SourceDataFile/SupplementaryFigure13/sz.txt
- SourceDataFile/SupplementaryFigure1/
- SourceDataFile/SupplementaryFigure1/MSEvstheta0.txt
- SourceDataFile/SupplementaryFigure8/
- SourceDataFile/SupplementaryFigure8/.DS_Store
- __MACOSX/SourceDataFile/SupplementaryFigure8/
- __MACOSX/SourceDataFile/SupplementaryFigure8/._.DS_Store
- SourceDataFile/SupplementaryFigure8/SupplementaryFigure8b/
- SourceDataFile/SupplementaryFigure8/SupplementaryFigure8b/NTB.txt
- SourceDataFile/SupplementaryFigure8/SupplementaryFigure8b/N.txt
- SourceDataFile/SupplementaryFigure8/SupplementaryFigure8b/SmSB.txt
- SourceDataFile/SupplementaryFigure8/SupplementaryFigure8b/SmTSB.txt
- SourceDataFile/SupplementaryFigure8/SupplementaryFigure8a/
- SourceDataFile/SupplementaryFigure8/SupplementaryFigure8a/NTB.txt
- SourceDataFile/SupplementaryFigure8/SupplementaryFigure8a/N.txt
- SourceDataFile/SupplementaryFigure8/SupplementaryFigure8a/SmSB.txt
- SourceDataFile/SupplementaryFigure8/SupplementaryFigure8a/SmTSB.txt
- SourceDataFile/SupplementaryFigure12/
- SourceDataFile/SupplementaryFigure12/.DS_Store
- __MACOSX/SourceDataFile/SupplementaryFigure12/
- __MACOSX/SourceDataFile/SupplementaryFigure12/._.DS_Store
- SourceDataFile/SupplementaryFigure12/bz.txt
- SourceDataFile/SupplementaryFigure12/ny.txt
- SourceDataFile/SupplementaryFigure12/nx.txt
- SourceDataFile/SupplementaryFigure12/by.txt
- SourceDataFile/SupplementaryFigure12/nz.txt
- SourceDataFile/SupplementaryFigure12/bx.txt
- SourceDataFile/SupplementaryFigure12/mz.txt
- SourceDataFile/SupplementaryFigure12/my.txt
- SourceDataFile/SupplementaryFigure12/mx.txt
- SourceDataFile/SupplementaryFigure12/rz.txt
- SourceDataFile/SupplementaryFigure12/sz.txt
- SourceDataFile/SupplementaryFigure15/
- SourceDataFile/SupplementaryFigure15/ny.txt
- SourceDataFile/SupplementaryFigure15/nx.txt
- SourceDataFile/SupplementaryFigure15/nz.txt
- SourceDataFile/SupplementaryFigure15/dozov_nz.txt
- SourceDataFile/SupplementaryFigure15/dozov_ny.txt
- SourceDataFile/SupplementaryFigure15/dozov_nx.txt
- SourceDataFile/Figure5b/
- SourceDataFile/Figure5b/nx2.txt
- __MACOSX/SourceDataFile/Figure5b/
- __MACOSX/SourceDataFile/Figure5b/._nx2.txt
- SourceDataFile/Figure5b/ny6.txt
- __MACOSX/SourceDataFile/Figure5b/._ny6.txt
- SourceDataFile/Figure5b/ny7.txt
- __MACOSX/SourceDataFile/Figure5b/._ny7.txt
- SourceDataFile/Figure5b/nx3.txt
- __MACOSX/SourceDataFile/Figure5b/._nx3.txt
- SourceDataFile/Figure5b/nz9.txt
- __MACOSX/SourceDataFile/Figure5b/._nz9.txt
- SourceDataFile/Figure5b/ny5.txt
- __MACOSX/SourceDataFile/Figure5b/._ny5.txt
- SourceDataFile/Figure5b/nx1.txt
- __MACOSX/SourceDataFile/Figure5b/._nx1.txt
- SourceDataFile/Figure5b/nx0.txt
- __MACOSX/SourceDataFile/Figure5b/._nx0.txt
- SourceDataFile/Figure5b/ny4.txt
- __MACOSX/SourceDataFile/Figure5b/._ny4.txt
- SourceDataFile/Figure5b/nz8.txt
- __MACOSX/SourceDataFile/Figure5b/._nz8.txt
- SourceDataFile/Figure5b/ny0.txt
- __MACOSX/SourceDataFile/Figure5b/._ny0.txt
- SourceDataFile/Figure5b/nx4.txt
- __MACOSX/SourceDataFile/Figure5b/._nx4.txt
- SourceDataFile/Figure5b/nx5.txt
- __MACOSX/SourceDataFile/Figure5b/._nx5.txt
- SourceDataFile/Figure5b/ny1.txt
- __MACOSX/SourceDataFile/Figure5b/._ny1.txt
- SourceDataFile/Figure5b/nx7.txt
- __MACOSX/SourceDataFile/Figure5b/._nx7.txt
- SourceDataFile/Figure5b/ny3.txt
- __MACOSX/SourceDataFile/Figure5b/._ny3.txt
- SourceDataFile/Figure5b/ny2.txt
- __MACOSX/SourceDataFile/Figure5b/._ny2.txt
- SourceDataFile/Figure5b/nx6.txt
- __MACOSX/SourceDataFile/Figure5b/._nx6.txt
- SourceDataFile/Figure5b/nz3.txt
- __MACOSX/SourceDataFile/Figure5b/._nz3.txt
- SourceDataFile/Figure5b/nz2.txt
- __MACOSX/SourceDataFile/Figure5b/._nz2.txt
- SourceDataFile/Figure5b/nx8.txt
- __MACOSX/SourceDataFile/Figure5b/._nx8.txt
- SourceDataFile/Figure5b/nz0.txt
- __MACOSX/SourceDataFile/Figure5b/._nz0.txt
- SourceDataFile/Figure5b/nz1.txt
- __MACOSX/SourceDataFile/Figure5b/._nz1.txt
- SourceDataFile/Figure5b/nx9.txt
- __MACOSX/SourceDataFile/Figure5b/._nx9.txt
- SourceDataFile/Figure5b/nz5.txt
- __MACOSX/SourceDataFile/Figure5b/._nz5.txt
- SourceDataFile/Figure5b/ny9.txt
- __MACOSX/SourceDataFile/Figure5b/._ny9.txt
- SourceDataFile/Figure5b/ny8.txt
- __MACOSX/SourceDataFile/Figure5b/._ny8.txt
- SourceDataFile/Figure5b/nz4.txt
- __MACOSX/SourceDataFile/Figure5b/._nz4.txt
- SourceDataFile/Figure5b/nz6.txt
- __MACOSX/SourceDataFile/Figure5b/._nz6.txt
- SourceDataFile/Figure5b/nz7.txt
- __MACOSX/SourceDataFile/Figure5b/._nz7.txt
- SourceDataFile/Figure6/
- SourceDataFile/Figure6/.DS_Store
- __MACOSX/SourceDataFile/Figure6/
- __MACOSX/SourceDataFile/Figure6/._.DS_Store
- SourceDataFile/Figure6/Figure6a/
- SourceDataFile/Figure6/Figure6a/.DS_Store
- __MACOSX/SourceDataFile/Figure6/Figure6a/
- __MACOSX/SourceDataFile/Figure6/Figure6a/._.DS_Store
- SourceDataFile/Figure6/Figure6a/TopPanel/
- SourceDataFile/Figure6/Figure6a/TopPanel/curvature_psi0.56_be120.txt
- SourceDataFile/Figure6/Figure6a/TopPanel/curvature_psi0.62_be120.txt
- SourceDataFile/Figure6/Figure6a/TopPanel/curvature_psi0.67_be120.txt
- SourceDataFile/Figure6/Figure6a/TopPanel/curvature_psi0.59_be120.txt
- SourceDataFile/Figure6/Figure6a/BottomPanel/
- SourceDataFile/Figure6/Figure6a/BottomPanel/density_psi0.56_be120.txt
- SourceDataFile/Figure6/Figure6a/BottomPanel/density_psi0.62_be120.txt
- SourceDataFile/Figure6/Figure6a/BottomPanel/density_psi0.59_be120.txt
- SourceDataFile/Figure6/Figure6a/BottomPanel/density_psi0.67_be120.txt
- SourceDataFile/Figure6/Figure6c/
- SourceDataFile/Figure6/Figure6c/TopPanel.txt
- SourceDataFile/Figure6/Figure6c/.DS_Store
- __MACOSX/SourceDataFile/Figure6/Figure6c/
- __MACOSX/SourceDataFile/Figure6/Figure6c/._.DS_Store
- SourceDataFile/Figure6/Figure6c/BottomPanel.txt
- SourceDataFile/Figure6/Figure6b/
- SourceDataFile/Figure6/Figure6b/.DS_Store
- __MACOSX/SourceDataFile/Figure6/Figure6b/
- __MACOSX/SourceDataFile/Figure6/Figure6b/._.DS_Store
- SourceDataFile/Figure6/Figure6b/TopPanel/
- SourceDataFile/Figure6/Figure6b/TopPanel/curvature_psi0.71_eta0.48.txt
- SourceDataFile/Figure6/Figure6b/TopPanel/curvature_psi0.63_eta0.50.txt
- SourceDataFile/Figure6/Figure6b/TopPanel/curvature_psi0.56_eta0.50.txt
- SourceDataFile/Figure6/Figure6b/TopPanel/curvature_psi0.50_eta0.56.txt
- SourceDataFile/Figure6/Figure6b/BottomPanel/
- SourceDataFile/Figure6/Figure6b/BottomPanel/density_psi0.50_eta0.56.txt
- SourceDataFile/Figure6/Figure6b/BottomPanel/density_psi0.56_eta0.50.txt
- SourceDataFile/Figure6/Figure6b/BottomPanel/density_psi0.71_eta0.48.txt
- SourceDataFile/Figure6/Figure6b/BottomPanel/density_psi0.63_eta0.50.txt
- SourceDataFile/SupplementaryFigure3/
- SourceDataFile/SupplementaryFigure3/SupplementaryFigure3a/
- SourceDataFile/SupplementaryFigure3/SupplementaryFigure3a/.DS_Store
- __MACOSX/SourceDataFile/SupplementaryFigure3/
- __MACOSX/SourceDataFile/SupplementaryFigure3/SupplementaryFigure3a/
- __MACOSX/SourceDataFile/SupplementaryFigure3/SupplementaryFigure3a/._.DS_Store
- SourceDataFile/SupplementaryFigure3/SupplementaryFigure3a/TopPanel/
- SourceDataFile/SupplementaryFigure3/SupplementaryFigure3a/TopPanel/tTB.txt
- SourceDataFile/SupplementaryFigure3/SupplementaryFigure3a/TopPanel/sTB.txt
- SourceDataFile/SupplementaryFigure3/SupplementaryFigure3a/TopPanel/bTB.txt
- SourceDataFile/SupplementaryFigure3/SupplementaryFigure3a/BottomPanel/
- SourceDataFile/SupplementaryFigure3/SupplementaryFigure3a/BottomPanel/kappaovernuTB.txt
- SourceDataFile/SupplementaryFigure3/.DS_Store
- __MACOSX/SourceDataFile/SupplementaryFigure3/._.DS_Store
- SourceDataFile/SupplementaryFigure3/SupplementaryFigure3c/
- SourceDataFile/SupplementaryFigure3/SupplementaryFigure3c/.DS_Store
- __MACOSX/SourceDataFile/SupplementaryFigure3/SupplementaryFigure3c/
- __MACOSX/SourceDataFile/SupplementaryFigure3/SupplementaryFigure3c/._.DS_Store
- SourceDataFile/SupplementaryFigure3/SupplementaryFigure3c/TopPanel/
- SourceDataFile/SupplementaryFigure3/SupplementaryFigure3c/TopPanel/.DS_Store
- __MACOSX/SourceDataFile/SupplementaryFigure3/SupplementaryFigure3c/TopPanel/
- __MACOSX/SourceDataFile/SupplementaryFigure3/SupplementaryFigure3c/TopPanel/._.DS_Store
- SourceDataFile/SupplementaryFigure3/SupplementaryFigure3c/TopPanel/sSB.txt
- SourceDataFile/SupplementaryFigure3/SupplementaryFigure3c/TopPanel/tSB.txt
- SourceDataFile/SupplementaryFigure3/SupplementaryFigure3c/TopPanel/bSB.txt
- SourceDataFile/SupplementaryFigure3/SupplementaryFigure3c/BottomPanel/
- SourceDataFile/SupplementaryFigure3/SupplementaryFigure3c/BottomPanel/kappaovernuSB.txt
- SourceDataFile/SupplementaryFigure3/SupplementaryFigure3b/
- SourceDataFile/SupplementaryFigure3/SupplementaryFigure3b/.DS_Store
- __MACOSX/SourceDataFile/SupplementaryFigure3/SupplementaryFigure3b/
- __MACOSX/SourceDataFile/SupplementaryFigure3/SupplementaryFigure3b/._.DS_Store
- SourceDataFile/SupplementaryFigure3/SupplementaryFigure3b/TopPanel/
- SourceDataFile/SupplementaryFigure3/SupplementaryFigure3b/TopPanel/tTSB.txt
- SourceDataFile/SupplementaryFigure3/SupplementaryFigure3b/TopPanel/bTSB.txt
- SourceDataFile/SupplementaryFigure3/SupplementaryFigure3b/TopPanel/sTSB.txt
- SourceDataFile/SupplementaryFigure3/SupplementaryFigure3b/BottomPanel/
- SourceDataFile/SupplementaryFigure3/SupplementaryFigure3b/BottomPanel/kappaovernuTSB.txt
- SourceDataFile/SupplementaryFigure11/
- SourceDataFile/SupplementaryFigure11/sedimentation.txt
- SourceDataFile/SupplementaryFigure11/bulk.txt
- SourceDataFile/SupplementaryFigure2/
- SourceDataFile/SupplementaryFigure2/.DS_Store
- __MACOSX/SourceDataFile/SupplementaryFigure2/
- __MACOSX/SourceDataFile/SupplementaryFigure2/._.DS_Store
- SourceDataFile/SupplementaryFigure2/SupplementaryFigure2b/
- SourceDataFile/SupplementaryFigure2/SupplementaryFigure2b/ny_0.7.txt
- SourceDataFile/SupplementaryFigure2/SupplementaryFigure2b/nx_0.7.txt
- SourceDataFile/SupplementaryFigure2/SupplementaryFigure2b/dozov_nz_0.7.txt
- SourceDataFile/SupplementaryFigure2/SupplementaryFigure2b/dozov_nx_0.7.txt
- SourceDataFile/SupplementaryFigure2/SupplementaryFigure2b/nz_0.7.txt
- SourceDataFile/SupplementaryFigure2/SupplementaryFigure2b/dozov_ny_0.7.txt
- SourceDataFile/SupplementaryFigure2/SupplementaryFigure2c/
[truncated: 13 more entries]
