# Supplementary material for: A generalized density-modulated twist-splay-bend phase of banana-shaped particles
Source: Nat Commun. 2021 Apr 12;12:2157. doi: 10.1038/s41467-021-22413-8 (PMC8041804; doi:10.1038/s41467-021-22413-8)
Supplement: Supplementary file 3 — Source Data [file 41467_2021_22413_MOESM3_ESM.zip › SourceDataFile/Figure3/Figure3b/NTB.txt]

1.18435 0.248335
1.18435 0.260656
1.18435 0.260414
1.18435 0.269706
1.18435 0.279789
1.18435 0.287207
1.18435 0.292136
1.18435 0.297854
1.18435 0.304729
1.18435 0.308396
1.18435 0.313156
1.18435 0.31811
1.18435 0.328029
1.18435 0.335235
1.18435 0.33918
1.18435 0.342717
1.18435 0.349541
1.18435 0.35766
1.18435 0.36342
1.18435 0.369163
1.18435 0.373092
1.18435 0.374268
1.18435 0.375696
1.18435 0.377173
1.47287 0.284192
1.47287 0.286061
1.47287 0.285909
1.47287 0.287611
1.47287 0.290169
1.47287 0.289799
1.47287 0.294706
1.47287 0.295906
1.47287 0.299608
1.47287 0.302661
1.47287 0.305316
1.47287 0.307906
1.47287 0.310266
1.47287 0.312914
1.47287 0.313237
1.47287 0.318189
1.47287 0.322432
1.47287 0.331831
1.47287 0.339073
1.47287 0.345984
1.47287 0.353148
1.47287 0.357119
1.47287 0.360678
1.47287 0.362419
1.47287 0.366093
1.47287 0.370099
1.47287 0.373074
1.47287 0.376192
1.47287 0.378699
1.47287 0.381228
1.47287 0.385224
1.47287 0.390452
1.47287 0.395631
1.47287 0.398208
1.38807 0.290022
1.38807 0.29092
1.38807 0.290974
1.38807 0.289802
1.38807 0.292835
1.38807 0.294154
1.38807 0.29508
1.38807 0.29678
1.38807 0.306459
1.38807 0.315187
1.38807 0.335447
1.38807 0.353245
1.38807 0.360462
1.38807 0.367873
1.38807 0.370235
1.38807 0.373525
1.38807 0.375769
1.38807 0.378009
1.38807 0.378381
1.38807 0.380954
1.38807 0.381297
1.38807 0.383908
1.38807 0.383514
1.38807 0.385251
1.38807 0.388288
1.38807 0.38883
1.38807 0.390843
1.38807 0.39212
1.38807 0.392522
1.38807 0.393901
1.38807 0.397099
1.38807 0.3983
1.38807 0.399576
1.38807 0.401141
1.38807 0.402486
1.38807 0.403666
1.38807 0.404565
1.38807 0.407383
1.31249 0.283237
1.31249 0.32018
1.31249 0.32418
1.31249 0.332656
1.31249 0.338219
1.31249 0.341302
1.31249 0.348383
1.31249 0.354625
1.31249 0.361714
1.31249 0.368335
1.24513 0.271078
1.24513 0.27908
1.24513 0.286519
1.24513 0.291919
1.24513 0.298317
1.24513 0.307928
1.24513 0.316982
1.24513 0.3256
1.24513 0.334016
1.24513 0.339015
1.24513 0.342195
1.24513 0.350014
1.24513 0.35646
1.24513 0.363241
1.24513 0.369861
1.24513 0.373061
1.24513 0.377148
1.24513 0.383121
1.18435 0.248335
1.18435 0.260656
1.18435 0.260414
1.18435 0.269706
1.18435 0.279789
1.18435 0.287207
1.18435 0.292136
1.18435 0.297854
1.18435 0.304729
1.18435 0.308396
1.18435 0.313156
1.18435 0.31811
1.18435 0.328029
1.18435 0.335235
1.18435 0.33918
1.18435 0.342717
1.18435 0.349541
1.18435 0.35766
1.18435 0.36342
1.18435 0.369163
1.18435 0.373092
1.18435 0.374268
1.18435 0.375696
1.18435 0.377173
1.07869 0.262014
1.07869 0.267839
1.07869 0.271785
1.07869 0.279306
1.07869 0.286604
1.07869 0.292081
1.07869 0.296342
1.07869 0.305028
1.07869 0.308875
1.07869 0.313311
1.07869 0.318681
1.07869 0.322911
1.07869 0.328219
1.07869 0.336245
1.07869 0.338111
1.07869 0.33922
1.07869 0.340355
1.07869 0.344175
1.07869 0.345638
1.07869 0.347974
1.07869 0.348695
1.07869 0.352036
1.07869 0.354011
1.07869 0.354038
1.07869 0.359212
1.07869 0.361887
1.07869 0.364709
1.07869 0.368928
1.07869 0.371704
1.07869 0.37421
1.07869 0.375551
1.03264 0.284534
1.03264 0.297449
1.03264 0.309752
1.03264 0.318589
1.03264 0.327626
1.03264 0.332991
1.03264 0.336077
1.03264 0.339786
1.03264 0.35218
1.03264 0.355057
1.03264 0.359036
1.03264 0.363254
1.03264 0.367005
1.03264 0.369771
1.03264 0.37363
1.03264 0.379297
1.03264 0.382097
0.990347 0.273605
0.990347 0.278101
0.990347 0.281269
0.990347 0.285083
0.990347 0.288101
0.990347 0.290589
0.990347 0.294389
0.990347 0.297858
0.990347 0.310209
0.990347 0.317585
0.990347 0.328507
0.990347 0.33037
0.990347 0.33218
0.990347 0.334251
0.990347 0.336973
0.990347 0.338292
0.990347 0.340473
0.990347 0.342075
0.990347 0.345308
0.990347 0.347374
0.990347 0.349005
0.990347 0.350898
0.990347 0.352495
0.990347 0.353627
0.990347 0.355968
0.990347 0.357763
0.990347 0.359898
0.990347 0.362113
0.990347 0.364011
0.990347 0.365417
0.990347 0.367017
0.990347 0.369173
0.990347 0.369692
0.990347 0.371375
0.990347 0.372635
0.990347 0.371228
0.990347 0.373265
0.990347 0.371112
0.990347 0.372944
0.990347 0.373098
0.990347 0.373912
0.990347 0.374195
0.990347 0.374532
0.990347 0.375126
0.990347 0.37668
0.902544 0.2894
0.902544 0.295456
0.902544 0.301999
0.902544 0.310589
0.902544 0.316826
0.902544 0.32713
0.902544 0.335132
0.902544 0.339625
0.902544 0.344918
0.902544 0.345652
0.902544 0.352794
0.902544 0.356504
0.902544 0.360337
0.902544 0.364439
0.829043 0.306746
0.829043 0.315967
0.829043 0.327657
0.829043 0.336251
0.829043 0.344714
0.829043 0.351834
0.829043 0.360808
0.829043 0.367589
0.829043 0.375037
0.829043 0.37656
0.829043 0.380812
0.829043 0.382195
0.829043 0.384133
0.829043 0.383657
0.829043 0.386492
0.829043 0.389802
0.712924 0.345547
0.712924 0.353713
0.712924 0.359608
0.712924 0.363446
0.712924 0.368814
0.712924 0.371185
0.712924 0.373284
0.712924 0.3775
0.712924 0.381583
0.712924 0.384966
0.712924 0.388534
0.712924 0.390424
0.712924 0.394354
0.625337 0.37232
0.625337 0.37027
0.625337 0.379135
0.625337 0.387352
0.625337 0.387028
0.625337 0.391937
0.625337 0.393024
0.625337 0.399638
0.625337 0.405977
0.556917 0.405935
0.556917 0.420273
0.556917 0.436758
0.556917 0.454508
0.556917 0.479672
0.501992 0.431859
0.501992 0.44715
