# Supplementary material for: A generalized density-modulated twist-splay-bend phase of banana-shaped particles
Source: Nat Commun. 2021 Apr 12;12:2157. doi: 10.1038/s41467-021-22413-8 (PMC8041804; doi:10.1038/s41467-021-22413-8)
Supplement: Supplementary file 3 — Source Data [file 41467_2021_22413_MOESM3_ESM.zip › SourceDataFile/Figure3/Figure3b/SmSB.txt]

1.18435 0.386464
1.18435 0.389493
1.18435 0.394779
1.18435 0.397823
1.18435 0.400321
1.18435 0.401691
1.18435 0.40334
1.18435 0.410473
1.18435 0.416609
1.18435 0.423306
1.18435 0.427671
1.18435 0.434744
1.18435 0.439594
1.18435 0.444577
1.18435 0.450002
1.18435 0.454069
1.18435 0.458693
1.18435 0.464202
1.18435 0.46781
1.18435 0.472564
1.18435 0.476322
1.18435 0.480069
1.18435 0.483878
1.18435 0.487941
1.18435 0.494181
1.18435 0.496625
1.18435 0.506169
1.18435 0.514657
1.18435 0.524717
1.18435 0.531813
1.47287 0.449577
1.47287 0.452031
1.47287 0.453765
1.47287 0.45667
1.47287 0.458012
1.47287 0.460397
1.47287 0.462771
1.47287 0.463802
1.47287 0.466946
1.47287 0.474998
1.47287 0.484938
1.47287 0.492666
1.47287 0.501141
1.47287 0.507315
1.38807 0.418194
1.38807 0.419054
1.38807 0.41632
1.38807 0.417688
1.38807 0.417977
1.38807 0.418476
1.38807 0.419034
1.38807 0.418161
1.38807 0.419196
1.38807 0.419371
1.38807 0.421386
1.38807 0.421111
1.38807 0.420469
1.38807 0.421873
1.38807 0.422423
1.38807 0.422421
1.38807 0.422744
1.38807 0.424383
1.38807 0.425141
1.38807 0.425685
1.38807 0.427614
1.38807 0.428623
1.38807 0.430583
1.38807 0.430339
1.38807 0.431975
1.38807 0.434108
1.38807 0.43476
1.38807 0.434738
1.38807 0.436781
1.38807 0.438717
1.38807 0.440462
1.38807 0.444268
1.38807 0.446927
1.38807 0.448278
1.38807 0.459271
1.38807 0.468772
1.38807 0.477757
1.38807 0.486892
1.38807 0.496784
1.38807 0.505367
1.38807 0.512349
1.38807 0.520115
1.38807 0.441017
1.31249 0.386719
1.31249 0.391635
1.31249 0.392232
1.31249 0.39276
1.31249 0.399652
1.31249 0.406626
1.31249 0.410815
1.31249 0.414137
1.31249 0.41847
1.31249 0.42556
1.31249 0.43047
1.31249 0.436057
1.31249 0.438346
1.31249 0.441184
1.31249 0.44536
1.31249 0.449858
1.31249 0.455476
1.31249 0.45905
1.31249 0.461171
1.31249 0.462649
1.31249 0.467767
1.31249 0.471477
1.31249 0.476945
1.31249 0.479595
1.31249 0.481748
1.31249 0.491589
1.31249 0.499578
1.31249 0.50837
1.31249 0.516623
1.31249 0.524737
1.24513 0.395534
1.24513 0.400395
1.24513 0.432359
1.24513 0.443388
1.24513 0.446982
1.24513 0.452663
1.24513 0.457314
1.24513 0.461858
1.24513 0.465587
1.24513 0.470286
1.24513 0.474032
1.24513 0.484152
1.24513 0.495136
1.24513 0.504987
1.24513 0.51282
1.24513 0.520583
1.24513 0.527976
1.18435 0.386464
1.18435 0.389493
1.18435 0.394779
1.18435 0.397823
1.18435 0.400321
1.18435 0.401691
1.18435 0.40334
1.18435 0.410473
1.18435 0.416609
1.18435 0.423306
1.18435 0.427671
1.18435 0.434744
1.18435 0.439594
1.18435 0.444577
1.18435 0.450002
1.18435 0.454069
1.18435 0.458693
1.18435 0.464202
1.18435 0.46781
1.18435 0.472564
1.18435 0.476322
1.18435 0.480069
1.18435 0.483878
1.18435 0.487941
1.18435 0.494181
1.18435 0.496625
1.18435 0.506169
1.18435 0.514657
1.18435 0.524717
1.18435 0.531813
1.07869 0.385258
1.07869 0.382808
1.07869 0.395593
1.07869 0.402049
1.07869 0.408014
1.07869 0.413087
1.07869 0.415497
1.07869 0.417637
1.07869 0.424275
1.07869 0.435709
1.07869 0.440848
1.07869 0.446862
1.07869 0.451565
1.07869 0.456151
1.07869 0.468293
1.07869 0.479274
1.07869 0.490618
1.07869 0.500214
1.07869 0.518835
1.03264 0.409185
1.03264 0.414602
1.03264 0.422018
1.03264 0.426511
1.03264 0.429808
1.03264 0.435538
1.03264 0.442577
1.03264 0.44711
1.03264 0.452416
1.03264 0.46238
1.03264 0.468622
1.03264 0.474734
1.03264 0.476362
1.03264 0.482192
0.990347 0.378087
0.990347 0.377928
0.990347 0.381135
0.990347 0.379824
0.990347 0.38345
0.990347 0.381065
0.990347 0.383021
0.990347 0.384144
0.990347 0.384592
0.990347 0.385482
0.990347 0.387778
0.990347 0.391435
0.990347 0.398073
0.990347 0.401939
0.990347 0.40149
0.990347 0.402684
0.990347 0.403296
0.990347 0.404076
0.990347 0.408115
0.990347 0.412015
0.990347 0.415821
0.990347 0.420024
0.990347 0.42326
0.990347 0.427526
0.990347 0.428317
0.990347 0.431548
0.990347 0.437897
0.990347 0.447378
0.990347 0.459671
0.990347 0.469515
0.990347 0.477728
0.990347 0.483474
0.990347 0.487953
0.990347 0.496507
0.990347 0.505004
0.990347 0.513895
0.990347 0.519009
0.990347 0.523285
0.990347 0.527097
0.990347 0.535319
0.990347 0.542623
0.990347 0.548374
0.990347 0.553329
0.990347 0.562154
0.990347 0.568301
0.902544 0.381849
0.902544 0.383935
0.902544 0.387751
0.902544 0.391329
0.902544 0.405821
0.902544 0.412984
0.902544 0.419991
0.902544 0.426565
0.902544 0.437055
0.902544 0.443085
0.902544 0.450529
0.902544 0.455264
0.902544 0.46572
0.902544 0.471566
0.902544 0.473431
0.902544 0.476117
0.902544 0.481334
0.902544 0.485088
0.902544 0.498302
0.902544 0.506988
0.902544 0.518813
0.902544 0.529772
0.902544 0.539406
0.902544 0.547698
0.829043 0.393846
0.829043 0.398393
0.829043 0.403852
0.829043 0.40609
0.829043 0.408533
0.829043 0.41223
0.829043 0.41474
0.829043 0.420822
0.829043 0.42704
0.829043 0.438952
0.829043 0.444308
0.829043 0.451001
0.829043 0.455828
0.829043 0.462884
0.829043 0.467351
0.829043 0.469819
0.829043 0.471027
0.829043 0.473925
0.829043 0.488037
0.829043 0.49867
0.829043 0.511609
0.829043 0.521998
0.829043 0.532373
0.829043 0.541541
0.712924 0.40472
0.712924 0.405844
0.712924 0.405353
0.712924 0.408906
0.712924 0.417667
0.712924 0.424006
0.712924 0.434122
0.712924 0.435394
0.712924 0.438479
0.712924 0.441843
0.712924 0.444943
0.712924 0.44712
0.712924 0.461977
0.712924 0.476118
0.712924 0.489981
0.712924 0.502547
0.712924 0.514879
0.712924 0.528161
0.712924 0.536572
0.712924 0.548315
0.712924 0.556761
0.625337 0.42245
0.625337 0.431292
0.625337 0.433352
0.625337 0.435659
0.625337 0.440915
0.625337 0.446296
0.625337 0.451324
0.625337 0.45234
0.625337 0.457495
0.625337 0.461137
0.625337 0.463944
0.625337 0.465559
0.625337 0.46673
0.625337 0.469215
0.625337 0.476225
0.625337 0.4796
0.625337 0.486033
0.625337 0.491937
0.625337 0.504992
0.625337 0.516218
0.625337 0.529219
0.625337 0.539876
0.625337 0.551085
0.625337 0.560278
0.556917 0.494972
0.556917 0.498477
0.556917 0.500633
0.556917 0.502459
0.556917 0.504596
0.556917 0.517991
0.556917 0.602437
0.556917 0.616914
0.556917 0.646124
0.501992 0.530154
0.501992 0.543102
0.501992 0.555316
0.501992 0.566503
0.501992 0.601121
0.501992 0.632527
0.501992 0.674435
0.501992 0.687351
0.501992 0.690119
0.501992 0.697019
0.501992 0.70175
0.501992 0.706739
