# Supplementary material for: A generalized density-modulated twist-splay-bend phase of banana-shaped particles
Source: Nat Commun. 2021 Apr 12;12:2157. doi: 10.1038/s41467-021-22413-8 (PMC8041804; doi:10.1038/s41467-021-22413-8)
Supplement: Supplementary file 3 — Source Data [file 41467_2021_22413_MOESM3_ESM.zip › SourceDataFile/Figure3/Figure3a/I.txt]

1.53846 3.50
1.53846 4.00
1.53846 4.50
1.53846 5.00
1.53846 5.25
1.53846 5.50
1.53846 5.75
1.53846 6.00
1.53846 6.25
1.53846 6.50
1.53846 6.75
1.53846 7.00
1.53846 7.25
1.53846 7.50
1.53846 7.75
1.53846 8.00
1.42857 3.50
1.42857 4.00
1.42857 4.50
1.42857 5.00
1.42857 5.25
1.42857 5.50
1.42857 5.75
1.42857 6.00
1.42857 6.25
1.42857 6.50
1.42857 6.75
1.42857 7.00
1.42857 7.25
1.42857 7.50
1.42857 7.75
1.33333 3.50
1.33333 4.00
1.33333 4.50
1.33333 5.00
1.33333 5.25
1.33333 5.50
1.33333 5.75
1.33333 6.00
1.33333 6.25
1.33333 6.50
1.33333 6.75
1.33333 7.00
1.33333 7.25
1.25 3.50
1.25 4.00
1.25 4.50
1.25 5.00
1.25 5.25
1.25 5.50
1.25 5.75
1.25 6.00
1.25 6.25
1.25 6.50
1.25 6.75
1.25 7.00
1.17647 3.50
1.17647 4.00
1.17647 4.50
1.17647 5.00
1.17647 5.25
1.17647 5.50
1.17647 5.75
1.17647 6.00
1.17647 6.25
1.17647 6.50
1.11111 3.50
1.11111 4.00
1.11111 4.50
1.11111 5.00
1.11111 5.25
1.11111 5.50
1.11111 5.75
1.11111 6.00
1.11111 6.25
1 3.50
1 4.00
1 4.50
1 5.00
1 5.25
1 5.50
1 5.75
0.909091 3.50
0.909091 4.00
0.909091 4.50
0.909091 5.00
0.909091 5.25
0.909091 5.50
0.833333 3.50
0.833333 4.00
0.833333 4.50
0.833333 5.00
0.833333 5.25
0.833333 5.50
0.769231 3.50
0.769231 4.00
0.769231 4.50
0.769231 5.00
0.769231 5.25
0.714286 3.50
0.714286 4.00
0.714286 4.50
0.714286 5.00
0.666667 3.50
0.666667 4.00
0.666667 4.50
0.666667 5.00
0.625 3.50
0.625 4.00
0.625 4.50
0.625 5.00
0.588235 3.50
0.588235 4.00
0.588235 4.50
0.555556 3.50
0.555556 4.00
0.555556 4.50
0.526316 3.50
0.526316 4.00
0.526316 4.50
0.5 3.50
0.5 4.00
0.5 4.50
