# Supplementary material for: A generalized density-modulated twist-splay-bend phase of banana-shaped particles
Source: Nat Commun. 2021 Apr 12;12:2157. doi: 10.1038/s41467-021-22413-8 (PMC8041804; doi:10.1038/s41467-021-22413-8)
Supplement: Supplementary file 3 — Source Data [file 41467_2021_22413_MOESM3_ESM.zip › SourceDataFile/Figure3/Figure3a/NTB.txt]

1.53846 9.00
1.53846 10.00
1.53846 11.00
1.53846 12.00
1.53846 13.00
1.53846 14.00
1.53846 15.00
1.53846 20.00
1.53846 25.00
1.53846 30.00
1.53846 35.00
1.53846 40.00
1.53846 45.00
1.42857 8.00
1.42857 9.00
1.42857 10.00
1.42857 11.00
1.42857 12.00
1.42857 13.00
1.42857 14.00
1.42857 15.00
1.42857 20.00
1.42857 25.00
1.42857 30.00
1.42857 35.00
1.42857 40.00
1.42857 45.00
1.42857 50.00
1.33333 7.75
1.33333 8.00
1.33333 9.00
1.33333 10.00
1.33333 11.00
1.33333 12.00
1.33333 13.00
1.33333 14.00
1.33333 15.00
1.33333 20.00
1.33333 25.00
1.33333 30.00
1.33333 35.00
1.33333 40.00
1.33333 45.00
1.33333 50.00
1.33333 55.00
1.25 7.75
1.25 8.00
1.25 9.00
1.25 10.00
1.25 11.00
1.25 12.00
1.25 13.00
1.25 14.00
1.25 15.00
1.25 20.00
1.25 25.00
1.25 30.00
1.25 35.00
1.25 40.00
1.25 45.00
1.25 50.00
1.25 55.00
1.17647 8.00
1.17647 9.00
1.17647 10.00
1.17647 11.00
1.17647 12.00
1.17647 13.00
1.17647 14.00
1.17647 15.00
1.17647 20.00
1.17647 25.00
1.17647 30.00
1.17647 35.00
1.17647 40.00
1.17647 45.00
1.17647 50.00
1.17647 55.00
1.17647 60.00
1.11111 9.00
1.11111 10.00
1.11111 11.00
1.11111 12.00
1.11111 13.00
1.11111 14.00
1.11111 15.00
1.11111 20.00
1.11111 25.00
1.11111 30.00
1.11111 35.00
1.11111 40.00
1.11111 45.00
1.11111 50.00
1.11111 55.00
1.11111 60.00
1 10.00
1 11.00
1 12.00
1 13.00
1 14.00
1 15.00
1 20.00
1 25.00
1 30.00
1 35.00
1 40.00
1 45.00
1 50.00
1 55.00
1 60.00
0.909091 12.00
0.909091 13.00
0.909091 14.00
0.909091 15.00
0.909091 20.00
0.909091 25.00
0.909091 30.00
0.909091 35.00
0.909091 40.00
0.909091 45.00
0.909091 50.00
0.909091 55.00
0.909091 60.00
0.909091 65.00
0.833333 13.00
0.833333 14.00
0.833333 15.00
0.833333 20.00
0.833333 25.00
0.833333 30.00
0.833333 35.00
0.833333 40.00
0.833333 45.00
0.833333 50.00
0.833333 55.00
0.833333 60.00
0.833333 65.00
0.769231 15.00
0.769231 20.00
0.769231 25.00
0.769231 30.00
0.769231 35.00
0.769231 40.00
0.769231 45.00
0.769231 50.00
0.769231 55.00
0.769231 60.00
0.769231 65.00
0.714286 20.00
0.714286 25.00
0.714286 30.00
0.714286 35.00
0.714286 40.00
0.714286 45.00
0.714286 50.00
0.714286 55.00
0.714286 60.00
0.714286 65.00
0.714286 70.00
0.666667 20.00
0.666667 25.00
0.666667 30.00
0.666667 35.00
0.666667 40.00
0.666667 45.00
0.666667 50.00
0.666667 55.00
0.666667 60.00
0.666667 65.00
0.666667 70.00
0.625 25.00
0.625 30.00
0.625 35.00
0.625 40.00
0.625 45.00
0.625 50.00
0.625 55.00
0.625 60.00
0.625 65.00
0.625 70.00
0.588235 25.00
0.588235 30.00
0.588235 35.00
0.588235 40.00
0.588235 45.00
0.588235 50.00
0.588235 55.00
0.588235 60.00
0.588235 65.00
0.555556 30.00
0.555556 35.00
0.555556 40.00
0.555556 45.00
0.555556 50.00
0.555556 55.00
0.555556 60.00
0.555556 65.00
0.526316 35.00
0.526316 40.00
0.526316 45.00
0.526316 50.00
0.526316 55.00
0.526316 60.00
0.526316 65.00
0.5 40.00
0.5 45.00
0.5 50.00
0.5 55.00
0.5 60.00
