# Supplementary material for: A generalized density-modulated twist-splay-bend phase of banana-shaped particles
Source: Nat Commun. 2021 Apr 12;12:2157. doi: 10.1038/s41467-021-22413-8 (PMC8041804; doi:10.1038/s41467-021-22413-8)
Supplement: Supplementary file 3 — Source Data [file 41467_2021_22413_MOESM3_ESM.zip › SourceDataFile/Figure3/Figure3a/N.txt]

1.33333 7.50
1.25 7.25
1.25 7.50
1.17647 6.75
1.17647 7.00
1.17647 7.25
1.17647 7.50
1.17647 7.75
1.11111 6.50
1.11111 6.75
1.11111 7.00
1.11111 7.25
1.11111 7.50
1.11111 7.75
1.11111 8.00
1 6.00
1 6.25
1 6.50
1 6.75
1 7.00
1 7.25
1 7.50
1 7.75
1 8.00
1 9.00
0.909091 5.75
0.909091 6.00
0.909091 6.25
0.909091 6.50
0.909091 6.75
0.909091 7.00
0.909091 7.25
0.909091 7.50
0.909091 7.75
0.909091 8.00
0.909091 9.00
0.909091 10.00
0.909091 11.00
0.833333 5.75
0.833333 6.00
0.833333 6.25
0.833333 6.50
0.833333 6.75
0.833333 7.00
0.833333 7.25
0.833333 7.50
0.833333 7.75
0.833333 8.00
0.833333 9.00
0.833333 10.00
0.833333 11.00
0.833333 12.00
0.769231 5.50
0.769231 5.75
0.769231 6.00
0.769231 6.25
0.769231 6.50
0.769231 6.75
0.769231 7.00
0.769231 7.25
0.769231 7.50
0.769231 7.75
0.769231 8.00
0.769231 9.00
0.769231 10.00
0.769231 11.00
0.769231 12.00
0.769231 13.00
0.769231 14.00
0.714286 5.25
0.714286 5.50
0.714286 5.75
0.714286 6.00
0.714286 6.25
0.714286 6.50
0.714286 6.75
0.714286 7.00
0.714286 7.25
0.714286 7.50
0.714286 7.75
0.714286 8.00
0.714286 9.00
0.714286 10.00
0.714286 11.00
0.714286 12.00
0.714286 13.00
0.714286 14.00
0.714286 15.00
0.666667 5.25
0.666667 5.50
0.666667 5.75
0.666667 6.00
0.666667 6.25
0.666667 6.50
0.666667 6.75
0.666667 7.00
0.666667 7.25
0.666667 7.50
0.666667 7.75
0.666667 8.00
0.666667 9.00
0.666667 10.00
0.666667 11.00
0.666667 12.00
0.666667 13.00
0.666667 14.00
0.666667 15.00
0.625 5.25
0.625 5.50
0.625 5.75
0.625 6.00
0.625 6.25
0.625 6.50
0.625 6.75
0.625 7.00
0.625 7.25
0.625 7.50
0.625 7.75
0.625 8.00
0.625 9.00
0.625 10.00
0.625 11.00
0.625 12.00
0.625 13.00
0.625 14.00
0.625 15.00
0.625 20.00
0.588235 5.00
0.588235 5.25
0.588235 5.50
0.588235 5.75
0.588235 6.00
0.588235 6.25
0.588235 6.50
0.588235 6.75
0.588235 7.00
0.588235 7.25
0.588235 7.50
0.588235 7.75
0.588235 8.00
0.588235 9.00
0.588235 10.00
0.588235 11.00
0.588235 12.00
0.588235 13.00
0.588235 14.00
0.588235 15.00
0.588235 20.00
0.555556 5.00
0.555556 5.25
0.555556 5.50
0.555556 5.75
0.555556 6.00
0.555556 6.25
0.555556 6.50
0.555556 6.75
0.555556 7.00
0.555556 7.25
0.555556 7.50
0.555556 7.75
0.555556 8.00
0.555556 9.00
0.555556 10.00
0.555556 11.00
0.555556 12.00
0.555556 13.00
0.555556 14.00
0.555556 15.00
0.555556 20.00
0.555556 25.00
0.526316 5.00
0.526316 5.25
0.526316 5.50
0.526316 5.75
0.526316 6.00
0.526316 6.25
0.526316 6.50
0.526316 6.75
0.526316 7.00
0.526316 7.25
0.526316 7.50
0.526316 7.75
0.526316 8.00
0.526316 9.00
0.526316 10.00
0.526316 11.00
0.526316 12.00
0.526316 13.00
0.526316 14.00
0.526316 15.00
0.526316 20.00
0.526316 25.00
0.5 5.00
0.5 5.25
0.5 5.50
0.5 5.75
0.5 6.00
0.5 6.25
0.5 6.50
0.5 6.75
0.5 7.00
0.5 7.25
0.5 7.50
0.5 7.75
0.5 8.00
0.5 9.00
0.5 10.00
0.5 11.00
0.5 12.00
0.5 13.00
0.5 14.00
0.5 15.00
0.5 20.00
0.5 25.00
0.5 30.00
