# Supplementary material for: A generalized density-modulated twist-splay-bend phase of banana-shaped particles
Source: Nat Commun. 2021 Apr 12;12:2157. doi: 10.1038/s41467-021-22413-8 (PMC8041804; doi:10.1038/s41467-021-22413-8)
Supplement: Supplementary file 3 — Source Data [file 41467_2021_22413_MOESM3_ESM.zip › SourceDataFile/Figure3/Figure3a/SmSB.txt]

1.53846 50.00
1.53846 55.00
1.53846 60.00
1.53846 65.00
1.53846 70.00
1.53846 75.00
1.53846 80.00
1.53846 85.00
1.53846 90.00
1.53846 95.00
1.53846 100.00
1.53846 105.00
1.53846 110.00
1.53846 115.00
1.53846 120.00
1.42857 60.00
1.42857 65.00
1.42857 70.00
1.42857 75.00
1.42857 80.00
1.42857 85.00
1.42857 90.00
1.42857 95.00
1.42857 100.00
1.42857 105.00
1.33333 65.00
1.33333 70.00
1.33333 75.00
1.33333 80.00
1.33333 85.00
1.33333 90.00
1.33333 95.00
1.25 75.00
1.25 80.00
1.25 85.00
1.25 90.00
1.25 95.00
1.17647 85.00
1.11111 85.00
1.11111 90.00
1.11111 130.00
1 100.00
1 110.00
1 115.00
0.909091 85.00
0.909091 100.00
0.909091 105.00
0.909091 135.00
0.833333 95.00
0.833333 105.00
0.833333 110.00
0.833333 120.00
0.833333 125.00
0.833333 135.00
0.833333 145.00
0.769231 95.00
0.769231 100.00
0.769231 105.00
0.769231 120.00
0.769231 125.00
0.769231 130.00
0.769231 135.00
0.769231 140.00
0.769231 145.00
0.714286 100.00
0.714286 105.00
0.714286 110.00
0.714286 115.00
0.714286 120.00
0.714286 130.00
0.714286 135.00
0.714286 140.00
0.714286 145.00
0.666667 95.00
0.666667 105.00
0.666667 115.00
0.666667 120.00
0.666667 125.00
0.666667 130.00
0.666667 135.00
0.666667 140.00
0.666667 145.00
0.625 100.00
0.625 105.00
0.625 110.00
0.625 115.00
0.625 120.00
0.625 125.00
0.625 130.00
0.625 135.00
0.625 140.00
0.625 145.00
0.588235 95.00
0.588235 100.00
0.588235 105.00
0.588235 110.00
0.588235 115.00
0.588235 120.00
0.588235 125.00
0.588235 130.00
0.588235 135.00
0.588235 140.00
0.588235 145.00
0.555556 100.00
0.555556 105.00
0.555556 110.00
0.555556 115.00
0.555556 120.00
0.555556 125.00
0.555556 130.00
0.555556 135.00
0.555556 140.00
0.555556 145.00
0.526316 95.00
0.526316 100.00
0.526316 105.00
0.526316 110.00
0.526316 115.00
0.526316 120.00
0.526316 125.00
0.526316 130.00
0.526316 135.00
0.526316 140.00
0.526316 145.00
0.5 90.00
0.5 95.00
0.5 100.00
0.5 105.00
0.5 110.00
0.5 115.00
0.5 120.00
0.5 125.00
0.5 130.00
0.5 135.00
0.5 140.00
0.5 145.00
