# Supplementary material for: A generalized density-modulated twist-splay-bend phase of banana-shaped particles
Source: Nat Commun. 2021 Apr 12;12:2157. doi: 10.1038/s41467-021-22413-8 (PMC8041804; doi:10.1038/s41467-021-22413-8)
Supplement: Supplementary file 3 — Source Data [file 41467_2021_22413_MOESM3_ESM.zip › SourceDataFile/Figure3/Figure3a/SmTSB.txt]

1.53846 125.00
1.53846 130.00
1.53846 135.00
1.53846 140.00
1.53846 145.00
1.42857 55.00
1.42857 110.00
1.42857 115.00
1.42857 120.00
1.42857 125.00
1.42857 130.00
1.42857 135.00
1.42857 140.00
1.42857 145.00
1.33333 60.00
1.33333 100.00
1.33333 105.00
1.33333 110.00
1.33333 115.00
1.33333 120.00
1.33333 125.00
1.33333 130.00
1.33333 135.00
1.33333 140.00
1.33333 145.00
1.25 60.00
1.25 65.00
1.25 70.00
1.25 100.00
1.25 105.00
1.25 110.00
1.25 115.00
1.25 120.00
1.25 125.00
1.25 130.00
1.25 135.00
1.25 140.00
1.25 145.00
1.17647 65.00
1.17647 70.00
1.17647 75.00
1.17647 80.00
1.17647 90.00
1.17647 95.00
1.17647 100.00
1.17647 105.00
1.17647 110.00
1.17647 115.00
1.17647 120.00
1.17647 125.00
1.17647 130.00
1.17647 135.00
1.17647 140.00
1.17647 145.00
1.11111 65.00
1.11111 70.00
1.11111 75.00
1.11111 80.00
1.11111 95.00
1.11111 100.00
1.11111 105.00
1.11111 110.00
1.11111 115.00
1.11111 120.00
1.11111 125.00
1.11111 135.00
1.11111 140.00
1.11111 145.00
1 65.00
1 70.00
1 75.00
1 80.00
1 85.00
1 90.00
1 95.00
1 105.00
1 120.00
1 125.00
1 130.00
1 135.00
1 140.00
1 145.00
0.909091 70.00
0.909091 75.00
0.909091 80.00
0.909091 90.00
0.909091 95.00
0.909091 110.00
0.909091 115.00
0.909091 120.00
0.909091 125.00
0.909091 130.00
0.909091 140.00
0.909091 145.00
0.833333 70.00
0.833333 75.00
0.833333 80.00
0.833333 85.00
0.833333 90.00
0.833333 100.00
0.833333 115.00
0.833333 130.00
0.833333 140.00
0.769231 70.00
0.769231 75.00
0.769231 80.00
0.769231 85.00
0.769231 90.00
0.769231 110.00
0.769231 115.00
0.714286 75.00
0.714286 80.00
0.714286 85.00
0.714286 90.00
0.714286 95.00
0.714286 125.00
0.666667 75.00
0.666667 80.00
0.666667 85.00
0.666667 90.00
0.666667 100.00
0.666667 110.00
0.625 75.00
0.625 80.00
0.625 85.00
0.625 90.00
0.625 95.00
0.588235 70.00
0.588235 75.00
0.588235 80.00
0.588235 85.00
0.588235 90.00
0.555556 70.00
0.555556 75.00
0.555556 80.00
0.555556 85.00
0.555556 90.00
0.555556 95.00
0.526316 30.00
0.526316 70.00
0.526316 75.00
0.526316 80.00
0.526316 85.00
0.526316 90.00
0.5 35.00
0.5 65.00
0.5 70.00
0.5 75.00
0.5 80.00
0.5 85.00
