# Supplementary material for: A generalized density-modulated twist-splay-bend phase of banana-shaped particles
Source: Nat Commun. 2021 Apr 12;12:2157. doi: 10.1038/s41467-021-22413-8 (PMC8041804; doi:10.1038/s41467-021-22413-8)
Supplement: Supplementary file 3 — Source Data [file 41467_2021_22413_MOESM3_ESM.zip › SourceDataFile/SupplementaryFigure9/SupplementaryFigure9a/tau_Psi1.54.txt]

3.500000000000000000e+00 1.868841819040000051e-07
4.000000000000000000e+00 3.673451709880000013e-07
4.500000000000000000e+00 1.326923752460000119e-07
5.000000000000000000e+00 5.499186907670000362e-06
5.250000000000000000e+00 1.005079266489999966e-06
5.500000000000000000e+00 9.541729348670000376e-09
5.750000000000000000e+00 9.346189201370000225e-08
6.000000000000000000e+00 1.263427580539999956e-07
6.250000000000000000e+00 1.529168091790000126e-08
6.500000000000000000e+00 4.649717332389999815e-07
6.750000000000000000e+00 3.362853489089999868e-07
7.000000000000000000e+00 6.031720960979999653e-08
7.250000000000000000e+00 9.236748746580000324e-06
7.500000000000000000e+00 6.890678201020000007e-09
7.750000000000000000e+00 6.274267933750000075e-06
8.000000000000000000e+00 9.718385105309999722e-07
9.000000000000000000e+00 3.520009493570000015e-06
1.000000000000000000e+01 5.718840496790000242e-06
1.100000000000000000e+01 1.263924686690000004e-05
1.200000000000000000e+01 3.559778361910000060e-06
1.300000000000000000e+01 1.353644404250000058e-06
1.400000000000000000e+01 1.564769882490000055e-05
1.500000000000000000e+01 3.481453454480000069e-05
2.000000000000000000e+01 3.260190817100000233e-04
2.500000000000000000e+01 2.062716533560000030e-03
3.000000000000000000e+01 8.510838359969999725e-03
3.500000000000000000e+01 3.101439223339999898e-02
4.000000000000000000e+01 1.652024867799999908e-01
4.500000000000000000e+01 4.968378557670000140e-01
5.000000000000000000e+01 7.923098242189999807e-01
5.500000000000000000e+01 8.114622289789999998e-01
6.000000000000000000e+01 8.274350118800000153e-01
6.500000000000000000e+01 8.409353335450000522e-01
7.000000000000000000e+01 8.524941691680000266e-01
7.500000000000000000e+01 8.625017293869999824e-01
8.000000000000000000e+01 8.712544030209999901e-01
8.500000000000000000e+01 8.789654524129999480e-01
9.000000000000000000e+01 8.858127192239999559e-01
9.500000000000000000e+01 8.919294425849999541e-01
1.000000000000000000e+02 8.974205845870000253e-01
1.050000000000000000e+02 9.023735903189999963e-01
1.100000000000000000e+02 9.068578791739999589e-01
1.150000000000000000e+02 9.109404231240000316e-01
1.200000000000000000e+02 9.146601314600000254e-01
1.250000000000000000e+02 9.229427873190000353e-01
1.300000000000000000e+02 9.259321305859999907e-01
1.350000000000000000e+02 9.285958702209999860e-01
1.400000000000000000e+02 9.310117011930000297e-01
1.450000000000000000e+02 9.332285584130000089e-01
