# Supplementary material for: A generalized density-modulated twist-splay-bend phase of banana-shaped particles
Source: Nat Commun. 2021 Apr 12;12:2157. doi: 10.1038/s41467-021-22413-8 (PMC8041804; doi:10.1038/s41467-021-22413-8)
Supplement: Supplementary file 3 — Source Data [file 41467_2021_22413_MOESM3_ESM.zip › SourceDataFile/SupplementaryFigure9/SupplementaryFigure9a/theta0_Psi1.54.txt]

9.000000000000000000e+00 7.760732935270000521e-01
1.000000000000000000e+01 7.885003126849999822e-01
1.100000000000000000e+01 8.006641460469999805e-01
1.200000000000000000e+01 8.120103103379999743e-01
1.300000000000000000e+01 8.225987154349999608e-01
1.400000000000000000e+01 8.325065670739999479e-01
1.500000000000000000e+01 8.418112346980000105e-01
2.000000000000000000e+01 8.811854385730000239e-01
2.500000000000000000e+01 9.121156241450000257e-01
3.000000000000000000e+01 9.378689882549999801e-01
3.500000000000000000e+01 9.611006523509999511e-01
4.000000000000000000e+01 9.889842277129999859e-01
4.500000000000000000e+01 1.026565244809999999e+00
5.000000000000000000e+01 1.570768825929999890e+00
5.500000000000000000e+01 1.570761794770000108e+00
6.000000000000000000e+01 1.570773012300000104e+00
6.500000000000000000e+01 1.570764447449999990e+00
7.000000000000000000e+01 1.570766335360000099e+00
7.500000000000000000e+01 1.570777950749999929e+00
8.000000000000000000e+01 1.570750928929999901e+00
8.500000000000000000e+01 1.570767199550000104e+00
9.000000000000000000e+01 1.570760072259999918e+00
9.500000000000000000e+01 1.570789259259999904e+00
1.000000000000000000e+02 1.570777401750000024e+00
1.050000000000000000e+02 1.570776998279999948e+00
1.100000000000000000e+02 1.570767845150000008e+00
1.150000000000000000e+02 1.570755879190000037e+00
1.200000000000000000e+02 1.570772265480000041e+00
1.250000000000000000e+02 1.478470010579999938e+00
1.300000000000000000e+02 1.528789396579999904e+00
1.350000000000000000e+02 1.570361617060000103e+00
1.400000000000000000e+02 1.570514867520000024e+00
1.450000000000000000e+02 1.570674563479999897e+00
