# Supplementary material for: A generalized density-modulated twist-splay-bend phase of banana-shaped particles
Source: Nat Commun. 2021 Apr 12;12:2157. doi: 10.1038/s41467-021-22413-8 (PMC8041804; doi:10.1038/s41467-021-22413-8)
Supplement: Supplementary file 3 — Source Data [file 41467_2021_22413_MOESM3_ESM.zip › SourceDataFile/SupplementaryFigure9/SupplementaryFigure9a/e_Psi1.54.txt]

9.000000000000000000e+00 9.999905483859999888e-01
1.000000000000000000e+01 9.999929303939999459e-01
1.100000000000000000e+01 9.999923765389999719e-01
1.200000000000000000e+01 9.999942393580000255e-01
1.300000000000000000e+01 9.999850699379999597e-01
1.400000000000000000e+01 9.999809996540000023e-01
1.500000000000000000e+01 9.999570507980000134e-01
2.000000000000000000e+01 9.995047831369999747e-01
2.500000000000000000e+01 9.978367435170000244e-01
3.000000000000000000e+01 9.941694832749999877e-01
3.500000000000000000e+01 9.871650476340000369e-01
4.000000000000000000e+01 9.635193185960000406e-01
4.500000000000000000e+01 8.885778525349999901e-01
5.000000000000000000e+01 4.461444370460000003e-02
5.500000000000000000e+01 4.565502164040000088e-02
6.000000000000000000e+01 4.540640853789999765e-02
6.500000000000000000e+01 4.462063352949999923e-02
7.000000000000000000e+01 4.371658206949999986e-02
7.500000000000000000e+01 4.286291191919999743e-02
8.000000000000000000e+01 4.213843305159999802e-02
8.500000000000000000e+01 4.152062230680000215e-02
9.000000000000000000e+01 4.101057211740000152e-02
9.500000000000000000e+01 4.058110996989999775e-02
1.000000000000000000e+02 4.021259652519999783e-02
1.050000000000000000e+02 3.990843690269999661e-02
1.100000000000000000e+02 3.965210712660000025e-02
1.150000000000000000e+02 3.943350105849999926e-02
1.200000000000000000e+02 3.926535535910000152e-02
1.250000000000000000e+02 4.265713492139999730e-01
1.300000000000000000e+02 4.130706913969999783e-01
1.350000000000000000e+02 4.025270066080000042e-01
1.400000000000000000e+02 4.028017152780000165e-01
1.450000000000000000e+02 4.030155599229999774e-01
