# Supplementary material for: A generalized density-modulated twist-splay-bend phase of banana-shaped particles
Source: Nat Commun. 2021 Apr 12;12:2157. doi: 10.1038/s41467-021-22413-8 (PMC8041804; doi:10.1038/s41467-021-22413-8)
Supplement: Supplementary file 3 — Source Data [file 41467_2021_22413_MOESM3_ESM.zip › SourceDataFile/SupplementaryFigure9/SupplementaryFigure9a/pitch_Psi1.54.txt]

9.000000000000000000e+00 3.480367494123076888e+00
1.000000000000000000e+01 3.378933044661538432e+00
1.100000000000000000e+01 3.338994236492307532e+00
1.200000000000000000e+01 3.318174948553845649e+00
1.300000000000000000e+01 3.305271685046153873e+00
1.400000000000000000e+01 3.295947662276923040e+00
1.500000000000000000e+01 3.288251313061538283e+00
2.000000000000000000e+01 3.253110677569230447e+00
2.500000000000000000e+01 3.214502687492307498e+00
3.000000000000000000e+01 3.174492439569230218e+00
3.500000000000000000e+01 3.135715764230769143e+00
4.000000000000000000e+01 3.111290724599999891e+00
4.500000000000000000e+01 3.221070609846153676e+00
5.000000000000000000e+01 5.678277554584615139e+00
5.500000000000000000e+01 5.694127779276922929e+00
6.000000000000000000e+01 5.708159181384615088e+00
6.500000000000000000e+01 5.720401767569230245e+00
7.000000000000000000e+01 5.731056240215385067e+00
7.500000000000000000e+01 5.740303968338460905e+00
8.000000000000000000e+01 5.748358250399999925e+00
8.500000000000000000e+01 5.755420413107692035e+00
9.000000000000000000e+01 5.761648840753845313e+00
9.500000000000000000e+01 5.767175121569230178e+00
1.000000000000000000e+02 5.772126737138461472e+00
1.050000000000000000e+02 5.776555595553846345e+00
1.100000000000000000e+02 5.780562612646154008e+00
1.150000000000000000e+02 5.784186261107691962e+00
1.200000000000000000e+02 5.787462565369231093e+00
1.250000000000000000e+02 4.682887218230769477e+00
1.300000000000000000e+02 4.697643013230769604e+00
1.350000000000000000e+02 4.701080038092307234e+00
1.400000000000000000e+02 4.700540442353846160e+00
1.450000000000000000e+02 4.700206835476922862e+00
