# Supplementary material for: A generalized density-modulated twist-splay-bend phase of banana-shaped particles
Source: Nat Commun. 2021 Apr 12;12:2157. doi: 10.1038/s41467-021-22413-8 (PMC8041804; doi:10.1038/s41467-021-22413-8)
Supplement: Supplementary file 3 — Source Data [file 41467_2021_22413_MOESM3_ESM.zip › SourceDataFile/SupplementaryFigure9/SupplementaryFigure9a/S_Psi1.54.txt]

3.500000000000000000e+00 2.410000000000000074e-08
4.000000000000000000e+00 -1.484299999999999917e-06
4.500000000000000000e+00 -1.142500000000000073e-06
5.000000000000000000e+00 3.372800000000000132e-06
5.250000000000000000e+00 1.649400000000000039e-06
5.500000000000000000e+00 -7.030999999999999895e-07
5.750000000000000000e+00 3.346900000000000092e-06
6.000000000000000000e+00 -2.826400000000000163e-06
6.250000000000000000e+00 -3.862099999999999835e-06
6.500000000000000000e+00 -2.010100000000000033e-06
6.750000000000000000e+00 4.841699999999999739e-06
7.000000000000000000e+00 2.186000000000000119e-07
7.250000000000000000e+00 4.245699999999999855e-06
7.500000000000000000e+00 -5.094299999999999659e-06
7.750000000000000000e+00 -5.522699999999999657e-06
8.000000000000000000e+00 7.879100000000000508e-06
9.000000000000000000e+00 2.654367564999999818e-01
1.000000000000000000e+01 2.928587455000000173e-01
1.100000000000000000e+01 2.990780513999999890e-01
1.200000000000000000e+01 2.970478964000000111e-01
1.300000000000000000e+01 2.910160432000000186e-01
1.400000000000000000e+01 2.828933880000000234e-01
1.500000000000000000e+01 2.736817427000000080e-01
2.000000000000000000e+01 2.245308738000000026e-01
2.500000000000000000e+01 1.803921871999999982e-01
3.000000000000000000e+01 1.432953818999999906e-01
3.500000000000000000e+01 1.120718841000000049e-01
4.000000000000000000e+01 8.896499850000000320e-02
4.500000000000000000e+01 1.156700888000000010e-01
5.000000000000000000e+01 8.433458228000000334e-01
5.500000000000000000e+01 8.568061767000000328e-01
6.000000000000000000e+01 8.683278044000000140e-01
6.500000000000000000e+01 8.782274828999999672e-01
7.000000000000000000e+01 8.867623029000000212e-01
7.500000000000000000e+01 8.941613017999999746e-01
8.000000000000000000e+01 9.006135114000000108e-01
8.500000000000000000e+01 9.062863910999999772e-01
9.000000000000000000e+01 9.113052242000000414e-01
9.500000000000000000e+01 9.157752128999999686e-01
1.000000000000000000e+02 9.197805847000000146e-01
1.050000000000000000e+02 9.233816543999999737e-01
1.100000000000000000e+02 9.266349916999999659e-01
1.150000000000000000e+02 9.295853239000000379e-01
1.200000000000000000e+02 9.322634464000000287e-01
1.250000000000000000e+02 4.455022536000000088e-01
1.300000000000000000e+02 4.443974602999999912e-01
1.350000000000000000e+02 4.443322749999999988e-01
1.400000000000000000e+02 4.446243435000000188e-01
1.450000000000000000e+02 4.449517470000000086e-01
