# Supplementary material for: A generalized density-modulated twist-splay-bend phase of banana-shaped particles
Source: Nat Commun. 2021 Apr 12;12:2157. doi: 10.1038/s41467-021-22413-8 (PMC8041804; doi:10.1038/s41467-021-22413-8)
Supplement: Supplementary file 3 — Source Data [file 41467_2021_22413_MOESM3_ESM.zip › SourceDataFile/SupplementaryFigure9/SupplementaryFigure9f/theta0_Psi0.71.txt]

3.366532929999999646e-01 6.112617805409999994e-01
3.455424659999999926e-01 5.548793777789999826e-01
3.537087661999999688e-01 5.324105508490000194e-01
3.596029598000000105e-01 7.043680224130000056e-01
3.634412907999999831e-01 6.735256030930000248e-01
3.688087757999999883e-01 7.667842639930000370e-01
3.711797367999999930e-01 6.755165148770000405e-01
3.732788481999999575e-01 7.495612753860000366e-01
3.774956062000000001e-01 6.497906960660000397e-01
3.815779839999999812e-01 7.194909737969999997e-01
3.849606580000000111e-01 7.150208920370000332e-01
3.885286839999999575e-01 7.354500264450000158e-01
3.904192744000000159e-01 5.869826385949999947e-01
3.943487367999999882e-01 7.133576070349999521e-01
3.937756902000000281e-01 3.114344645050000082e-01
3.942189904000000245e-01 3.133990650169999892e-01
3.967907493999999757e-01 3.086144766130000106e-01
3.972680308000000049e-01 3.150756530000000111e-01
4.047145474000000132e-01 3.197574332429999888e-01
4.058390162000000134e-01 3.166628648229999898e-01
4.053478333999999683e-01 3.055805982429999901e-01
4.089004133999999957e-01 3.162497671799999743e-01
4.082964747999999755e-01 7.888258746780000275e-01
4.176613846000000185e-01 3.207792595980000216e-01
4.240004229999999597e-01 3.336972658610000142e-01
4.230242357999999814e-01 7.527511445129999590e-01
4.341160083999999753e-01 3.305815969120000086e-01
4.353887587999999975e-01 3.519133414560000062e-01
4.384733249999999694e-01 3.370033282850000145e-01
4.418374637999999965e-01 3.517907730359999818e-01
4.449374759999999429e-01 3.365362800880000171e-01
4.471138174000000021e-01 3.299006670099999816e-01
4.619713247999999717e-01 3.397403944290000033e-01
4.761121378000000015e-01 3.371158671419999808e-01
4.899749227999999901e-01 3.431960735369999904e-01
5.025402438000000638e-01 3.314572102069999748e-01
