# Supplementary material for: A generalized density-modulated twist-splay-bend phase of banana-shaped particles
Source: Nat Commun. 2021 Apr 12;12:2157. doi: 10.1038/s41467-021-22413-8 (PMC8041804; doi:10.1038/s41467-021-22413-8)
Supplement: Supplementary file 3 — Source Data [file 41467_2021_22413_MOESM3_ESM.zip › SourceDataFile/SupplementaryFigure9/SupplementaryFigure9f/tau_Psi0.71.txt]

1.405596812200000101e-01 5.186179999999999957e-02
1.699677839999999829e-01 5.125060000000000032e-02
1.748564430000000003e-01 4.834399999999999809e-02
1.800802801999999980e-01 4.778059999999999946e-02
1.877461299999999833e-01 4.669159999999999977e-02
1.896861475999999935e-01 4.701879999999999948e-02
1.823585651999999890e-01 4.699709999999999999e-02
2.025387641999999988e-01 4.620549999999999657e-02
2.108178202000000057e-01 1.634649999999999992e-01
2.179739519999999986e-01 1.663179999999999936e-01
2.458879632000000037e-01 1.408439999999999970e-01
2.687356864000000067e-01 1.838210000000000122e-01
2.895568943999999867e-01 1.980190000000000006e-01
3.076565171999999793e-01 1.793309999999999904e-01
3.223039589999999732e-01 9.953729999999999523e-02
3.296840577999999855e-01 5.948849999999999971e-02
3.366532929999999646e-01 7.246180000000000676e-02
3.427328385999999782e-01 9.037449999999999650e-02
3.455424659999999926e-01 1.092270000000000046e-01
3.496526466000000055e-01 9.119919999999999416e-02
3.537087661999999688e-01 1.000479999999999980e-01
3.596029598000000105e-01 1.073920000000000013e-01
3.634412907999999831e-01 9.530990000000000295e-02
3.688087757999999883e-01 8.770419999999999605e-02
3.711797367999999930e-01 8.593059999999999587e-02
3.732788481999999575e-01 9.152440000000000575e-02
3.774956062000000001e-01 8.628829999999999834e-02
3.815779839999999812e-01 8.542500000000000093e-02
3.849606580000000111e-01 9.873800000000000632e-02
3.885286839999999575e-01 1.093559999999999949e-01
3.904192744000000159e-01 1.217870000000000064e-01
3.943487367999999882e-01 9.507060000000000510e-02
3.937756902000000281e-01 4.279259999999999731e-01
3.942189904000000245e-01 4.322570000000000023e-01
3.967907493999999757e-01 4.857500000000000151e-01
3.972680308000000049e-01 4.555549999999999877e-01
4.047145474000000132e-01 5.342989999999999684e-01
4.058390162000000134e-01 5.360899999999999554e-01
4.053478333999999683e-01 4.493229999999999724e-01
4.089004133999999957e-01 5.343660000000000077e-01
4.082964747999999755e-01 9.067319999999999547e-02
4.176613846000000185e-01 5.517990000000000395e-01
4.240004229999999597e-01 5.627100000000000435e-01
4.230242357999999814e-01 9.288490000000000635e-02
4.341160083999999753e-01 6.290189999999999948e-01
4.353887587999999975e-01 5.892870000000000053e-01
4.384733249999999694e-01 6.293229999999999658e-01
4.418374637999999965e-01 6.509279999999999511e-01
4.449374759999999429e-01 6.560829999999999718e-01
4.471138174000000021e-01 6.363680000000000447e-01
4.619713247999999717e-01 6.650829999999999798e-01
4.761121378000000015e-01 7.075329999999999675e-01
4.899749227999999901e-01 7.483610000000000539e-01
5.025402438000000638e-01 7.683809999999999807e-01
