# Supplementary material for: A generalized density-modulated twist-splay-bend phase of banana-shaped particles
Source: Nat Commun. 2021 Apr 12;12:2157. doi: 10.1038/s41467-021-22413-8 (PMC8041804; doi:10.1038/s41467-021-22413-8)
Supplement: Supplementary file 3 — Source Data [file 41467_2021_22413_MOESM3_ESM.zip › SourceDataFile/SupplementaryFigure9/SupplementaryFigure9f/e_Psi0.71.txt]

3.366532929999999646e-01 7.464975248280000253e-01
3.455424659999999926e-01 9.958168049710000025e-01
3.537087661999999688e-01 9.199389508980000407e-01
3.596029598000000105e-01 8.445574514689999646e-01
3.634412907999999831e-01 8.797747640130000324e-01
3.688087757999999883e-01 9.089006221530000484e-01
3.711797367999999930e-01 9.308950243960000259e-01
3.732788481999999575e-01 9.400245845769999997e-01
3.774956062000000001e-01 9.454380131790000030e-01
3.815779839999999812e-01 9.341430356609999874e-01
3.849606580000000111e-01 8.859613914659999478e-01
3.885286839999999575e-01 9.344261091659999963e-01
3.904192744000000159e-01 9.634980976029999811e-01
3.943487367999999882e-01 9.507751210349999482e-01
3.937756902000000281e-01 3.854210978199999749e-02
3.942189904000000245e-01 2.511722603629999995e-01
3.967907493999999757e-01 5.346015111469999692e-02
3.972680308000000049e-01 2.596192376149999981e-01
4.047145474000000132e-01 4.677434897549999880e-03
4.058390162000000134e-01 9.270456115380000528e-02
4.053478333999999683e-01 9.702211705409999332e-02
4.089004133999999957e-01 2.925086509179999905e-02
4.082964747999999755e-01 8.876380413509999956e-01
4.176613846000000185e-01 4.321609422549999718e-02
4.240004229999999597e-01 2.634634307559999972e-02
4.230242357999999814e-01 9.734157550909999790e-01
4.341160083999999753e-01 4.156746756330000070e-02
4.353887587999999975e-01 2.782405119159999871e-02
4.384733249999999694e-01 1.139581221890000051e-02
4.418374637999999965e-01 4.690379159499999742e-03
4.449374759999999429e-01 2.039079667259999923e-02
4.471138174000000021e-01 4.847496545549999890e-03
4.619713247999999717e-01 8.805974489479999334e-03
4.761121378000000015e-01 6.194168054580000138e-04
4.899749227999999901e-01 2.833054266259999940e-02
5.025402438000000638e-01 1.693135108909999895e-02
