# Supplementary material for: A generalized density-modulated twist-splay-bend phase of banana-shaped particles
Source: Nat Commun. 2021 Apr 12;12:2157. doi: 10.1038/s41467-021-22413-8 (PMC8041804; doi:10.1038/s41467-021-22413-8)
Supplement: Supplementary file 3 — Source Data [file 41467_2021_22413_MOESM3_ESM.zip › SourceDataFile/SupplementaryFigure9/SupplementaryFigure9f/pitch_Psi0.71.txt]

3.366532929999999646e-01 3.578496423848439800e+00
3.455424659999999926e-01 3.445727880307532853e+00
3.537087661999999688e-01 3.255105293071877348e+00
3.596029598000000105e-01 3.621648564909871304e+00
3.634412907999999831e-01 3.565318472120911686e+00
3.688087757999999883e-01 3.571718762581236106e+00
3.711797367999999930e-01 3.505776316140603921e+00
3.732788481999999575e-01 3.604957849317844243e+00
3.774956062000000001e-01 3.347516881249343434e+00
3.815779839999999812e-01 3.494313771042520056e+00
3.849606580000000111e-01 3.397203520956218803e+00
3.885286839999999575e-01 3.416023413773695339e+00
3.904192744000000159e-01 3.144283121159589633e+00
3.943487367999999882e-01 3.444931879140588737e+00
3.937756902000000281e-01 1.686148886637549138e+00
3.942189904000000245e-01 1.722550372893121517e+00
3.967907493999999757e-01 1.745692781158539209e+00
3.972680308000000049e-01 1.713494548452579425e+00
4.047145474000000132e-01 1.679147358762213438e+00
4.058390162000000134e-01 1.688082904152971020e+00
4.053478333999999683e-01 1.585576952264097006e+00
4.089004133999999957e-01 1.586853260164798218e+00
4.082964747999999755e-01 3.494158237096071762e+00
4.176613846000000185e-01 1.674332707250814067e+00
4.240004229999999597e-01 1.809276186894952287e+00
4.230242357999999814e-01 3.377694851824335487e+00
4.341160083999999753e-01 1.689584993831329429e+00
4.353887587999999975e-01 1.875580254562714710e+00
4.384733249999999694e-01 1.745822147579059402e+00
4.418374637999999965e-01 1.823988676339922232e+00
4.449374759999999429e-01 1.721941726526032834e+00
4.471138174000000021e-01 1.672765752735377420e+00
4.619713247999999717e-01 1.693192876844222150e+00
4.761121378000000015e-01 1.727981150926050979e+00
4.899749227999999901e-01 1.711969643387815765e+00
5.025402438000000638e-01 1.631298555289147023e+00
