# Supplementary material for: A generalized density-modulated twist-splay-bend phase of banana-shaped particles
Source: Nat Commun. 2021 Apr 12;12:2157. doi: 10.1038/s41467-021-22413-8 (PMC8041804; doi:10.1038/s41467-021-22413-8)
Supplement: Supplementary file 3 — Source Data [file 41467_2021_22413_MOESM3_ESM.zip › SourceDataFile/SupplementaryFigure9/SupplementaryFigure9f/S_Psi0.71.txt]

1.405596812200000101e-01 2.543990000000000140e-02 1.923860000000000153e-02
1.699677839999999829e-01 2.256719999999999907e-02 1.931549999999999934e-02
1.748564430000000003e-01 4.401030000000000220e-02 3.004240000000000035e-02
1.800802801999999980e-01 3.308509999999999923e-02 2.294140000000000068e-02
1.877461299999999833e-01 4.362240000000000006e-01 1.205589999999999995e-01
1.896861475999999935e-01 5.302360000000000406e-01 1.433800000000000074e-01
1.823585651999999890e-01 1.867280000000000051e-01 5.664009999999999878e-02
2.025387641999999988e-01 6.978950000000000431e-01 1.864010000000000111e-01
2.108178202000000057e-01 7.172300000000000342e-01 1.931940000000000046e-01
2.179739519999999986e-01 7.651069999999999816e-01 2.044700000000000129e-01
2.458879632000000037e-01 8.262150000000000327e-01 2.203450000000000131e-01
2.687356864000000067e-01 8.284510000000000485e-01 2.222739999999999994e-01
2.895568943999999867e-01 8.683499999999999552e-01 2.318359999999999865e-01
3.076565171999999793e-01 8.742189999999999683e-01 2.350879999999999914e-01
3.223039589999999732e-01 6.950389999999999624e-01 2.134759999999999991e-01
3.296840577999999855e-01 7.542440000000000255e-01 2.381290000000000073e-01
3.366532929999999646e-01 6.147190000000000154e-01 2.265929999999999889e-01
3.427328385999999782e-01 3.752420000000000200e-01 1.643110000000000126e-01
3.455424659999999926e-01 5.845160000000000355e-01 1.922659999999999925e-01
3.496526466000000055e-01 4.822969999999999757e-01 1.983199999999999963e-01
3.537087661999999688e-01 6.341649999999999787e-01 2.176089999999999969e-01
3.596029598000000105e-01 4.811389999999999834e-01 2.025339999999999918e-01
3.634412907999999831e-01 4.824919999999999765e-01 2.073000000000000120e-01
3.688087757999999883e-01 3.381959999999999966e-01 1.934879999999999933e-01
3.711797367999999930e-01 4.438889999999999780e-01 2.025059999999999916e-01
3.732788481999999575e-01 3.736780000000000102e-01 1.882639999999999869e-01
3.774956062000000001e-01 4.752520000000000078e-01 2.214260000000000117e-01
3.815779839999999812e-01 4.117460000000000009e-01 2.120620000000000005e-01
3.849606580000000111e-01 4.140519999999999756e-01 2.280419999999999947e-01
3.885286839999999575e-01 3.668969999999999732e-01 1.992130000000000012e-01
3.904192744000000159e-01 5.584099999999999620e-01 2.176180000000000059e-01
3.943487367999999882e-01 3.904920000000000058e-01 2.216130000000000044e-01
3.937756902000000281e-01 9.221350000000000380e-01 5.317530000000000312e-01
3.942189904000000245e-01 9.174069999999999725e-01 5.164370000000000349e-01
3.967907493999999757e-01 9.306219999999999493e-01 5.250970000000000359e-01
3.972680308000000049e-01 9.189100000000000046e-01 5.037899999999999601e-01
4.047145474000000132e-01 9.382970000000000477e-01 5.839339999999999531e-01
4.058390162000000134e-01 9.363310000000000244e-01 5.851260000000000350e-01
4.053478333999999683e-01 9.338659999999999739e-01 5.781819999999999737e-01
4.089004133999999957e-01 9.370439999999999880e-01 6.072020000000000195e-01
4.082964747999999755e-01 3.285359999999999947e-01 2.351689999999999892e-01
4.176613846000000185e-01 9.455099999999999616e-01 6.286760000000000126e-01
4.240004229999999597e-01 9.474289999999999656e-01 6.603350000000000053e-01
4.230242357999999814e-01 3.367379999999999818e-01 2.101129999999999942e-01
4.341160083999999753e-01 9.540020000000000167e-01 6.616300000000000514e-01
4.353887587999999975e-01 9.533909999999999885e-01 6.853909999999999725e-01
4.384733249999999694e-01 9.519699999999999829e-01 7.119010000000000060e-01
4.418374637999999965e-01 9.563070000000000181e-01 7.122629999999999795e-01
4.449374759999999429e-01 9.571690000000000476e-01 7.114800000000000013e-01
4.471138174000000021e-01 9.587579999999999991e-01 7.186810000000000143e-01
4.619713247999999717e-01 9.628980000000000317e-01 7.709139999999999882e-01
4.761121378000000015e-01 9.665120000000000378e-01 7.626859999999999751e-01
4.899749227999999901e-01 9.716200000000000392e-01 8.057450000000000445e-01
5.025402438000000638e-01 9.745759999999999978e-01 8.286320000000000352e-01
