# Supplementary material for: A generalized density-modulated twist-splay-bend phase of banana-shaped particles
Source: Nat Commun. 2021 Apr 12;12:2157. doi: 10.1038/s41467-021-22413-8 (PMC8041804; doi:10.1038/s41467-021-22413-8)
Supplement: Supplementary file 3 — Source Data [file 41467_2021_22413_MOESM3_ESM.zip › SourceDataFile/SupplementaryFigure9/SupplementaryFigure9c/S_Psi0.83.txt]

3.500000000000000000e+00 2.791600000000000089e-06
4.000000000000000000e+00 2.406000000000000236e-07
4.500000000000000000e+00 -6.505999999999999627e-07
5.000000000000000000e+00 6.084399999999999717e-06
5.250000000000000000e+00 -5.003499999999999613e-06
5.500000000000000000e+00 -9.398299999999999447e-06
5.750000000000000000e+00 5.388764842000000055e-01
6.000000000000000000e+00 6.010853314999999863e-01
6.250000000000000000e+00 6.446004617999999686e-01
6.500000000000000000e+00 6.777934329000000480e-01
6.750000000000000000e+00 7.043087559999999803e-01
7.000000000000000000e+00 7.261358918000000440e-01
7.250000000000000000e+00 7.444954298999999498e-01
7.500000000000000000e+00 7.602035654000000031e-01
7.750000000000000000e+00 7.738212690000000338e-01
8.000000000000000000e+00 7.857676246999999448e-01
9.000000000000000000e+00 8.219822524000000019e-01
1.000000000000000000e+01 8.467540272000000368e-01
1.100000000000000000e+01 8.650000264999999633e-01
1.200000000000000000e+01 8.791221761999999940e-01
1.300000000000000000e+01 5.207157889000000317e-01
1.400000000000000000e+01 4.560656632999999793e-01
1.500000000000000000e+01 4.287137099000000173e-01
2.000000000000000000e+01 3.764118651999999732e-01
2.500000000000000000e+01 3.444866951000000177e-01
3.000000000000000000e+01 3.191181091999999997e-01
3.500000000000000000e+01 2.988707724999999926e-01
4.000000000000000000e+01 2.811243431000000070e-01
4.500000000000000000e+01 2.688264744000000150e-01
5.000000000000000000e+01 2.743504874000000093e-01
5.500000000000000000e+01 2.866625587000000142e-01
6.000000000000000000e+01 3.006093236999999863e-01
6.500000000000000000e+01 3.137063177000000147e-01
7.000000000000000000e+01 3.253936022000000206e-01
7.500000000000000000e+01 3.361256872000000229e-01
8.000000000000000000e+01 3.477284997000000266e-01
8.500000000000000000e+01 3.705054955000000039e-01
9.000000000000000000e+01 4.033043210999999739e-01
9.500000000000000000e+01 8.890590978000000311e-01
1.000000000000000000e+02 4.145747484999999788e-01
1.050000000000000000e+02 9.010237757000000292e-01
1.100000000000000000e+02 9.060166978000000482e-01
1.150000000000000000e+02 4.178107797000000234e-01
1.200000000000000000e+02 9.145218313999999848e-01
1.250000000000000000e+02 9.181712136999999885e-01
1.300000000000000000e+02 4.236687820999999743e-01
1.350000000000000000e+02 9.245129209000000348e-01
1.400000000000000000e+02 4.271616449000000260e-01
1.450000000000000000e+02 9.397483612000000486e-01
