# Supplementary material for: A generalized density-modulated twist-splay-bend phase of banana-shaped particles
Source: Nat Commun. 2021 Apr 12;12:2157. doi: 10.1038/s41467-021-22413-8 (PMC8041804; doi:10.1038/s41467-021-22413-8)
Supplement: Supplementary file 3 — Source Data [file 41467_2021_22413_MOESM3_ESM.zip › SourceDataFile/SupplementaryFigure9/SupplementaryFigure9c/pitch_Psi0.83.txt]

1.300000000000000000e+01 7.505709845433332639e+00
1.400000000000000000e+01 5.606043579733333004e+00
1.500000000000000000e+01 4.853245047358333508e+00
2.000000000000000000e+01 3.798533190399999704e+00
2.500000000000000000e+01 3.559395031458333136e+00
3.000000000000000000e+01 3.460272367591666676e+00
3.500000000000000000e+01 3.405746081525000246e+00
4.000000000000000000e+01 3.371678663675000465e+00
4.500000000000000000e+01 3.376994898441667114e+00
5.000000000000000000e+01 3.424675921808333356e+00
5.500000000000000000e+01 3.494404929233333235e+00
6.000000000000000000e+01 3.571041260050000332e+00
6.500000000000000000e+01 3.643284319791666448e+00
7.000000000000000000e+01 3.708232024458333331e+00
7.500000000000000000e+01 3.767943805391666956e+00
8.000000000000000000e+01 3.826645434441666715e+00
8.500000000000000000e+01 3.892971729083333887e+00
9.000000000000000000e+01 3.978140785333333707e+00
9.500000000000000000e+01 6.103630257183333185e+00
1.000000000000000000e+02 4.948422200041666663e+00
1.050000000000000000e+02 6.110390350850000374e+00
1.100000000000000000e+02 6.113115504633332975e+00
1.150000000000000000e+02 4.936770323866666921e+00
1.200000000000000000e+02 6.117552601633334142e+00
1.250000000000000000e+02 6.119393875150000106e+00
1.300000000000000000e+02 4.937443419616666773e+00
1.350000000000000000e+02 6.122412715866667021e+00
1.400000000000000000e+02 4.938745720600000944e+00
1.450000000000000000e+02 4.656202066491666791e+00
