# Supplementary material for: A generalized density-modulated twist-splay-bend phase of banana-shaped particles
Source: Nat Commun. 2021 Apr 12;12:2157. doi: 10.1038/s41467-021-22413-8 (PMC8041804; doi:10.1038/s41467-021-22413-8)
Supplement: Supplementary file 3 — Source Data [file 41467_2021_22413_MOESM3_ESM.zip › SourceDataFile/SupplementaryFigure9/SupplementaryFigure9c/e_Psi0.83.txt]

1.300000000000000000e+01 9.999311357750000351e-01
1.400000000000000000e+01 9.999650465549999589e-01
1.500000000000000000e+01 9.999163757769999883e-01
2.000000000000000000e+01 9.993481546319999964e-01
2.500000000000000000e+01 9.970322247159999485e-01
3.000000000000000000e+01 9.918218714690000271e-01
3.500000000000000000e+01 9.834582890740000138e-01
4.000000000000000000e+01 9.725947869819999703e-01
4.500000000000000000e+01 9.539813709600000191e-01
5.000000000000000000e+01 9.205816422860000348e-01
5.500000000000000000e+01 8.830986933429999519e-01
6.000000000000000000e+01 8.481280007089999629e-01
6.500000000000000000e+01 8.184767091289999463e-01
7.000000000000000000e+01 7.936735002339999623e-01
7.500000000000000000e+01 7.720508036090000248e-01
8.000000000000000000e+01 7.516398352569999552e-01
8.500000000000000000e+01 7.286798192069999791e-01
9.000000000000000000e+01 6.993454609450000525e-01
9.500000000000000000e+01 5.346062505350000077e-02
1.000000000000000000e+02 4.058360539140000167e-01
1.050000000000000000e+02 4.995894480620000078e-02
1.100000000000000000e+02 4.855716214439999984e-02
1.150000000000000000e+02 4.081446025350000117e-01
1.200000000000000000e+02 4.624107151540000210e-02
1.250000000000000000e+02 4.528393932239999781e-02
1.300000000000000000e+02 4.080745909519999937e-01
1.350000000000000000e+02 4.370588770310000065e-02
1.400000000000000000e+02 4.078293321290000217e-01
1.450000000000000000e+02 1.437057833369999871e-01
