# Supplementary material for: A generalized density-modulated twist-splay-bend phase of banana-shaped particles
Source: Nat Commun. 2021 Apr 12;12:2157. doi: 10.1038/s41467-021-22413-8 (PMC8041804; doi:10.1038/s41467-021-22413-8)
Supplement: Supplementary file 3 — Source Data [file 41467_2021_22413_MOESM3_ESM.zip › SourceDataFile/SupplementaryFigure9/SupplementaryFigure9c/tau_Psi0.83.txt]

3.500000000000000000e+00 4.563898684719999745e-07
4.000000000000000000e+00 7.626437577830000639e-08
4.500000000000000000e+00 4.228931697829999940e-09
5.000000000000000000e+00 1.114544929239999916e-05
5.250000000000000000e+00 8.711552760139999621e-07
5.500000000000000000e+00 1.206041600519999984e-06
5.750000000000000000e+00 5.380203437899999865e-06
6.000000000000000000e+00 4.435230382290000153e-06
6.250000000000000000e+00 1.007193143200000060e-05
6.500000000000000000e+00 5.936671517700000063e-06
6.750000000000000000e+00 1.375311578909999994e-05
7.000000000000000000e+00 8.106113065289999992e-06
7.250000000000000000e+00 9.302521365260000763e-06
7.500000000000000000e+00 6.291212773300000083e-06
7.750000000000000000e+00 7.683792029850000752e-06
8.000000000000000000e+00 1.145783196889999933e-05
9.000000000000000000e+00 1.288919996490000010e-05
1.000000000000000000e+01 1.215131861210000006e-05
1.100000000000000000e+01 2.709752957090000011e-06
1.200000000000000000e+01 3.454798642500000045e-06
1.300000000000000000e+01 7.857784008149999348e-06
1.400000000000000000e+01 1.296584461999999967e-06
1.500000000000000000e+01 1.468265974300000023e-06
2.000000000000000000e+01 2.617693904819999996e-05
2.500000000000000000e+01 2.436821919139999936e-04
3.000000000000000000e+01 1.231718959119999920e-03
3.500000000000000000e+01 4.932939118430000082e-03
4.000000000000000000e+01 2.360698112479999930e-02
4.500000000000000000e+01 2.903865556379999768e-01
5.000000000000000000e+01 4.997127271010000094e-01
5.500000000000000000e+01 6.099614663110000112e-01
6.000000000000000000e+01 6.797944447410000368e-01
6.500000000000000000e+01 7.275086836030000281e-01
7.000000000000000000e+01 7.619868649109999836e-01
7.500000000000000000e+01 7.882401591900000115e-01
8.000000000000000000e+01 8.092945910990000380e-01
8.500000000000000000e+01 8.275650220510000210e-01
9.000000000000000000e+01 8.445200776629999684e-01
9.500000000000000000e+01 8.634269751469999532e-01
1.000000000000000000e+02 8.833772854820000076e-01
1.050000000000000000e+02 8.780087051049999536e-01
1.100000000000000000e+02 8.841499548040000489e-01
1.150000000000000000e+02 9.014129408900000140e-01
1.200000000000000000e+02 8.946913069759999670e-01
1.250000000000000000e+02 8.992427679209999969e-01
1.300000000000000000e+02 9.138357291809999783e-01
1.350000000000000000e+02 9.072232481059999687e-01
1.400000000000000000e+02 9.201439431319999862e-01
1.450000000000000000e+02 9.157480926080000527e-01
