# Supplementary material for: A generalized density-modulated twist-splay-bend phase of banana-shaped particles
Source: Nat Commun. 2021 Apr 12;12:2157. doi: 10.1038/s41467-021-22413-8 (PMC8041804; doi:10.1038/s41467-021-22413-8)
Supplement: Supplementary file 3 — Source Data [file 41467_2021_22413_MOESM3_ESM.zip › SourceDataFile/SupplementaryFigure9/SupplementaryFigure9c/theta0_Psi0.83.txt]

1.300000000000000000e+01 5.602618872810000150e-01
1.400000000000000000e+01 6.217490704910000332e-01
1.500000000000000000e+01 6.498036121350000416e-01
2.000000000000000000e+01 7.071505937109999751e-01
2.500000000000000000e+01 7.379296863850000054e-01
3.000000000000000000e+01 7.610771637269999612e-01
3.500000000000000000e+01 7.802833466740000112e-01
4.000000000000000000e+01 7.981932398519999694e-01
4.500000000000000000e+01 8.196518576450000371e-01
5.000000000000000000e+01 8.408404349239999576e-01
5.500000000000000000e+01 8.623519990289999493e-01
6.000000000000000000e+01 8.830709226570000459e-01
6.500000000000000000e+01 9.017358463910000177e-01
7.000000000000000000e+01 9.183118163819999902e-01
7.500000000000000000e+01 9.334334313500000091e-01
8.000000000000000000e+01 9.472952221720000177e-01
8.500000000000000000e+01 9.549946799590000035e-01
9.000000000000000000e+01 9.615095727339999510e-01
9.500000000000000000e+01 1.570706343379999925e+00
1.000000000000000000e+02 1.570222747010000086e+00
1.050000000000000000e+02 1.570742856959999934e+00
1.100000000000000000e+02 1.570678441829999938e+00
1.150000000000000000e+02 1.570567206650000047e+00
1.200000000000000000e+02 1.570719602760000111e+00
1.250000000000000000e+02 1.570762632609999931e+00
1.300000000000000000e+02 1.570652596750000018e+00
1.350000000000000000e+02 1.570689470560000078e+00
1.400000000000000000e+02 1.570602567559999940e+00
1.450000000000000000e+02 8.845920575800000352e-01
