# Supplementary material for: A generalized density-modulated twist-splay-bend phase of banana-shaped particles
Source: Nat Commun. 2021 Apr 12;12:2157. doi: 10.1038/s41467-021-22413-8 (PMC8041804; doi:10.1038/s41467-021-22413-8)
Supplement: Supplementary file 3 — Source Data [file 41467_2021_22413_MOESM3_ESM.zip › SourceDataFile/SupplementaryFigure9/SupplementaryFigure9d/S_Psi0.83.txt]

1.403405024799999901e-01 2.464819999999999858e-02 1.952759999999999913e-02
1.529989628600000040e-01 3.200440000000000229e-02 2.216649999999999870e-02
1.644643741999999853e-01 2.916670000000000026e-02 2.199270000000000044e-02
1.748811566000000040e-01 3.770180000000000059e-02 2.136559999999999848e-02
1.836483061999999999e-01 4.649500000000000161e-02 2.373559999999999906e-02
1.870896749999999831e-01 6.179710000000000064e-02 2.785040000000000085e-02
1.890945657999999752e-01 5.607759999999999828e-02 2.726529999999999926e-02
1.913465926000000039e-01 5.343629999999999908e-02 2.571920000000000109e-02
2.094338585999999947e-01 6.617910000000000181e-01 1.773740000000000039e-01
2.229707330000000043e-01 7.331820000000000004e-01 1.968719999999999914e-01
2.352966410000000008e-01 7.854839999999999600e-01 2.092110000000000081e-01
2.394655163999999947e-01 7.808540000000000481e-01 2.092310000000000003e-01
2.622947044000000227e-01 8.175210000000000532e-01 2.183380000000000043e-01
2.715592152000000370e-01 8.082340000000000080e-01 2.166520000000000112e-01
2.799371256000000030e-01 8.232359999999999678e-01 2.217749999999999999e-01
2.842017662000000389e-01 8.138199999999999878e-01 2.199579999999999869e-01
2.893916222000000316e-01 7.982700000000000351e-01 2.165739999999999887e-01
2.955190503999999829e-01 4.720099999999999851e-01 1.424370000000000080e-01
2.986437761999999885e-01 4.940550000000000219e-01 1.542179999999999940e-01
3.012726853999999621e-01 4.962369999999999837e-01 1.626140000000000085e-01
3.029748346000000203e-01 4.802509999999999835e-01 1.611569999999999947e-01
3.067421140000000102e-01 4.111250000000000182e-01 1.501750000000000029e-01
3.159633759999999625e-01 4.027830000000000021e-01 1.608590000000000020e-01
3.195808291999999717e-01 4.369560000000000111e-01 1.929669999999999996e-01
3.276529087999999756e-01 3.674629999999999841e-01 1.667150000000000021e-01
3.362470631999999737e-01 3.802289999999999837e-01 1.814300000000000079e-01
3.447099265999999940e-01 3.256410000000000138e-01 1.893829999999999958e-01
3.518289880000000092e-01 3.895339999999999914e-01 1.904849999999999877e-01
3.608031140000000359e-01 3.661159999999999970e-01 2.029289999999999983e-01
3.675839080000000147e-01 3.619919999999999805e-01 1.932470000000000021e-01
3.750319691999999816e-01 3.141970000000000041e-01 1.871450000000000058e-01
3.765549447999999577e-01 3.438080000000000025e-01 1.991930000000000089e-01
3.808072286000000473e-01 3.547100000000000253e-01 2.084540000000000004e-01
3.821896456000000164e-01 5.015110000000000401e-01 2.412449999999999872e-01
3.841281186000000125e-01 3.645229999999999859e-01 2.043850000000000111e-01
3.836523817999999975e-01 6.285049999999999804e-01 2.300959999999999950e-01
3.864867228000000154e-01 3.314750000000000196e-01 2.341910000000000103e-01
3.863245397999999775e-01 8.906220000000000248e-01 5.693949999999999845e-01
3.897968005999999930e-01 3.031369999999999898e-01 2.063020000000000131e-01
3.938405634000000100e-01 9.132500000000000062e-01 6.044030000000000236e-01
3.938621877999999854e-01 3.174799999999999844e-01 2.003409999999999913e-01
3.983878658000000184e-01 9.186320000000000041e-01 6.299879999999999924e-01
3.965034538000000164e-01 2.869129999999999736e-01 2.135839999999999961e-01
4.038464822000000232e-01 9.258530000000000371e-01 6.264600000000000168e-01
3.962594070000000079e-01 8.432070000000000398e-01 4.087270000000000070e-01
4.060846075999999805e-01 9.259849999999999470e-01 6.601390000000000313e-01
4.085281648000000376e-01 9.266860000000000097e-01 6.857980000000000187e-01
4.122243925999999892e-01 9.304230000000000000e-01 6.684870000000000534e-01
4.147343675999999868e-01 9.371540000000000425e-01 6.960760000000000280e-01
4.091768967999999673e-01 3.135600000000000054e-01 2.186180000000000068e-01
4.208170023999999732e-01 9.387799999999999478e-01 7.174739999999999451e-01
4.270340173999999656e-01 9.429899999999999949e-01 7.077489999999999615e-01
4.228249823999999935e-01 2.441550000000000109e-01 2.095470000000000110e-01
4.389459726000000117e-01 9.436099999999999488e-01 7.478359999999999452e-01
4.443026453999999736e-01 9.473709999999999631e-01 7.626290000000000013e-01
4.353038057999999988e-01 3.021929999999999894e-01 2.224289999999999878e-01
4.509953971999999811e-01 9.520319999999999894e-01 7.849129999999999718e-01
4.558222721999999894e-01 9.525099999999999678e-01 7.866710000000000091e-01
4.500593695999999810e-01 6.621390000000000331e-01 2.428939999999999988e-01
4.628780049999999813e-01 9.550290000000000168e-01 7.898530000000000273e-01
4.673449882000000333e-01 9.585080000000000267e-01 8.118069999999999453e-01
4.698132589999999831e-01 9.571269999999999500e-01 8.030260000000000176e-01
4.710211361999999680e-01 9.586529999999999774e-01 8.140230000000000521e-01
4.739188057999999537e-01 9.601680000000000215e-01 8.256400000000000405e-01
4.880302714000000486e-01 9.653469999999999551e-01 8.485939999999999594e-01
