# Supplementary material for: A generalized density-modulated twist-splay-bend phase of banana-shaped particles
Source: Nat Commun. 2021 Apr 12;12:2157. doi: 10.1038/s41467-021-22413-8 (PMC8041804; doi:10.1038/s41467-021-22413-8)
Supplement: Supplementary file 3 — Source Data [file 41467_2021_22413_MOESM3_ESM.zip › SourceDataFile/SupplementaryFigure9/SupplementaryFigure9d/pitch_Psi0.83.txt]

3.067421140000000102e-01 4.225274916153241911e+00
3.159633759999999625e-01 3.951335450650144132e+00
3.195808291999999717e-01 4.170640722977572601e+00
3.276529087999999756e-01 3.782291854219391070e+00
3.362470631999999737e-01 3.657337370045379288e+00
3.447099265999999940e-01 3.644959699341129067e+00
3.518289880000000092e-01 3.612003306440352723e+00
3.608031140000000359e-01 3.556132414674055831e+00
3.675839080000000147e-01 3.464328099860372046e+00
3.750319691999999816e-01 3.462255738323588350e+00
3.765549447999999577e-01 3.436647156383628943e+00
3.808072286000000473e-01 3.392205448067021845e+00
3.821896456000000164e-01 3.205799203420891974e+00
3.841281186000000125e-01 3.454187944318876546e+00
3.836523817999999975e-01 2.830817313535212598e+00
3.864867228000000154e-01 3.418477410672834171e+00
3.863245397999999775e-01 2.093260773448817780e+00
3.897968005999999930e-01 3.428177191207784524e+00
3.938405634000000100e-01 1.944431227925647931e+00
3.938621877999999854e-01 3.498591722152892824e+00
3.983878658000000184e-01 1.975532944777031341e+00
3.965034538000000164e-01 3.469651105881840003e+00
4.038464822000000232e-01 2.049660846862727759e+00
3.962594070000000079e-01 1.933861686115717182e+00
4.060846075999999805e-01 2.037409986063356548e+00
4.085281648000000376e-01 2.134351897713587576e+00
4.122243925999999892e-01 2.056332819408325463e+00
4.147343675999999868e-01 1.983128144659219938e+00
4.091768967999999673e-01 3.445570156078191726e+00
4.208170023999999732e-01 2.056208842285539795e+00
4.270340173999999656e-01 1.970267987306920432e+00
4.228249823999999935e-01 3.376286789165721114e+00
4.389459726000000117e-01 1.979450090173662469e+00
4.443026453999999736e-01 2.001576355934200357e+00
4.353038057999999988e-01 3.342298365996160481e+00
4.509953971999999811e-01 1.917573655057160265e+00
4.558222721999999894e-01 1.956542303399074978e+00
4.500593695999999810e-01 2.799162470115193369e+00
4.628780049999999813e-01 1.897348529867353140e+00
4.673449882000000333e-01 2.035572791971376194e+00
4.698132589999999831e-01 1.977427894934112862e+00
4.710211361999999680e-01 1.965816462531634778e+00
4.739188057999999537e-01 1.894618040575093865e+00
4.880302714000000486e-01 1.973863256627978124e+00
