# Supplementary material for: A generalized density-modulated twist-splay-bend phase of banana-shaped particles
Source: Nat Commun. 2021 Apr 12;12:2157. doi: 10.1038/s41467-021-22413-8 (PMC8041804; doi:10.1038/s41467-021-22413-8)
Supplement: Supplementary file 3 — Source Data [file 41467_2021_22413_MOESM3_ESM.zip › SourceDataFile/SupplementaryFigure9/SupplementaryFigure9d/e_Psi0.83.txt]

3.067421140000000102e-01 8.733412572140000218e-01
3.159633759999999625e-01 9.010606378909999936e-01
3.195808291999999717e-01 7.003257976790000505e-01
3.276529087999999756e-01 9.443653307589999768e-01
3.362470631999999737e-01 8.732831943590000368e-01
3.447099265999999940e-01 8.910038193399999473e-01
3.518289880000000092e-01 9.305136716680000308e-01
3.608031140000000359e-01 8.864598304430000297e-01
3.675839080000000147e-01 9.528541913479999792e-01
3.750319691999999816e-01 9.808145277609999768e-01
3.765549447999999577e-01 9.514461226299999463e-01
3.808072286000000473e-01 9.501947700370000360e-01
3.821896456000000164e-01 9.448618352550000044e-01
3.841281186000000125e-01 9.990502184720000400e-01
3.836523817999999975e-01 9.948496071619999936e-01
3.864867228000000154e-01 9.371500199340000448e-01
3.863245397999999775e-01 2.484825025840000090e-01
3.897968005999999930e-01 9.538085448290000157e-01
3.938405634000000100e-01 1.117137645009999986e-01
3.938621877999999854e-01 9.754076278209999895e-01
3.983878658000000184e-01 4.050759659129999843e-03
3.965034538000000164e-01 9.516118839689999831e-01
4.038464822000000232e-01 1.313176759570000053e-02
3.962594070000000079e-01 5.599572430899999453e-01
4.060846075999999805e-01 7.500437919949999588e-02
4.085281648000000376e-01 5.956414910289999781e-03
4.122243925999999892e-01 5.509680777340000141e-02
4.147343675999999868e-01 3.121830814070000043e-02
4.091768967999999673e-01 9.476116041040000271e-01
4.208170023999999732e-01 9.164508344119999886e-03
4.270340173999999656e-01 4.107376898140000128e-03
4.228249823999999935e-01 9.647995914500000492e-01
4.389459726000000117e-01 3.504364453630000147e-03
4.443026453999999736e-01 1.313065272110000049e-02
4.353038057999999988e-01 9.993827093870000233e-01
4.509953971999999811e-01 5.819938007530000255e-03
4.558222721999999894e-01 2.161543421539999926e-02
4.500593695999999810e-01 9.917766046960000415e-01
4.628780049999999813e-01 2.411764528499999935e-02
4.673449882000000333e-01 1.413588820459999937e-02
4.698132589999999831e-01 2.835759778090000179e-03
4.710211361999999680e-01 3.346379156329999660e-02
4.739188057999999537e-01 4.989825119639999980e-03
4.880302714000000486e-01 3.243414157899999952e-03
