# Supplementary material for: A generalized density-modulated twist-splay-bend phase of banana-shaped particles
Source: Nat Commun. 2021 Apr 12;12:2157. doi: 10.1038/s41467-021-22413-8 (PMC8041804; doi:10.1038/s41467-021-22413-8)
Supplement: Supplementary file 3 — Source Data [file 41467_2021_22413_MOESM3_ESM.zip › SourceDataFile/SupplementaryFigure9/SupplementaryFigure9d/tau_Psi0.83.txt]

1.403405024799999901e-01 5.277849999999999903e-02
1.529989628600000040e-01 6.607369999999999910e-02
1.644643741999999853e-01 4.705000000000000154e-02
1.748811566000000040e-01 4.707059999999999717e-02
1.836483061999999999e-01 4.664449999999999846e-02
1.870896749999999831e-01 6.265339999999999798e-02
1.890945657999999752e-01 4.960679999999999951e-02
1.913465926000000039e-01 4.735249999999999876e-02
2.094338585999999947e-01 4.825159999999999866e-02
2.229707330000000043e-01 1.142539999999999945e-01
2.352966410000000008e-01 8.121730000000000615e-02
2.394655163999999947e-01 1.028909999999999964e-01
2.622947044000000227e-01 1.915419999999999900e-01
2.715592152000000370e-01 9.694060000000000177e-02
2.799371256000000030e-01 9.094330000000000469e-02
2.842017662000000389e-01 1.168410000000000004e-01
2.893916222000000316e-01 7.709839999999999749e-02
2.955190503999999829e-01 7.450170000000000403e-02
2.986437761999999885e-01 9.839480000000000448e-02
3.012726853999999621e-01 9.111279999999999379e-02
3.029748346000000203e-01 8.329400000000000692e-02
3.067421140000000102e-01 9.349169999999999703e-02
3.159633759999999625e-01 7.907300000000000439e-02
3.195808291999999717e-01 9.311869999999999870e-02
3.276529087999999756e-01 7.848760000000000459e-02
3.362470631999999737e-01 9.548819999999999530e-02
3.447099265999999940e-01 9.235649999999999415e-02
3.518289880000000092e-01 1.007900000000000046e-01
3.608031140000000359e-01 1.089790000000000064e-01
3.675839080000000147e-01 1.072860000000000064e-01
3.750319691999999816e-01 1.104180000000000023e-01
3.765549447999999577e-01 1.198260000000000020e-01
3.808072286000000473e-01 1.166350000000000026e-01
3.821896456000000164e-01 1.419710000000000139e-01
3.841281186000000125e-01 1.113750000000000018e-01
3.836523817999999975e-01 1.345359999999999889e-01
3.864867228000000154e-01 1.092499999999999999e-01
3.863245397999999775e-01 4.279850000000000043e-01
3.897968005999999930e-01 1.149690000000000017e-01
3.938405634000000100e-01 5.224790000000000267e-01
3.938621877999999854e-01 1.064169999999999977e-01
3.983878658000000184e-01 5.543919999999999959e-01
3.965034538000000164e-01 1.137009999999999965e-01
4.038464822000000232e-01 5.663460000000000161e-01
3.962594070000000079e-01 2.295260000000000078e-01
4.060846075999999805e-01 5.602359999999999562e-01
4.085281648000000376e-01 5.696940000000000337e-01
4.122243925999999892e-01 5.386520000000000197e-01
4.147343675999999868e-01 6.047970000000000290e-01
4.091768967999999673e-01 1.194189999999999974e-01
4.208170023999999732e-01 6.194490000000000274e-01
4.270340173999999656e-01 6.373469999999999969e-01
4.228249823999999935e-01 1.180960000000000065e-01
4.389459726000000117e-01 6.492759999999999643e-01
4.443026453999999736e-01 6.671789999999999665e-01
4.353038057999999988e-01 1.224289999999999962e-01
4.509953971999999811e-01 6.229620000000000157e-01
4.558222721999999894e-01 6.748849999999999572e-01
4.500593695999999810e-01 1.219959999999999933e-01
4.628780049999999813e-01 5.838529999999999553e-01
4.673449882000000333e-01 7.104110000000000147e-01
4.698132589999999831e-01 7.038219999999999477e-01
4.710211361999999680e-01 5.936989999999999768e-01
4.739188057999999537e-01 7.166209999999999525e-01
4.880302714000000486e-01 7.370499999999999829e-01
