# Supplementary material for: A generalized density-modulated twist-splay-bend phase of banana-shaped particles
Source: Nat Commun. 2021 Apr 12;12:2157. doi: 10.1038/s41467-021-22413-8 (PMC8041804; doi:10.1038/s41467-021-22413-8)
Supplement: Supplementary file 3 — Source Data [file 41467_2021_22413_MOESM3_ESM.zip › SourceDataFile/SupplementaryFigure9/SupplementaryFigure9d/theta0_Psi0.83.txt]

3.067421140000000102e-01 6.854249073050000529e-01
3.159633759999999625e-01 6.974067543659999702e-01
3.195808291999999717e-01 7.736520016950000356e-01
3.276529087999999756e-01 7.243368008830000093e-01
3.362470631999999737e-01 7.338693925799999462e-01
3.447099265999999940e-01 7.786737051840000312e-01
3.518289880000000092e-01 7.300269332969999692e-01
3.608031140000000359e-01 7.514571062360000386e-01
3.675839080000000147e-01 7.354289613969999806e-01
3.750319691999999816e-01 7.635439963360000082e-01
3.765549447999999577e-01 7.503624443280000333e-01
3.808072286000000473e-01 7.600363248339999656e-01
3.821896456000000164e-01 6.401730193789999523e-01
3.841281186000000125e-01 7.265027751610000362e-01
3.836523817999999975e-01 5.280664409319999475e-01
3.864867228000000154e-01 7.695575323200000151e-01
3.863245397999999775e-01 4.133089742839999858e-01
3.897968005999999930e-01 7.816232942230000313e-01
3.938405634000000100e-01 3.916835815540000154e-01
3.938621877999999854e-01 7.755289027370000365e-01
3.983878658000000184e-01 3.944420950299999951e-01
3.965034538000000164e-01 8.042136965480000121e-01
4.038464822000000232e-01 4.025659260409999995e-01
3.962594070000000079e-01 4.078650415449999733e-01
4.060846075999999805e-01 3.966190002009999938e-01
4.085281648000000376e-01 4.210299540229999748e-01
4.122243925999999892e-01 3.879311802889999772e-01
4.147343675999999868e-01 3.993003458430000041e-01
4.091768967999999673e-01 7.845624798210000250e-01
4.208170023999999732e-01 4.120159227090000043e-01
4.270340173999999656e-01 3.974153654550000025e-01
4.228249823999999935e-01 8.184232355520000279e-01
4.389459726000000117e-01 4.000924804909999910e-01
4.443026453999999736e-01 4.014288288080000155e-01
4.353038057999999988e-01 7.721184566380000502e-01
4.509953971999999811e-01 3.916690073010000162e-01
4.558222721999999894e-01 3.999382748079999828e-01
4.500593695999999810e-01 5.277509645429999674e-01
4.628780049999999813e-01 3.566051961360000022e-01
4.673449882000000333e-01 4.109213374269999886e-01
4.698132589999999831e-01 4.051613717879999910e-01
4.710211361999999680e-01 3.730945620889999925e-01
4.739188057999999537e-01 3.972269995009999888e-01
4.880302714000000486e-01 4.040592657950000111e-01
