# Supplementary material for: A generalized density-modulated twist-splay-bend phase of banana-shaped particles
Source: Nat Commun. 2021 Apr 12;12:2157. doi: 10.1038/s41467-021-22413-8 (PMC8041804; doi:10.1038/s41467-021-22413-8)
Supplement: Supplementary file 3 — Source Data [file 41467_2021_22413_MOESM3_ESM.zip › SourceDataFile/SupplementaryFigure9/SupplementaryFigure9e/theta0_Psi0.71.txt]

2.000000000000000000e+01 6.520435869059999501e-01
2.500000000000000000e+01 6.936696489779999864e-01
3.000000000000000000e+01 7.172631780120000133e-01
3.500000000000000000e+01 7.356664070439999925e-01
4.000000000000000000e+01 7.535385647440000501e-01
4.500000000000000000e+01 7.757362041299999955e-01
5.000000000000000000e+01 7.992769510270000266e-01
5.500000000000000000e+01 8.248582747410000415e-01
6.000000000000000000e+01 8.488768997510000025e-01
6.500000000000000000e+01 8.690306575670000422e-01
7.000000000000000000e+01 8.851461536100000416e-01
7.500000000000000000e+01 8.968562581479999629e-01
8.000000000000000000e+01 9.007465432179999620e-01
8.500000000000000000e+01 9.041620612540000046e-01
9.000000000000000000e+01 9.182003993189999935e-01
9.500000000000000000e+01 1.570566703919999973e+00
1.000000000000000000e+02 1.570743154329999891e+00
1.050000000000000000e+02 1.570704546019999981e+00
1.100000000000000000e+02 1.570692042439999936e+00
1.150000000000000000e+02 1.570719321529999934e+00
1.200000000000000000e+02 6.620298359370000441e-01
1.250000000000000000e+02 1.570655007010000048e+00
1.300000000000000000e+02 6.286228971959999523e-01
1.350000000000000000e+02 6.145335883079999784e-01
1.400000000000000000e+02 5.999761096879999700e-01
1.450000000000000000e+02 5.840946863379999909e-01
