# Supplementary material for: A generalized density-modulated twist-splay-bend phase of banana-shaped particles
Source: Nat Commun. 2021 Apr 12;12:2157. doi: 10.1038/s41467-021-22413-8 (PMC8041804; doi:10.1038/s41467-021-22413-8)
Supplement: Supplementary file 3 — Source Data [file 41467_2021_22413_MOESM3_ESM.zip › SourceDataFile/SupplementaryFigure9/SupplementaryFigure9e/tau_Psi0.71.txt]

3.500000000000000000e+00 6.043901322689999590e-07
4.000000000000000000e+00 1.812691780169999949e-08
4.500000000000000000e+00 1.253427373469999969e-06
5.000000000000000000e+00 9.789139890220000792e-07
5.250000000000000000e+00 8.542552663109999171e-06
5.500000000000000000e+00 3.032502075940000093e-06
5.750000000000000000e+00 1.718417653229999847e-05
6.000000000000000000e+00 6.729092041609999788e-07
6.250000000000000000e+00 1.533884514220000063e-06
6.500000000000000000e+00 5.149660372819999722e-06
6.750000000000000000e+00 2.209451889000000051e-05
7.000000000000000000e+00 1.414551547899999943e-05
7.250000000000000000e+00 1.126023367139999951e-05
7.500000000000000000e+00 4.257895701750000135e-06
7.750000000000000000e+00 1.692856798759999899e-07
8.000000000000000000e+00 1.046590372799999916e-05
9.000000000000000000e+00 1.693287775130000042e-06
1.000000000000000000e+01 1.571875006349999929e-05
1.100000000000000000e+01 1.157637033189999991e-06
1.200000000000000000e+01 1.845522052089999901e-06
1.300000000000000000e+01 6.059488519459999698e-08
1.400000000000000000e+01 5.053688936939999991e-06
1.500000000000000000e+01 3.867081386619999981e-07
2.000000000000000000e+01 6.750681136099999632e-06
2.500000000000000000e+01 9.296288740580000202e-05
3.000000000000000000e+01 5.912632313259999885e-04
3.500000000000000000e+01 2.662479967759999889e-03
4.000000000000000000e+01 1.395714171690000047e-02
4.500000000000000000e+01 2.818281813479999731e-01
5.000000000000000000e+01 4.952508853170000114e-01
5.500000000000000000e+01 6.050243040849999643e-01
6.000000000000000000e+01 6.744634155700000022e-01
6.500000000000000000e+01 7.222094505780000118e-01
7.000000000000000000e+01 7.570152959779999913e-01
7.500000000000000000e+01 7.837235715589999652e-01
8.000000000000000000e+01 8.054075271020000315e-01
8.500000000000000000e+01 8.235996773829999951e-01
9.000000000000000000e+01 8.392158602020000080e-01
9.500000000000000000e+01 8.724104657790000550e-01
1.000000000000000000e+02 8.675298347050000025e-01
1.050000000000000000e+02 8.747902865740000422e-01
1.100000000000000000e+02 8.812610660849999888e-01
1.150000000000000000e+02 8.870635556499999463e-01
1.200000000000000000e+02 8.945149786820000282e-01
1.250000000000000000e+02 9.087046419419999577e-01
1.300000000000000000e+02 9.036792750630000537e-01
1.350000000000000000e+02 9.077335882270000100e-01
1.400000000000000000e+02 9.115176091019999705e-01
1.450000000000000000e+02 9.150748517169999818e-01
