# Supplementary material for: A generalized density-modulated twist-splay-bend phase of banana-shaped particles
Source: Nat Commun. 2021 Apr 12;12:2157. doi: 10.1038/s41467-021-22413-8 (PMC8041804; doi:10.1038/s41467-021-22413-8)
Supplement: Supplementary file 3 — Source Data [file 41467_2021_22413_MOESM3_ESM.zip › SourceDataFile/SupplementaryFigure9/SupplementaryFigure9e/e_Psi0.71.txt]

2.000000000000000000e+01 9.989998999789999612e-01
2.500000000000000000e+01 9.961986371219999636e-01
3.000000000000000000e+01 9.901704629849999995e-01
3.500000000000000000e+01 9.805720011509999612e-01
4.000000000000000000e+01 9.679823202489999945e-01
4.500000000000000000e+01 9.523972841469999784e-01
5.000000000000000000e+01 9.208638066790000298e-01
5.500000000000000000e+01 8.844946987189999943e-01
6.000000000000000000e+01 8.514881169789999538e-01
6.500000000000000000e+01 8.241005861079999661e-01
7.000000000000000000e+01 8.013234954179999647e-01
7.500000000000000000e+01 7.813561093180000361e-01
8.000000000000000000e+01 7.622035186969999820e-01
8.500000000000000000e+01 7.426018658859999677e-01
9.000000000000000000e+01 7.212079036649999830e-01
9.500000000000000000e+01 4.048765310099999848e-01
1.000000000000000000e+02 5.248380372389999798e-02
1.050000000000000000e+02 5.072967167229999741e-02
1.100000000000000000e+02 4.921108207080000102e-02
1.150000000000000000e+02 4.788641345389999665e-02
1.200000000000000000e+02 4.566270423060000277e-02
1.250000000000000000e+02 4.086299095009999771e-01
1.300000000000000000e+02 4.220743982260000138e-02
1.350000000000000000e+02 4.274459237980000187e-02
1.400000000000000000e+02 4.425352583330000034e-02
1.450000000000000000e+02 4.677010801860000122e-02
