# Supplementary material for: A generalized density-modulated twist-splay-bend phase of banana-shaped particles
Source: Nat Commun. 2021 Apr 12;12:2157. doi: 10.1038/s41467-021-22413-8 (PMC8041804; doi:10.1038/s41467-021-22413-8)
Supplement: Supplementary file 3 — Source Data [file 41467_2021_22413_MOESM3_ESM.zip › SourceDataFile/SupplementaryFigure9/SupplementaryFigure9e/pitch_Psi0.71.txt]

2.000000000000000000e+01 4.775870280385714040e+00
2.500000000000000000e+01 3.927013037414285979e+00
3.000000000000000000e+01 3.662676639735714446e+00
3.500000000000000000e+01 3.540170975792857444e+00
4.000000000000000000e+01 3.473157863800000467e+00
4.500000000000000000e+01 3.463651053307143179e+00
5.000000000000000000e+01 3.498657307521428894e+00
5.500000000000000000e+01 3.558978554342857148e+00
6.000000000000000000e+01 3.626136367707142760e+00
6.500000000000000000e+01 3.688453931585714329e+00
7.000000000000000000e+01 3.743733417157143251e+00
7.500000000000000000e+01 3.793662186278571546e+00
8.000000000000000000e+01 3.839762224421428449e+00
8.500000000000000000e+01 3.887741358521428658e+00
9.000000000000000000e+01 3.949731925807143273e+00
9.500000000000000000e+01 5.028591268707143236e+00
1.000000000000000000e+02 6.196521841842857370e+00
1.050000000000000000e+02 6.196717095264285824e+00
1.100000000000000000e+02 6.196796659828571308e+00
1.150000000000000000e+02 6.196721022307142945e+00
1.200000000000000000e+02 3.733956755828571783e+00
1.250000000000000000e+02 4.997008895600000500e+00
1.300000000000000000e+02 3.558302970600000226e+00
1.350000000000000000e+02 3.482579995771428738e+00
1.400000000000000000e+02 3.403459270114285840e+00
1.450000000000000000e+02 3.316163126135714734e+00
