# Supplementary material for: A generalized density-modulated twist-splay-bend phase of banana-shaped particles
Source: Nat Commun. 2021 Apr 12;12:2157. doi: 10.1038/s41467-021-22413-8 (PMC8041804; doi:10.1038/s41467-021-22413-8)
Supplement: Supplementary file 3 — Source Data [file 41467_2021_22413_MOESM3_ESM.zip › SourceDataFile/SupplementaryFigure9/SupplementaryFigure9e/S_Psi0.71.txt]

3.500000000000000000e+00 -3.703300000000000186e-06
4.000000000000000000e+00 -2.646200000000000177e-06
4.500000000000000000e+00 5.541000000000000184e-07
5.000000000000000000e+00 2.323699999999999877e-06
5.250000000000000000e+00 4.420725803000000176e-01
5.500000000000000000e+00 5.514348868999999764e-01
5.750000000000000000e+00 6.120976113999999635e-01
6.000000000000000000e+00 6.547665352999999522e-01
6.250000000000000000e+00 6.873277660000000067e-01
6.500000000000000000e+00 7.133174312000000183e-01
6.750000000000000000e+00 7.346852324000000545e-01
7.000000000000000000e+00 7.526370650000000495e-01
7.250000000000000000e+00 7.679761643000000415e-01
7.500000000000000000e+00 7.812638127000000043e-01
7.750000000000000000e+00 7.929078085999999859e-01
8.000000000000000000e+00 8.032133904999999574e-01
9.000000000000000000e+00 8.349828745999999802e-01
1.000000000000000000e+01 8.571685179000000376e-01
1.100000000000000000e+01 8.737356373000000342e-01
1.200000000000000000e+01 8.866774723000000469e-01
1.300000000000000000e+01 8.971173645000000141e-01
1.400000000000000000e+01 9.057414782999999581e-01
1.500000000000000000e+01 9.129993027999999677e-01
2.000000000000000000e+01 4.355929834000000223e-01
2.500000000000000000e+01 3.934045532000000067e-01
3.000000000000000000e+01 3.702066137999999729e-01
3.500000000000000000e+01 3.530831065000000213e-01
4.000000000000000000e+01 3.369817366999999786e-01
4.500000000000000000e+01 3.220756134000000159e-01
5.000000000000000000e+01 3.219404186000000001e-01
5.500000000000000000e+01 3.262560525000000045e-01
6.000000000000000000e+01 3.325725983000000219e-01
6.500000000000000000e+01 3.402783744999999804e-01
7.000000000000000000e+01 3.493601284000000251e-01
7.500000000000000000e+01 3.614408112999999978e-01
8.000000000000000000e+01 3.823390940999999987e-01
8.500000000000000000e+01 4.043447770999999968e-01
9.000000000000000000e+01 4.167710707000000236e-01
9.500000000000000000e+01 4.110030459999999830e-01
1.000000000000000000e+02 8.922765581999999585e-01
1.050000000000000000e+02 8.982513607000000011e-01
1.100000000000000000e+02 9.035440740000000304e-01
1.150000000000000000e+02 9.082658616000000018e-01
1.200000000000000000e+02 9.663829387000000271e-01
1.250000000000000000e+02 4.198861882000000101e-01
1.300000000000000000e+02 9.716750838000000057e-01
1.350000000000000000e+02 9.737316632000000416e-01
1.400000000000000000e+02 9.756283168999999589e-01
1.450000000000000000e+02 9.774342822999999569e-01
