# Supplementary material for: A generalized density-modulated twist-splay-bend phase of banana-shaped particles
Source: Nat Commun. 2021 Apr 12;12:2157. doi: 10.1038/s41467-021-22413-8 (PMC8041804; doi:10.1038/s41467-021-22413-8)
Supplement: Supplementary file 3 — Source Data [file 41467_2021_22413_MOESM3_ESM.zip › SourceDataFile/SupplementaryFigure9/SupplementaryFigure9b/tau_Psi1.47.txt]

1.402535414999999952e-01 5.619509999999999783e-02
1.917620899999999962e-01 6.700910000000000200e-02
2.284108142000000063e-01 8.092549999999999744e-02
2.326183045999999921e-01 5.458520000000000039e-02
2.358789551999999901e-01 8.098819999999999630e-02
2.403721966000000043e-01 8.328190000000000592e-02
2.432142605999999818e-01 4.814319999999999711e-02
2.841878647999999674e-01 2.079650000000000110e-01
2.860568307999999949e-01 2.013520000000000032e-01
2.725740173999999794e-01 1.542840000000000045e-01
2.859054600000000002e-01 2.202340000000000131e-01
2.876076092000000028e-01 2.099699999999999900e-01
2.901654667999999937e-01 2.397110000000000074e-01
2.897947627999999942e-01 2.113359999999999961e-01
2.947019569999999589e-01 2.146319999999999895e-01
2.959021111999999842e-01 2.187369999999999870e-01
2.996045174000000477e-01 2.041610000000000091e-01
3.026566470000000009e-01 2.100829999999999920e-01
3.053118143999999923e-01 2.182169999999999943e-01
3.079021086000000018e-01 2.240540000000000032e-01
3.102622574000000188e-01 2.469379999999999908e-01
3.129097017999999952e-01 2.104949999999999877e-01
3.132325232000000015e-01 2.297980000000000023e-01
3.181845108000000422e-01 1.904200000000000059e-01
3.224275269999999916e-01 2.167620000000000102e-01
3.318264179999999564e-01 2.163440000000000085e-01
3.390690473999999899e-01 2.325530000000000097e-01
3.459795877999999880e-01 2.328119999999999912e-01
3.531434426000000237e-01 2.285820000000000074e-01
3.571146091999999883e-01 2.012380000000000002e-01
3.606733675999999611e-01 2.268940000000000123e-01
3.624141317999999834e-01 2.182219999999999993e-01
3.660887351999999595e-01 1.940820000000000045e-01
3.700938829999999569e-01 2.178130000000000066e-01
3.730687825999999818e-01 2.082040000000000002e-01
3.761873300000000420e-01 2.358240000000000058e-01
3.786942157999999559e-01 1.751399999999999901e-01
3.812227260000000117e-01 2.223980000000000123e-01
3.852186061999999800e-01 2.216990000000000072e-01
3.904470771999999923e-01 1.972520000000000107e-01
3.956261209999999973e-01 1.887759999999999994e-01
3.982025137999999909e-01 1.911259999999999903e-01
4.016933098000000091e-01 2.450319999999999998e-01
4.038511159999999545e-01 2.005250000000000088e-01
4.075488883999999756e-01 2.604929999999999746e-01
4.125132327999999626e-01 1.748949999999999949e-01
4.151900245999999850e-01 3.933209999999999762e-01
4.180552575999999521e-01 3.023620000000000196e-01
4.197697635999999566e-01 4.181460000000000177e-01
4.239231930000000315e-01 4.309330000000000105e-01
4.273352143999999964e-01 4.326709999999999723e-01
4.300985037999999760e-01 4.281130000000000213e-01
4.321636340000000187e-01 3.891729999999999912e-01
4.351184537999999713e-01 5.790650000000000519e-01
4.393120427999999689e-01 6.442320000000000269e-01
4.393120427999999689e-01 5.901760000000000339e-01
4.435550589999999738e-01 6.395189999999999486e-01
4.440570540000000066e-01 5.499690000000000412e-01
4.456155554000000296e-01 6.025709999999999678e-01
4.495712759999999641e-01 6.591280000000000472e-01
4.520256454000000090e-01 6.606640000000000290e-01
4.537586865999999608e-01 6.161069999999999602e-01
4.566640791999999616e-01 6.531789999999999541e-01
4.580063366000000080e-01 6.733010000000000383e-01
4.603911989999999732e-01 6.863209999999999589e-01
4.627652492000000062e-01 6.952949999999999964e-01
4.637954973999999786e-01 6.909340000000000481e-01
4.669403030000000010e-01 7.065529999999999866e-01
4.749923027999999880e-01 7.065970000000000306e-01
4.849318038000000053e-01 7.131600000000000161e-01
4.926594376000000275e-01 7.213129999999999820e-01
5.011346577999999941e-01 7.352779999999999871e-01
5.073084239999999800e-01 7.385730000000000350e-01
