# Supplementary material for: A generalized density-modulated twist-splay-bend phase of banana-shaped particles
Source: Nat Commun. 2021 Apr 12;12:2157. doi: 10.1038/s41467-021-22413-8 (PMC8041804; doi:10.1038/s41467-021-22413-8)
Supplement: Supplementary file 3 — Source Data [file 41467_2021_22413_MOESM3_ESM.zip › SourceDataFile/SupplementaryFigure9/SupplementaryFigure9b/theta0_Psi1.47.txt]

2.841878647999999674e-01 8.025715577959999791e-01
2.860568307999999949e-01 7.874484563860000286e-01
2.859054600000000002e-01 8.327799137750000469e-01
2.876076092000000028e-01 8.150028272789999750e-01
2.901654667999999937e-01 8.177117542459999555e-01
2.897947627999999942e-01 8.098832955939999634e-01
2.947019569999999589e-01 8.310135401629999974e-01
2.959021111999999842e-01 8.212582540320000346e-01
2.996045174000000477e-01 8.347283705460000203e-01
3.026566470000000009e-01 8.285776016470000060e-01
3.053118143999999923e-01 8.238261341520000114e-01
3.079021086000000018e-01 8.267487638989999832e-01
3.102622574000000188e-01 8.306373230679999775e-01
3.129097017999999952e-01 8.374935101139999727e-01
3.132325232000000015e-01 8.228747938099999493e-01
3.181845108000000422e-01 8.589236248599999568e-01
3.224275269999999916e-01 8.330076395340000328e-01
3.318264179999999564e-01 8.411221456040000044e-01
3.390690473999999899e-01 8.438503954460000456e-01
3.459795877999999880e-01 8.488521733849999640e-01
3.531434426000000237e-01 8.493346400469999891e-01
3.571146091999999883e-01 8.356770388709999775e-01
3.606733675999999611e-01 8.586554898679999992e-01
3.624141317999999834e-01 8.572866840789999943e-01
3.660887351999999595e-01 8.527775724809999458e-01
3.700938829999999569e-01 8.489798806489999849e-01
3.730687825999999818e-01 8.544571686840000124e-01
3.761873300000000420e-01 8.788552420099999818e-01
3.786942157999999559e-01 8.864018111860000326e-01
3.812227260000000117e-01 8.219030929099999661e-01
3.852186061999999800e-01 8.467896224569999575e-01
3.904470771999999923e-01 8.386107650630000299e-01
3.956261209999999973e-01 8.649407096200000256e-01
3.982025137999999909e-01 8.304193708470000157e-01
4.016933098000000091e-01 8.693011897760000162e-01
4.038511159999999545e-01 8.392141081899999744e-01
4.075488883999999756e-01 8.731220318850000384e-01
4.125132327999999626e-01 7.808780829479999852e-01
4.151900245999999850e-01 8.579090414229999517e-01
4.180552575999999521e-01 8.453491990929999922e-01
4.197697635999999566e-01 8.443366506830000118e-01
4.239231930000000315e-01 8.287052740900000547e-01
4.273352143999999964e-01 8.474192023080000524e-01
4.300985037999999760e-01 8.482214001090000455e-01
4.321636340000000187e-01 8.243720935780000092e-01
4.351184537999999713e-01 8.271757190570000473e-01
4.393120427999999689e-01 8.074136562110000304e-01
4.393120427999999689e-01 8.180700953230000128e-01
4.435550589999999738e-01 8.096620732749999494e-01
4.440570540000000066e-01 8.167064124999999786e-01
4.456155554000000296e-01 8.161988709330000313e-01
4.495712759999999641e-01 8.067307288289999878e-01
4.520256454000000090e-01 8.041628486949999877e-01
4.537586865999999608e-01 8.113458446150000336e-01
4.566640791999999616e-01 8.023047217969999645e-01
4.580063366000000080e-01 8.039429813230000166e-01
4.603911989999999732e-01 7.992760508130000163e-01
4.627652492000000062e-01 7.924339312779999922e-01
4.637954973999999786e-01 8.027764924329999774e-01
4.669403030000000010e-01 7.919148188479999684e-01
4.749923027999999880e-01 7.846078884710000478e-01
4.849318038000000053e-01 7.867669392599999645e-01
4.926594376000000275e-01 7.843248529799999869e-01
5.011346577999999941e-01 7.785536910210000272e-01
5.073084239999999800e-01 7.690104467449999648e-01
