# Supplementary material for: A generalized density-modulated twist-splay-bend phase of banana-shaped particles
Source: Nat Commun. 2021 Apr 12;12:2157. doi: 10.1038/s41467-021-22413-8 (PMC8041804; doi:10.1038/s41467-021-22413-8)
Supplement: Supplementary file 3 — Source Data [file 41467_2021_22413_MOESM3_ESM.zip › SourceDataFile/SupplementaryFigure9/SupplementaryFigure9b/pitch_Psi1.47.txt]

2.841878647999999674e-01 3.451451708108526972e+00
2.860568307999999949e-01 3.431039316341085499e+00
2.859054600000000002e-01 3.469607496441859951e+00
2.876076092000000028e-01 3.509497326635658609e+00
2.901654667999999937e-01 3.443098518139534381e+00
2.897947627999999942e-01 3.476869240155038732e+00
2.947019569999999589e-01 3.462424429883720567e+00
2.959021111999999842e-01 3.441664541224806140e+00
2.996045174000000477e-01 3.440278402263565738e+00
3.026566470000000009e-01 3.447071863689922022e+00
3.053118143999999923e-01 3.449770847891473036e+00
3.079021086000000018e-01 3.431135485891473103e+00
3.102622574000000188e-01 3.420436396728681938e+00
3.129097017999999952e-01 3.409206158341085313e+00
3.132325232000000015e-01 3.421192341782945512e+00
3.181845108000000422e-01 3.443615163155038683e+00
3.224275269999999916e-01 3.399071848279069830e+00
3.318264179999999564e-01 3.423980263286821479e+00
3.390690473999999899e-01 3.441226065224806341e+00
3.459795877999999880e-01 3.411774745178294488e+00
3.531434426000000237e-01 3.416191144775194033e+00
3.571146091999999883e-01 3.390512045147286546e+00
3.606733675999999611e-01 3.415642174604651249e+00
3.624141317999999834e-01 3.428525887751938228e+00
3.660887351999999595e-01 3.407333240620154857e+00
3.700938829999999569e-01 3.422454197558139288e+00
3.730687825999999818e-01 3.414577337829457271e+00
3.761873300000000420e-01 3.441462706488372270e+00
3.786942157999999559e-01 3.411613711480619759e+00
3.812227260000000117e-01 3.408132166000000129e+00
3.852186061999999800e-01 3.415818366364340886e+00
3.904470771999999923e-01 3.442080980178294780e+00
3.956261209999999973e-01 3.433035698155038506e+00
3.982025137999999909e-01 3.455211030992248133e+00
4.016933098000000091e-01 3.424568585449612179e+00
4.038511159999999545e-01 3.404319301069766990e+00
4.075488883999999756e-01 3.472801303155038433e+00
4.125132327999999626e-01 3.481772649286821508e+00
4.151900245999999850e-01 3.451218195162790714e+00
4.180552575999999521e-01 3.494807137426356736e+00
4.197697635999999566e-01 3.403857790255813587e+00
4.239231930000000315e-01 3.401237534922480599e+00
4.273352143999999964e-01 3.424962709131782912e+00
4.300985037999999760e-01 3.458673188131782705e+00
4.321636340000000187e-01 3.377438005015503730e+00
4.351184537999999713e-01 3.332902517441860279e+00
4.393120427999999689e-01 3.357159688821705235e+00
4.393120427999999689e-01 3.328906327767441997e+00
4.435550589999999738e-01 3.341769753418604605e+00
4.440570540000000066e-01 3.317305931674418673e+00
4.456155554000000296e-01 3.360389460658914640e+00
4.495712759999999641e-01 3.327949854286821552e+00
4.520256454000000090e-01 3.339848599728682199e+00
4.537586865999999608e-01 3.348356448217054471e+00
4.566640791999999616e-01 3.332219939100775186e+00
4.580063366000000080e-01 3.324390789930232515e+00
4.603911989999999732e-01 3.303432949697674204e+00
4.627652492000000062e-01 3.291719189775193843e+00
4.637954973999999786e-01 3.306723702775193896e+00
4.669403030000000010e-01 3.283567471317829334e+00
4.749923027999999880e-01 3.269579155240309731e+00
4.849318038000000053e-01 3.262783642674418338e+00
4.926594376000000275e-01 3.254344753139534863e+00
5.011346577999999941e-01 3.235690735558139686e+00
5.073084239999999800e-01 3.227992258302325279e+00
