# Supplementary material for: A generalized density-modulated twist-splay-bend phase of banana-shaped particles
Source: Nat Commun. 2021 Apr 12;12:2157. doi: 10.1038/s41467-021-22413-8 (PMC8041804; doi:10.1038/s41467-021-22413-8)
Supplement: Supplementary file 3 — Source Data [file 41467_2021_22413_MOESM3_ESM.zip › SourceDataFile/SupplementaryFigure9/SupplementaryFigure9b/e_Psi1.47.txt]

2.841878647999999674e-01 9.840959410309999544e-01
2.860568307999999949e-01 9.981878315669999724e-01
2.859054600000000002e-01 9.428474399659999561e-01
2.876076092000000028e-01 9.934635366920000488e-01
2.901654667999999937e-01 9.668716037960000120e-01
2.897947627999999942e-01 9.896955881560000057e-01
2.947019569999999589e-01 9.550291730359999898e-01
2.959021111999999842e-01 9.603042646410000494e-01
2.996045174000000477e-01 9.345476415989999452e-01
3.026566470000000009e-01 9.661667892740000152e-01
3.053118143999999923e-01 9.831389124039999761e-01
3.079021086000000018e-01 9.736688189829999507e-01
3.102622574000000188e-01 9.605239379869999761e-01
3.129097017999999952e-01 9.517394851520000199e-01
3.132325232000000015e-01 9.593565313170000497e-01
3.181845108000000422e-01 9.038273038499999856e-01
3.224275269999999916e-01 9.874321576240000509e-01
3.318264179999999564e-01 9.801763068469999673e-01
3.390690473999999899e-01 9.506779624929999617e-01
3.459795877999999880e-01 9.772813880170000411e-01
3.531434426000000237e-01 9.679193071849999663e-01
3.571146091999999883e-01 9.650657884490000393e-01
3.606733675999999611e-01 9.403261487690000031e-01
3.624141317999999834e-01 9.573587633819999887e-01
3.660887351999999595e-01 9.253704778850000423e-01
3.700938829999999569e-01 9.651086973879999809e-01
3.730687825999999818e-01 9.564164711249999451e-01
3.761873300000000420e-01 9.261128864569999619e-01
3.786942157999999559e-01 8.884084536090000039e-01
3.812227260000000117e-01 9.995377795200000026e-01
3.852186061999999800e-01 9.373419061669999719e-01
3.904470771999999923e-01 9.644114897750000193e-01
3.956261209999999973e-01 8.390160125440000449e-01
3.982025137999999909e-01 9.376040973489999653e-01
4.016933098000000091e-01 7.884192704500000426e-01
4.038511159999999545e-01 9.566430973349999700e-01
4.075488883999999756e-01 7.120838834170000187e-01
4.125132327999999626e-01 9.136365534389999654e-01
4.151900245999999850e-01 4.919105051359999869e-01
4.180552575999999521e-01 6.737880461249999842e-01
4.197697635999999566e-01 5.646742589390000289e-01
4.239231930000000315e-01 4.146001248250000271e-01
4.273352143999999964e-01 4.069468377609999910e-01
4.300985037999999760e-01 4.596275829629999921e-01
4.321636340000000187e-01 5.321960256029999448e-01
4.351184537999999713e-01 2.109647712119999963e-01
4.393120427999999689e-01 4.829053391259999911e-02
4.393120427999999689e-01 3.001486692440000215e-01
4.435550589999999738e-01 9.059046832950000405e-02
4.440570540000000066e-01 2.987122364040000200e-01
4.456155554000000296e-01 2.331654730159999911e-01
4.495712759999999641e-01 7.091325651360000371e-02
4.520256454000000090e-01 2.690000432619999923e-02
4.537586865999999608e-01 1.527869181479999949e-01
4.566640791999999616e-01 4.695357674239999946e-02
4.580063366000000080e-01 4.033220990949999696e-03
4.603911989999999732e-01 1.131034955590000043e-02
4.627652492000000062e-01 1.177406752329999929e-03
4.637954973999999786e-01 2.897897357960000156e-02
4.669403030000000010e-01 9.361001824200000654e-03
4.749923027999999880e-01 2.049009127849999931e-02
4.849318038000000053e-01 9.610737193040000056e-03
4.926594376000000275e-01 1.833099622059999878e-02
5.011346577999999941e-01 7.695920518110000406e-03
5.073084239999999800e-01 7.602924492249999930e-03
