# Supplementary material for: A generalized density-modulated twist-splay-bend phase of banana-shaped particles
Source: Nat Commun. 2021 Apr 12;12:2157. doi: 10.1038/s41467-021-22413-8 (PMC8041804; doi:10.1038/s41467-021-22413-8)
Supplement: Supplementary file 3 — Source Data [file 41467_2021_22413_MOESM3_ESM.zip › SourceDataFile/SupplementaryFigure9/SupplementaryFigure9b/S_Psi1.47.txt]

1.402535414999999952e-01 2.166420000000000151e-02 1.839450000000000113e-02
1.917620899999999962e-01 2.042889999999999984e-02 1.767900000000000027e-02
2.284108142000000063e-01 2.235180000000000153e-02 1.762319999999999859e-02
2.326183045999999921e-01 2.408760000000000068e-02 1.950889999999999916e-02
2.358789551999999901e-01 2.549090000000000036e-02 2.120189999999999922e-02
2.403721966000000043e-01 5.360249999999999737e-02 2.553240000000000023e-02
2.432142605999999818e-01 4.642140000000000155e-02 2.751270000000000104e-02
2.841878647999999674e-01 3.016989999999999950e-01 1.673169999999999935e-01
2.860568307999999949e-01 3.179649999999999976e-01 1.677629999999999955e-01
2.725740173999999794e-01 1.597800000000000054e-01 5.706050000000000011e-02
2.859054600000000002e-01 2.922910000000000230e-01 1.660379999999999912e-01
2.876076092000000028e-01 2.939559999999999951e-01 1.567860000000000087e-01
2.901654667999999937e-01 2.913000000000000034e-01 1.819350000000000134e-01
2.897947627999999942e-01 2.903000000000000025e-01 1.588380000000000070e-01
2.947019569999999589e-01 2.902830000000000132e-01 1.802600000000000036e-01
2.959021111999999842e-01 2.958919999999999884e-01 1.879419999999999980e-01
2.996045174000000477e-01 3.094569999999999821e-01 2.049529999999999963e-01
3.026566470000000009e-01 2.864539999999999864e-01 1.741739999999999955e-01
3.053118143999999923e-01 3.075740000000000141e-01 1.833279999999999910e-01
3.079021086000000018e-01 2.966280000000000028e-01 1.895469999999999933e-01
3.102622574000000188e-01 2.914889999999999981e-01 2.047720000000000096e-01
3.129097017999999952e-01 2.993850000000000122e-01 1.967160000000000020e-01
3.132325232000000015e-01 3.181640000000000024e-01 1.809669999999999890e-01
3.181845108000000422e-01 3.000689999999999746e-01 2.336650000000000116e-01
3.224275269999999916e-01 2.944320000000000270e-01 1.989690000000000070e-01
3.318264179999999564e-01 2.744800000000000018e-01 1.933489999999999931e-01
3.390690473999999899e-01 3.208520000000000261e-01 2.079219999999999957e-01
3.459795877999999880e-01 2.985369999999999968e-01 2.188170000000000115e-01
3.531434426000000237e-01 2.838829999999999965e-01 2.303820000000000034e-01
3.571146091999999883e-01 2.862830000000000097e-01 2.049410000000000120e-01
3.606733675999999611e-01 2.913950000000000151e-01 2.303080000000000127e-01
3.624141317999999834e-01 2.590040000000000120e-01 2.030589999999999895e-01
3.660887351999999595e-01 3.062869999999999759e-01 2.343320000000000125e-01
3.700938829999999569e-01 2.937379999999999991e-01 2.226430000000000076e-01
3.730687825999999818e-01 2.873129999999999851e-01 2.431500000000000050e-01
3.761873300000000420e-01 2.707590000000000274e-01 2.526370000000000005e-01
3.786942157999999559e-01 2.817089999999999872e-01 2.639029999999999987e-01
3.812227260000000117e-01 3.017210000000000170e-01 2.176700000000000024e-01
3.852186061999999800e-01 3.134529999999999816e-01 2.275619999999999865e-01
3.904470771999999923e-01 3.077099999999999835e-01 2.187099999999999878e-01
3.956261209999999973e-01 3.490099999999999869e-01 2.853299999999999725e-01
3.982025137999999909e-01 3.418910000000000005e-01 2.349590000000000012e-01
4.016933098000000091e-01 3.747789999999999733e-01 3.450940000000000119e-01
4.038511159999999545e-01 3.184190000000000076e-01 2.154079999999999884e-01
4.075488883999999756e-01 4.270660000000000012e-01 3.963789999999999814e-01
4.125132327999999626e-01 4.237750000000000128e-01 2.166049999999999920e-01
4.151900245999999850e-01 5.677499999999999769e-01 4.981389999999999985e-01
4.180552575999999521e-01 5.043410000000000393e-01 4.065659999999999830e-01
4.197697635999999566e-01 5.593150000000000066e-01 4.972030000000000061e-01
4.239231930000000315e-01 6.289599999999999635e-01 5.477880000000000527e-01
4.273352143999999964e-01 6.362710000000000310e-01 5.869579999999999798e-01
4.300985037999999760e-01 6.270029999999999770e-01 5.767109999999999737e-01
4.321636340000000187e-01 5.937419999999999920e-01 5.283619999999999983e-01
4.351184537999999713e-01 8.021049999999999569e-01 7.506709999999999772e-01
4.393120427999999689e-01 8.459750000000000325e-01 7.823149999999999826e-01
4.393120427999999689e-01 7.630679999999999685e-01 7.167090000000000405e-01
4.435550589999999738e-01 8.415660000000000363e-01 7.923649999999999860e-01
4.440570540000000066e-01 7.637380000000000280e-01 7.244260000000000144e-01
4.456155554000000296e-01 7.936600000000000321e-01 7.447460000000000191e-01
4.495712759999999641e-01 8.494399999999999729e-01 8.018750000000000044e-01
4.520256454000000090e-01 8.533640000000000114e-01 7.984229999999999938e-01
4.537586865999999608e-01 8.194559999999999622e-01 7.599669999999999481e-01
4.566640791999999616e-01 8.598320000000000407e-01 8.109910000000000174e-01
4.580063366000000080e-01 8.605650000000000244e-01 8.109680000000000222e-01
4.603911989999999732e-01 8.651910000000000434e-01 8.184599999999999653e-01
4.627652492000000062e-01 8.734250000000000069e-01 8.198600000000000332e-01
4.637954973999999786e-01 8.659379999999999855e-01 8.132009999999999517e-01
4.669403030000000010e-01 8.746620000000000505e-01 8.211249999999999938e-01
4.749923027999999880e-01 8.803020000000000289e-01 8.295360000000000511e-01
4.849318038000000053e-01 8.804659999999999709e-01 8.383300000000000196e-01
4.926594376000000275e-01 8.841080000000000050e-01 8.464329999999999909e-01
5.011346577999999941e-01 8.932600000000000540e-01 8.556850000000000289e-01
5.073084239999999800e-01 8.937899999999999734e-01 8.540729999999999711e-01
