# Supplementary material for: A generalized density-modulated twist-splay-bend phase of banana-shaped particles
Source: Nat Commun. 2021 Apr 12;12:2157. doi: 10.1038/s41467-021-22413-8 (PMC8041804; doi:10.1038/s41467-021-22413-8)
Supplement: Supplementary file 3 — Source Data [file 41467_2021_22413_MOESM3_ESM.zip › SourceDataFile/SupplementaryFigure7/SupplementaryFigure7a/S.txt]

8.636363636363636465e-01 6.417375482999999603e-01
8.260869565217391353e-01 6.795787765999999896e-01
7.916666666666666297e-01 7.089299865999999506e-01
7.600000000000000089e-01 7.325746618999999793e-01
7.307692307692307265e-01 7.521256334000000487e-01
7.037037037037037202e-01 7.686217915999999928e-01
6.785714285714286031e-01 7.827627300999999704e-01
6.551724137931034253e-01 7.950451978000000475e-01
6.333333333333333037e-01 8.058355036000000027e-01
6.129032258064516236e-01 8.154021888000000384e-01
5.937500000000000000e-01 8.239590826999999562e-01
5.277777777777777901e-01 8.508662052000000031e-01
4.749999999999999778e-01 8.701198381000000426e-01
4.318181818181818232e-01 8.847283584999999784e-01
3.958333333333333148e-01 8.962605751000000120e-01
3.653846153846153633e-01 9.056303831999999998e-01
3.392857142857143016e-01 9.134107351000000374e-01
3.166666666666666519e-01 9.199834377000000174e-01
2.374999999999999889e-01 9.418984049999999941e-01
1.900000000000000022e-01 9.543417982999999882e-01
1.583333333333333259e-01 9.623815871999999993e-01
8.636363636363636465e-01 6.343600649999999730e-01
8.260869565217391353e-01 6.737553243999999664e-01
7.916666666666666297e-01 7.041214721999999870e-01
7.600000000000000089e-01 7.284824379000000016e-01
7.307692307692307265e-01 7.485724593999999454e-01
7.037037037037037202e-01 7.654843536000000004e-01
6.785714285714286031e-01 7.799558840000000437e-01
6.551724137931034253e-01 7.925073427000000059e-01
6.333333333333333037e-01 8.035176299999999827e-01
6.129032258064516236e-01 8.132699177000000113e-01
5.937500000000000000e-01 8.219837733000000535e-01
5.277777777777777901e-01 8.493335555000000037e-01
4.749999999999999778e-01 8.688598035000000275e-01
4.318181818181818232e-01 8.836525959000000041e-01
3.958333333333333148e-01 8.953194907000000535e-01
3.653846153846153633e-01 9.047923622000000332e-01
3.392857142857143016e-01 9.126540176999999865e-01
3.166666666666666519e-01 9.192929952999999710e-01
2.374999999999999889e-01 9.414171725000000102e-01
1.900000000000000022e-01 9.539716670000000232e-01
8.636363636363636465e-01 6.252813684000000372e-01
8.260869565217391353e-01 6.666521479000000472e-01
7.916666666666666297e-01 6.982882458000000403e-01
7.600000000000000089e-01 7.235383928999999936e-01
7.307692307692307265e-01 7.442874273999999790e-01
7.037037037037037202e-01 7.617066783999999480e-01
6.785714285714286031e-01 7.765822427999999888e-01
6.551724137931034253e-01 7.894609018999999561e-01
6.333333333333333037e-01 8.007398700000000202e-01
6.129032258064516236e-01 8.107183811999999490e-01
5.937500000000000000e-01 8.196215520999999837e-01
5.277777777777777901e-01 8.475066646000000148e-01
4.749999999999999778e-01 8.673606315999999872e-01
4.318181818181818232e-01 8.823743549000000463e-01
3.958333333333333148e-01 8.942019603999999955e-01
3.653846153846153633e-01 9.037970270999999833e-01
3.392857142857143016e-01 9.117564544999999798e-01
3.166666666666666519e-01 9.184750979000000370e-01
2.374999999999999889e-01 9.408473198000000259e-01
1.900000000000000022e-01 9.535333584999999834e-01
8.636363636363636465e-01 6.138604650000000218e-01
8.260869565217391353e-01 6.578256311000000300e-01
7.916666666666666297e-01 6.910852267000000548e-01
7.600000000000000089e-01 7.174653335999999770e-01
7.307692307692307265e-01 7.390405130999999628e-01
7.037037037037037202e-01 7.570971238000000492e-01
6.785714285714286031e-01 7.724721457000000013e-01
6.551724137931034253e-01 7.857564165000000544e-01
6.333333333333333037e-01 7.973679053000000128e-01
6.129032258064516236e-01 8.076233164999999659e-01
5.937500000000000000e-01 8.167610991000000542e-01
5.277777777777777901e-01 8.453019520000000231e-01
4.749999999999999778e-01 8.655561045999999870e-01
4.318181818181818232e-01 8.808381843999999461e-01
3.958333333333333148e-01 8.928601022000000054e-01
3.653846153846153633e-01 9.026038489000000054e-01
3.392857142857143016e-01 9.106806871000000525e-01
3.166666666666666519e-01 9.174943394000000252e-01
2.374999999999999889e-01 9.401650319000000033e-01
8.913043478260869179e-01 6.466155599999999781e-01
8.541666666666666297e-01 6.820247078000000185e-01
8.199999999999999512e-01 7.098632121000000295e-01
7.884615384615384359e-01 7.325059617000000411e-01
7.592592592592593004e-01 7.513710314999999529e-01
7.321428571428570953e-01 7.673837313000000382e-01
7.068965517241379004e-01 7.811778582999999720e-01
6.833333333333333481e-01 7.932073294999999469e-01
6.612903225806451291e-01 8.038131850999999939e-01
6.406250000000000000e-01 8.132437957999999467e-01
5.694444444444444198e-01 8.426039105000000529e-01
5.124999999999999556e-01 8.633533115999999508e-01
4.659090909090908839e-01 8.789667058000000255e-01
4.270833333333333148e-01 8.912278369999999672e-01
3.942307692307692180e-01 9.011533093000000383e-01
3.660714285714285476e-01 9.093732195999999490e-01
3.416666666666666741e-01 9.163038663000000472e-01
2.562499999999999778e-01 9.393376623000000425e-01
8.913043478260869179e-01 6.319687736000000333e-01
8.541666666666666297e-01 6.703315335999999736e-01
8.199999999999999512e-01 7.001369268999999562e-01
7.884615384615384359e-01 7.241869834999999922e-01
7.592592592592593004e-01 7.441129591999999793e-01
7.321428571428570953e-01 7.609540914000000322e-01
7.068965517241379004e-01 7.754092498000000333e-01
6.833333333333333481e-01 7.879815060000000537e-01
6.612903225806451291e-01 7.990350766999999577e-01
6.406250000000000000e-01 8.088419466999999807e-01
5.694444444444444198e-01 8.392467906999999672e-01
5.124999999999999556e-01 8.606214668999999651e-01
4.659090909090908839e-01 8.766523520000000236e-01
4.270833333333333148e-01 8.892121532000000217e-01
3.942307692307692180e-01 8.993639715000000256e-01
3.660714285714285476e-01 9.077623018999999571e-01
3.416666666666666741e-01 9.148375210000000424e-01
8.913043478260869179e-01 6.120976113999999635e-01
8.541666666666666297e-01 6.547665352999999522e-01
8.199999999999999512e-01 6.873277660000000067e-01
7.884615384615384359e-01 7.133174312000000183e-01
7.592592592592593004e-01 7.346852324000000545e-01
7.321428571428570953e-01 7.526370650000000495e-01
7.068965517241379004e-01 7.679761643000000415e-01
6.833333333333333481e-01 7.812638127000000043e-01
6.612903225806451291e-01 7.929078085999999859e-01
6.406250000000000000e-01 8.032133904999999574e-01
5.694444444444444198e-01 8.349828745999999802e-01
5.124999999999999556e-01 8.571685179000000376e-01
4.659090909090908839e-01 8.737356373000000342e-01
4.270833333333333148e-01 8.866774723000000469e-01
3.942307692307692180e-01 8.971173645000000141e-01
3.660714285714285476e-01 9.057414782999999581e-01
3.416666666666666741e-01 9.129993027999999677e-01
8.958333333333333703e-01 6.331314809000000432e-01
8.599999999999999867e-01 6.698194977000000438e-01
8.269230769230768718e-01 6.986167886999999910e-01
7.962962962962962798e-01 7.220283965999999554e-01
7.678571428571429047e-01 7.415401323000000433e-01
7.413793103448276245e-01 7.581050762000000054e-01
7.166666666666666741e-01 7.723815106000000430e-01
6.935483870967742437e-01 7.848381839000000415e-01
6.718750000000000000e-01 7.958189155999999542e-01
5.972222222222222099e-01 8.294335953999999456e-01
5.374999999999999778e-01 8.527025829000000057e-01
4.886363636363636465e-01 8.699772818000000019e-01
4.479166666666666852e-01 8.834201375000000356e-01
4.134615384615384359e-01 8.942354067000000128e-01
3.839285714285714524e-01 9.031530258000000089e-01
9.375000000000000000e-01 6.010853314999999863e-01
9.000000000000000222e-01 6.446004617999999686e-01
8.653846153846154188e-01 6.777934329000000480e-01
8.333333333333333703e-01 7.043087559999999803e-01
8.035714285714286031e-01 7.261358918000000440e-01
7.758620689655172376e-01 7.444954298999999498e-01
7.500000000000000000e-01 7.602035654000000031e-01
7.258064516129032473e-01 7.738212690000000338e-01
7.031250000000000000e-01 7.857676246999999448e-01
6.250000000000000000e-01 8.219822524000000019e-01
5.625000000000000000e-01 8.467540272000000368e-01
5.113636363636363535e-01 8.650000264999999633e-01
4.687500000000000000e-01 8.791221761999999940e-01
9.000000000000000222e-01 6.052287310999999725e-01
8.653846153846154188e-01 6.462481814999999630e-01
8.333333333333333703e-01 6.779635416000000525e-01
8.035714285714286031e-01 7.035367995000000318e-01
7.758620689655172376e-01 7.247283563999999956e-01
7.500000000000000000e-01 7.426560509999999837e-01
7.258064516129032473e-01 7.580588847000000463e-01
7.031250000000000000e-01 7.714681648000000225e-01
6.250000000000000000e-01 8.115605757999999614e-01
5.625000000000000000e-01 8.385271424000000362e-01
5.113636363636363535e-01 8.581677293999999678e-01
8.703703703703703498e-01 6.349811516000000156e-01
8.392857142857143016e-01 6.675435978000000548e-01
8.103448275862068506e-01 6.937853962000000152e-01
7.833333333333333259e-01 7.155440364999999803e-01
7.580645161290322509e-01 7.339538852000000446e-01
7.343750000000000000e-01 7.497850512000000522e-01
6.527777777777777901e-01 7.961478905000000106e-01
9.107142857142856984e-01 6.013426885000000555e-01
8.793103448275861878e-01 6.389508103000000050e-01
8.499999999999999778e-01 6.687001277999999882e-01
8.225806451612903691e-01 6.930946515999999447e-01
7.968750000000000000e-01 7.135830666000000377e-01
8.833333333333333037e-01 6.297307546999999506e-01
8.548387096774193727e-01 6.599805702000000052e-01
