# Supplementary material for: A generalized density-modulated twist-splay-bend phase of banana-shaped particles
Source: Nat Commun. 2021 Apr 12;12:2157. doi: 10.1038/s41467-021-22413-8 (PMC8041804; doi:10.1038/s41467-021-22413-8)
Supplement: Supplementary file 3 — Source Data [file 41467_2021_22413_MOESM3_ESM.zip › SourceDataFile/SupplementaryFigure7/SupplementaryFigure7b/S.txt]

9.320020275394822473e-01 7.262490000000000334e-01
7.729480695617899633e-01 8.465030000000000054e-01
6.315267682942892202e-01 9.107189999999999452e-01
5.554567056590622443e-01 9.141080000000000316e-01
5.295098807284068787e-01 9.344850000000000101e-01
5.062516648560404509e-01 9.359370000000000189e-01
4.864116661418983467e-01 9.270040000000000502e-01
4.691962133528541634e-01 9.413340000000000041e-01
4.518858513807146315e-01 9.480750000000000011e-01
4.358040368948846166e-01 9.499889999999999723e-01
3.808172723968967777e-01 9.548980000000000246e-01
3.363398085725524123e-01 9.843520000000000048e-01
3.283208539517557534e-01 9.885620000000000518e-01
3.210999430821518397e-01 9.889649999999999830e-01
3.147586484234140003e-01 9.912469999999999892e-01
2.966319873195147339e-01 9.898339999999999916e-01
2.819040816236337288e-01 9.909419999999999895e-01
2.643868840956929422e-01 9.931839999999999558e-01
2.594187536929976612e-01 9.925519999999999898e-01
2.583782661102285161e-01 9.927449999999999886e-01
2.558205700026656149e-01 9.893380000000000507e-01
2.540958382482856881e-01 9.910409999999999497e-01
2.523020859779452896e-01 9.927880000000000038e-01
9.305200804674533810e-01 7.382840000000000513e-01
8.899157958404468882e-01 7.434880000000000377e-01
8.588738663388379990e-01 7.678270000000000373e-01
8.305275604675238510e-01 8.211249999999999938e-01
8.083443162744867738e-01 8.065980000000000372e-01
6.593566649654926115e-01 8.909569999999999990e-01
5.789601605234481196e-01 9.121430000000000371e-01
5.507785234947162323e-01 9.215309999999999890e-01
5.265297679979030754e-01 9.198819999999999775e-01
5.056733784230390549e-01 9.119239999999999569e-01
3.709692707418608681e-01 9.792130000000000001e-01
3.683610205813080407e-01 9.810229999999999784e-01
3.667744430662006616e-01 9.812950000000000284e-01
3.654417264274955057e-01 9.807829999999999604e-01
3.638935099790576722e-01 9.811520000000000241e-01
3.544834437843178421e-01 9.842600000000000238e-01
3.047941578828904374e-01 9.894979999999999887e-01
2.976420131447778394e-01 9.882969999999999811e-01
2.841860548018879662e-01 9.904469999999999663e-01
2.688302393486172726e-01 9.910290000000000488e-01
8.930882970204278015e-01 6.978950000000000431e-01
8.580157020331433682e-01 7.172300000000000342e-01
8.298468617020807736e-01 7.651069999999999816e-01
7.356399135848386006e-01 8.262150000000000327e-01
6.730963141633578006e-01 8.284510000000000485e-01
6.246958836011055061e-01 8.683499999999999552e-01
5.879446391912805936e-01 8.742189999999999683e-01
5.612248777868720229e-01 6.950389999999999624e-01
5.486616526351186796e-01 7.542440000000000255e-01
4.593605052361863228e-01 9.221350000000000380e-01
4.558700026992111298e-01 9.306219999999999493e-01
4.469446457066000300e-01 9.382970000000000477e-01
4.457062844614691488e-01 9.363310000000000244e-01
4.462463718697157744e-01 9.338659999999999739e-01
4.423693253228684341e-01 9.370439999999999880e-01
4.330900740877349775e-01 9.455099999999999616e-01
4.266151404287631954e-01 9.474289999999999656e-01
4.166743370434067839e-01 9.540020000000000167e-01
4.154562935858692185e-01 9.533909999999999885e-01
4.125336472862973225e-01 9.519699999999999829e-01
4.093926269726156919e-01 9.563070000000000181e-01
4.065402663451976872e-01 9.571690000000000476e-01
4.045614180565021978e-01 9.587579999999999991e-01
3.915502765854786960e-01 9.628980000000000317e-01
3.799210010394319936e-01 9.665120000000000378e-01
3.691719546917187622e-01 9.716200000000000392e-01
3.599413225739354627e-01 9.745759999999999978e-01
3.513201028490615663e-01 9.788820000000000299e-01
3.424851116097680226e-01 9.804279999999999662e-01
3.371168518813568715e-01 9.827059999999999684e-01
3.298965280784419973e-01 9.840670000000000250e-01
3.248920497691721865e-01 9.854220000000000201e-01
8.835963833022747460e-01 6.617910000000000181e-01
8.299519740108671773e-01 7.331820000000000004e-01
7.864753156420961622e-01 7.854839999999999600e-01
7.727835004472485281e-01 7.808540000000000481e-01
7.055232030830126400e-01 8.175210000000000532e-01
6.814535822829994594e-01 8.082340000000000080e-01
6.610591560635785680e-01 8.232359999999999678e-01
6.511395142765301625e-01 8.138199999999999878e-01
6.394621882733962925e-01 7.982700000000000351e-01
4.698728805444319923e-01 9.132500000000000062e-01
4.645096296504721001e-01 9.186320000000000041e-01
4.582310559990313004e-01 9.258530000000000371e-01
4.557055267218653727e-01 9.259849999999999470e-01
4.529797843695695936e-01 9.266860000000000097e-01
4.489181215910414413e-01 9.304230000000000000e-01
4.462012662969867538e-01 9.371540000000000425e-01
4.397517185489081548e-01 9.387799999999999478e-01
4.333495516977988182e-01 9.429899999999999949e-01
4.215894701205876727e-01 9.436099999999999488e-01
4.165066355465819048e-01 9.473709999999999631e-01
4.103256954481397378e-01 9.520319999999999894e-01
4.059806009628328938e-01 9.525099999999999678e-01
3.997921655404645946e-01 9.550290000000000168e-01
3.959708666455321047e-01 9.585080000000000267e-01
3.938905436468322363e-01 9.571269999999999500e-01
3.928804585988343590e-01 9.586529999999999774e-01
3.904782796867860006e-01 9.601680000000000215e-01
3.791875439798794156e-01 9.653469999999999551e-01
3.711021060030377794e-01 9.685500000000000220e-01
3.617164338154058578e-01 9.739689999999999737e-01
3.545173406648953751e-01 9.726449999999999818e-01
3.476082933425946875e-01 9.751889999999999725e-01
3.417239037539823721e-01 9.777240000000000375e-01
9.182831352193057128e-01 6.678849999999999509e-01
8.708520465651919951e-01 7.282950000000000257e-01
8.327789265813965169e-01 7.456329999999999902e-01
8.008950879566714143e-01 7.807340000000000391e-01
7.721109099160220479e-01 7.898340000000000360e-01
7.500595258899761530e-01 8.015660000000000007e-01
7.254122025708520383e-01 7.991070000000000118e-01
5.248037967137080262e-01 8.940690000000000026e-01
5.219513611969165412e-01 8.951770000000000005e-01
5.168157022908907994e-01 8.936209999999999987e-01
5.120891896316920322e-01 9.053430000000000089e-01
4.938027959791315147e-01 9.200080000000000480e-01
4.852387381977311120e-01 9.238060000000000160e-01
4.771420865784100629e-01 9.300890000000000546e-01
4.697887333999216652e-01 9.354430000000000245e-01
4.585135912790788137e-01 9.377649999999999597e-01
4.522734191363263490e-01 9.428600000000000314e-01
4.448010675996282304e-01 9.454280000000000461e-01
4.401741054657604679e-01 9.494259999999999922e-01
4.302920828533259856e-01 9.431049999999999711e-01
4.249574059050533203e-01 9.546449999999999658e-01
4.232839358609513658e-01 9.544280000000000541e-01
4.208959070898488086e-01 9.577179999999999582e-01
4.163333425107155206e-01 9.595759999999999845e-01
4.131119127310592387e-01 9.576459999999999972e-01
4.021568053600818038e-01 9.666139999999999732e-01
3.952673025859743117e-01 9.665359999999999507e-01
3.862577443200306271e-01 9.694359999999999644e-01
3.782674630026595097e-01 9.737660000000000204e-01
3.715116036870853011e-01 9.748409999999999576e-01
3.658873389470172488e-01 9.770159999999999956e-01
9.219612602605403717e-01 6.139390000000000125e-01
8.904988331439660509e-01 6.635389999999999899e-01
8.713964148114684560e-01 6.965379999999999905e-01
8.503359951135214256e-01 7.181750000000000078e-01
8.358845508803812718e-01 7.315089999999999648e-01
8.091235754125337687e-01 7.390860000000000207e-01
7.783437553178613744e-01 7.379200000000000204e-01
5.443321774935258039e-01 8.709310000000000107e-01
5.445613240897388962e-01 8.590410000000000545e-01
5.399797260803760324e-01 8.831200000000000161e-01
5.418440649299220979e-01 8.669829999999999481e-01
5.367191707130050116e-01 8.799679999999999724e-01
5.400782205886899279e-01 8.700890000000000013e-01
5.373208859517152325e-01 8.831259999999999666e-01
5.357501765608599920e-01 8.860510000000000330e-01
5.351261804196699723e-01 8.919869999999999743e-01
5.338910957122532386e-01 8.790019999999999500e-01
5.307288057419917715e-01 8.819460000000000077e-01
5.257716397822284060e-01 8.981109999999999927e-01
5.170032027904080119e-01 8.940759999999999819e-01
5.120302414901786170e-01 9.085790000000000255e-01
5.126034802342678276e-01 9.048530000000000184e-01
5.110835685721680788e-01 9.144409999999999483e-01
5.103084195158610337e-01 9.105490000000000528e-01
5.093233133169194904e-01 9.051040000000000196e-01
5.042824549909081799e-01 9.135250000000000314e-01
4.995088790304218485e-01 9.182780000000000387e-01
4.949369531523546417e-01 9.221479999999999677e-01
4.899844348311597209e-01 9.224409999999999554e-01
4.862383217782979550e-01 9.228119999999999656e-01
4.813861979389443824e-01 9.302650000000000086e-01
4.804973653075874651e-01 9.272380000000000067e-01
4.768994996575828815e-01 9.298699999999999743e-01
4.699856697766219282e-01 9.324909999999999588e-01
4.600256784734383375e-01 9.345020000000000548e-01
4.477225672821544822e-01 9.434409999999999741e-01
4.383356057556478391e-01 9.447790000000000354e-01
4.308000627587266762e-01 9.484160000000000368e-01
4.256800926832886578e-01 9.545029999999999903e-01
4.217723600776586701e-01 9.547060000000000546e-01
4.145058296815695709e-01 9.564679999999999849e-01
4.075315571178329543e-01 9.589499999999999691e-01
4.004809059523076753e-01 9.600400000000000045e-01
3.965346295518086261e-01 9.532699999999999507e-01
3.932947361268931963e-01 9.512680000000000025e-01
3.904503113883280307e-01 9.476689999999999836e-01
3.844533497138609146e-01 9.528579999999999828e-01
3.792780435194315625e-01 9.573899999999999633e-01
3.753006782969303123e-01 9.551290000000000058e-01
3.719398079734605456e-01 9.547560000000000491e-01
3.661012779757620850e-01 9.592650000000000343e-01
3.621409844188397398e-01 9.575329999999999675e-01
9.277322980516700124e-01 6.115300000000000180e-01
8.824389902028948462e-01 6.955799999999999761e-01
8.495658641022724167e-01 7.105470000000000397e-01
5.246199896003711505e-01 9.084929999999999950e-01
5.177655716479743209e-01 9.060789999999999678e-01
5.086673698110458774e-01 9.210080000000000489e-01
5.092750298470982706e-01 8.289090000000000069e-01
5.033085552844680510e-01 9.188790000000000013e-01
4.994486523265363465e-01 9.165050000000000141e-01
4.928772159017570376e-01 9.250599999999999934e-01
4.850383957066476404e-01 9.316780000000000062e-01
4.801203657981653050e-01 9.260829999999999895e-01
4.744896907627717542e-01 9.346430000000000016e-01
4.642643918804951197e-01 9.402490000000000014e-01
4.580806270642879818e-01 9.413019999999999721e-01
4.521829770423473338e-01 9.473530000000000006e-01
4.506375836817466118e-01 9.433030000000000026e-01
4.451896578682928984e-01 9.489539999999999642e-01
4.098107819978896726e-01 8.267700000000000049e-01
9.239918439711265474e-01 6.763439999999999452e-01
8.914190507170011157e-01 6.942770000000000330e-01
5.784918967165902925e-01 8.703520000000000145e-01
5.821939386084792334e-01 8.315540000000000154e-01
5.633785107459891028e-01 8.861280000000000268e-01
5.543312089867272752e-01 8.970240000000000435e-01
5.462266815589328361e-01 8.947199999999999598e-01
5.395192509129482783e-01 9.043400000000000327e-01
5.363903938614524858e-01 9.050369999999999804e-01
5.336408133202478199e-01 9.064640000000000475e-01
5.252926885096976806e-01 9.111129999999999507e-01
5.115068327194052245e-01 9.184550000000000214e-01
5.055442203544920909e-01 9.240979999999999750e-01
4.987413512079254541e-01 9.259039999999999493e-01
4.935466086094786320e-01 9.249640000000000084e-01
4.885846699371359514e-01 9.283569999999999878e-01
4.759162812058805869e-01 9.324299999999999811e-01
4.650125058402739264e-01 9.378769999999999607e-01
4.542608393009326950e-01 9.378710000000000102e-01
4.455457440400294455e-01 9.416809999999999903e-01
4.295556102958494327e-01 9.523679999999999923e-01
4.090761080851773590e-01 8.734410000000000229e-01
5.694848497739424253e-01 8.393199999999999550e-01
5.650560927877046336e-01 8.419870000000000410e-01
5.574905585013102405e-01 8.565340000000000176e-01
5.532242147799698584e-01 8.549210000000000420e-01
5.497725803173981740e-01 8.747120000000000450e-01
5.478974283176845095e-01 8.746650000000000258e-01
5.456565390403115279e-01 8.721860000000000168e-01
5.361743234595716112e-01 8.876570000000000293e-01
5.282782979631923670e-01 8.906290000000000040e-01
5.199199765498532244e-01 9.012740000000000196e-01
5.146133293849290968e-01 8.947110000000000340e-01
5.062411288880375171e-01 9.053189999999999849e-01
5.006556970503567294e-01 9.115889999999999826e-01
4.950442091613261875e-01 9.099429999999999463e-01
4.890765250088056071e-01 9.194149999999999823e-01
4.846959853230296544e-01 9.173860000000000348e-01
4.798092328763963188e-01 9.171810000000000240e-01
4.741159206910516843e-01 9.210350000000000481e-01
4.704590489904392214e-01 9.228319999999999856e-01
4.657258873036078661e-01 9.293500000000000094e-01
4.620514289856194057e-01 9.232470000000000399e-01
4.584448229363495830e-01 9.317149999999999599e-01
4.548360006430309799e-01 9.291679999999999939e-01
4.510492642014339859e-01 9.317670000000000119e-01
4.453536459160409300e-01 9.346860000000000168e-01
4.431623307283252267e-01 9.367020000000000346e-01
4.348061612015952648e-01 9.415170000000000483e-01
4.276353627280295999e-01 9.421739999999999560e-01
4.194365404598105473e-01 9.488649999999999585e-01
4.138399924874829328e-01 9.551899999999999835e-01
4.725059340128415220e-01 9.067699999999999649e-01
5.476130860417511848e-01 8.926100000000000145e-01
5.339920563561596500e-01 9.046180000000000332e-01
5.296980501527566165e-01 9.014799999999999480e-01
5.230501189293746966e-01 9.068530000000000202e-01
5.177307376091543345e-01 9.086269999999999625e-01
5.126367316025319809e-01 9.150549999999999518e-01
5.085312159018153810e-01 9.101660000000000306e-01
5.034503632682842955e-01 9.196499999999999675e-01
4.994721978846131671e-01 9.191310000000000313e-01
4.890316029440815448e-01 9.068869999999999987e-01
4.781832189583837822e-01 9.291350000000000442e-01
4.688545413072546797e-01 9.360300000000000287e-01
4.616932981325668206e-01 9.368429999999999813e-01
4.548082418574154184e-01 9.417229999999999768e-01
4.484401600662482612e-01 9.432350000000000456e-01
6.507901028269282850e-01 7.597540000000000404e-01
6.426201906316116874e-01 8.145750000000000490e-01
6.416433565188744970e-01 8.202420000000000266e-01
6.407803492829203806e-01 7.891280000000000516e-01
6.297299356656691494e-01 8.112700000000000466e-01
6.189295624143462682e-01 8.409280000000000088e-01
6.126184426306615638e-01 8.497540000000000093e-01
6.077036211724173853e-01 8.576270000000000282e-01
6.014117181549746283e-01 8.538940000000000419e-01
5.913922278757068884e-01 8.764819999999999833e-01
5.846462524463162946e-01 8.720040000000000013e-01
5.771555933585206244e-01 8.827720000000000011e-01
5.741415773488891539e-01 8.743779999999999886e-01
5.704489930687818289e-01 8.860489999999999755e-01
5.650992407805773832e-01 8.900940000000000518e-01
5.594490633022156656e-01 8.866199999999999637e-01
5.525488898641947033e-01 9.000869999999999704e-01
5.482466413888075207e-01 8.944499999999999673e-01
5.457254479554399795e-01 9.006520000000000081e-01
5.439818113943298838e-01 8.979850000000000332e-01
5.380306967938550677e-01 8.991289999999999560e-01
5.337967883889419562e-01 8.989219999999999988e-01
5.276770498360112693e-01 9.008150000000000324e-01
5.247607493035739701e-01 9.039989999999999970e-01
5.224153032314929890e-01 9.129699999999999482e-01
5.119574437620425522e-01 9.112850000000000117e-01
5.037707087269429618e-01 9.139460000000000361e-01
4.950582733332641316e-01 9.238459999999999450e-01
4.871498570684730245e-01 9.239129999999999843e-01
4.796171662293362559e-01 9.184099999999999486e-01
4.656125648167066533e-01 8.711309999999999887e-01
4.522594619416709927e-01 8.447860000000000369e-01
4.462201703275791576e-01 8.201249999999999929e-01
5.595163031598274772e-01 9.083620000000000028e-01
6.263350379868821705e-01 8.375979999999999537e-01
6.226659826860895253e-01 8.369370000000000420e-01
6.213875962845321066e-01 8.473169999999999868e-01
6.254682556771155033e-01 8.259499999999999620e-01
6.234189430482675043e-01 8.330379999999999452e-01
6.229881282636391404e-01 8.396439999999999459e-01
6.222453944242770651e-01 8.464760000000000062e-01
6.214173731206080742e-01 8.380229999999999624e-01
6.227142832820403706e-01 8.392730000000000468e-01
6.211769494360434019e-01 8.452169999999999961e-01
6.209184155091536095e-01 8.413910000000000000e-01
6.179482109622381758e-01 8.616989999999999927e-01
6.183516675814462182e-01 8.491819999999999924e-01
6.192966349554479555e-01 8.411260000000000403e-01
6.172355175099853986e-01 8.537940000000000529e-01
6.164320370206129995e-01 8.549250000000000460e-01
6.164342910585355328e-01 8.487839999999999829e-01
6.159635551591493563e-01 8.530539999999999790e-01
6.135848846925638922e-01 8.482680000000000220e-01
6.124903120345780438e-01 8.565509999999999513e-01
6.117080085212823759e-01 8.394329999999999847e-01
6.089482175125695562e-01 8.536970000000000391e-01
6.075152381110844324e-01 8.617289999999999672e-01
6.047496743986729983e-01 8.654730000000000478e-01
6.050926346777597553e-01 8.624150000000000427e-01
6.028013383359934751e-01 8.606040000000000356e-01
5.998392908053772343e-01 8.716859999999999609e-01
5.989399591582574844e-01 8.658709999999999463e-01
5.989697515549567974e-01 8.573990000000000222e-01
5.961674027654300101e-01 8.633229999999999515e-01
5.935373975347491005e-01 8.685129999999999795e-01
5.911853859930679134e-01 8.659529999999999728e-01
5.861208369441848198e-01 8.777869999999999839e-01
5.826346268953124241e-01 8.789090000000000513e-01
5.808780041430686714e-01 8.766479999999999828e-01
5.669741756275636924e-01 8.849559999999999649e-01
5.554828822466769678e-01 8.863170000000000215e-01
5.450360599423133001e-01 8.911329999999999529e-01
5.348103010754374775e-01 8.997380000000000377e-01
5.241613866103601582e-01 9.132179999999999742e-01
5.152587222419447999e-01 9.129709999999999770e-01
5.082373883683618532e-01 9.152360000000000495e-01
5.006483991019350377e-01 9.193369999999999598e-01
5.904420508843479798e-01 8.706639999999999935e-01
6.133999839441688362e-01 8.459750000000000325e-01
6.075322432519025817e-01 8.415660000000000363e-01
5.994021735498955561e-01 8.494399999999999729e-01
5.961475919392603684e-01 8.533640000000000114e-01
5.938707245896722720e-01 8.194559999999999622e-01
5.900923945497835721e-01 8.598320000000000407e-01
5.883630388182712334e-01 8.605650000000000244e-01
5.853152722843426581e-01 8.651910000000000434e-01
5.823125233924759669e-01 8.734250000000000069e-01
5.810190084005761868e-01 8.659379999999999855e-01
5.771058918424525341e-01 8.746620000000000505e-01
5.673228774687419929e-01 8.803020000000000289e-01
5.556946314685082822e-01 8.804659999999999709e-01
5.469782560398066540e-01 8.841080000000000050e-01
5.377277260826480720e-01 8.932600000000000540e-01
5.311837676087949323e-01 8.937899999999999734e-01
6.460741855967493397e-01 8.981139999999999679e-01
6.367714190993930545e-01 9.021519999999999539e-01
