# Supplementary material for: A generalized density-modulated twist-splay-bend phase of banana-shaped particles
Source: Nat Commun. 2021 Apr 12;12:2157. doi: 10.1038/s41467-021-22413-8 (PMC8041804; doi:10.1038/s41467-021-22413-8)
Supplement: Supplementary file 3 — Source Data [file 41467_2021_22413_MOESM3_ESM.zip › SourceDataFile/SupplementaryFigure14/bz.txt]

0.000000000000000000e+00 -0.000000000000000000e+00
0.000000000000000000e+00 -2.103031563273736599e-32
1.000000000000000021e-02 5.380729903030113881e-18
2.000000000000000042e-02 1.067660248119720469e-17
2.999999999999999889e-02 1.580409866034263394e-17
4.000000000000000083e-02 2.068235476270354519e-17
5.000000000000000278e-02 2.523443777541675324e-17
5.999999999999999778e-02 2.938855863008919412e-17
7.000000000000000666e-02 3.307920435929117356e-17
8.000000000000000167e-02 3.624817127518827324e-17
8.999999999999999667e-02 3.884548287646771881e-17
1.000000000000000056e-01 4.083017800761860152e-17
1.100000000000000006e-01 4.217095684082325155e-17
1.199999999999999956e-01 4.284667449293959585e-17
1.300000000000000044e-01 4.284667449293959585e-17
1.400000000000000133e-01 4.217095684082325155e-17
1.499999999999999944e-01 4.083017800761859535e-17
1.600000000000000033e-01 3.884548287646771265e-17
1.700000000000000122e-01 3.624817127518826708e-17
1.799999999999999933e-01 3.307920435929117356e-17
1.900000000000000022e-01 2.938855863008920644e-17
2.000000000000000111e-01 2.523443777541675632e-17
2.099999999999999922e-01 2.068235476270356059e-17
2.200000000000000011e-01 1.580409866034264626e-17
2.300000000000000100e-01 1.067660248119720469e-17
2.399999999999999911e-01 5.380729903030126978e-18
2.500000000000000000e-01 5.257578908184341498e-33
2.600000000000000089e-01 -5.380729903030116193e-18
2.700000000000000178e-01 -1.067660248119721086e-17
2.800000000000000266e-01 -1.580409866034265243e-17
2.899999999999999800e-01 -2.068235476270353286e-17
2.999999999999999889e-01 -2.523443777541675324e-17
3.099999999999999978e-01 -2.938855863008919412e-17
3.200000000000000067e-01 -3.307920435929116740e-17
3.300000000000000155e-01 -3.624817127518827941e-17
3.400000000000000244e-01 -3.884548287646773114e-17
3.500000000000000333e-01 -4.083017800761858303e-17
3.599999999999999867e-01 -4.217095684082325771e-17
3.699999999999999956e-01 -4.284667449293960201e-17
3.800000000000000044e-01 -4.284667449293960201e-17
3.900000000000000133e-01 -4.217095684082326388e-17
4.000000000000000222e-01 -4.083017800761860152e-17
4.100000000000000311e-01 -3.884548287646771881e-17
4.199999999999999845e-01 -3.624817127518828557e-17
4.299999999999999933e-01 -3.307920435929117972e-17
4.400000000000000022e-01 -2.938855863008921261e-17
4.500000000000000111e-01 -2.523443777541676248e-17
4.600000000000000200e-01 -2.068235476270354827e-17
4.700000000000000289e-01 -1.580409866034263394e-17
4.799999999999999822e-01 -1.067660248119722627e-17
4.899999999999999911e-01 -5.380729903030131600e-18
5.000000000000000000e-01 -1.051515781636868300e-32
5.100000000000000089e-01 5.380729903030111570e-18
5.200000000000000178e-01 1.067660248119720624e-17
5.300000000000000266e-01 1.580409866034264626e-17
5.400000000000000355e-01 2.068235476270356367e-17
5.500000000000000444e-01 2.523443777541678097e-17
5.600000000000000533e-01 2.938855863008921877e-17
5.700000000000000622e-01 3.307920435929116740e-17
5.799999999999999600e-01 3.624817127518824859e-17
5.899999999999999689e-01 3.884548287646771265e-17
5.999999999999999778e-01 4.083017800761859535e-17
6.099999999999999867e-01 4.217095684082325155e-17
6.199999999999999956e-01 4.284667449293960817e-17
6.300000000000000044e-01 4.284667449293960817e-17
6.400000000000000133e-01 4.217095684082325155e-17
6.500000000000000222e-01 4.083017800761860152e-17
6.600000000000000311e-01 3.884548287646770032e-17
6.700000000000000400e-01 3.624817127518826708e-17
6.800000000000000488e-01 3.307920435929114274e-17
6.900000000000000577e-01 2.938855863008918796e-17
7.000000000000000666e-01 2.523443777541676557e-17
7.099999999999999645e-01 2.068235476270358524e-17
7.199999999999999734e-01 1.580409866034263702e-17
7.299999999999999822e-01 1.067660248119723243e-17
7.399999999999999911e-01 5.380729903030100015e-18
7.500000000000000000e-01 1.577273672455302449e-32
7.600000000000000089e-01 -5.380729903030067659e-18
7.700000000000000178e-01 -1.067660248119720161e-17
7.800000000000000266e-01 -1.580409866034260620e-17
7.900000000000000355e-01 -2.068235476270355751e-17
8.000000000000000444e-01 -2.523443777541674400e-17
8.100000000000000533e-01 -2.938855863008921261e-17
8.200000000000000622e-01 -3.307920435929116740e-17
8.300000000000000711e-01 -3.624817127518829173e-17
8.399999999999999689e-01 -3.884548287646769416e-17
8.499999999999999778e-01 -4.083017800761858919e-17
8.599999999999999867e-01 -4.217095684082324539e-17
8.699999999999999956e-01 -4.284667449293959585e-17
8.800000000000000044e-01 -4.284667449293960201e-17
8.900000000000000133e-01 -4.217095684082325771e-17
9.000000000000000222e-01 -4.083017800761861384e-17
9.100000000000000311e-01 -3.884548287646770032e-17
9.200000000000000400e-01 -3.624817127518827324e-17
9.300000000000000488e-01 -3.307920435929114274e-17
9.400000000000000577e-01 -2.938855863008918796e-17
9.500000000000000666e-01 -2.523443777541677173e-17
9.599999999999999645e-01 -2.068235476270358833e-17
9.699999999999999734e-01 -1.580409866034264318e-17
9.799999999999999822e-01 -1.067660248119723551e-17
9.899999999999999911e-01 -5.380729903030104637e-18
