# Supplementary material for: A generalized density-modulated twist-splay-bend phase of banana-shaped particles
Source: Nat Commun. 2021 Apr 12;12:2157. doi: 10.1038/s41467-021-22413-8 (PMC8041804; doi:10.1038/s41467-021-22413-8)
Supplement: Supplementary file 3 — Source Data [file 41467_2021_22413_MOESM3_ESM.zip › SourceDataFile/SupplementaryFigure14/ny.txt]

1.178098996508980534e-02 4.714041669575066984e-02
3.163805254304619119e-02 1.314260392391566890e-01
5.149513534093164147e-02 2.252400584015541996e-01
7.135219791888780527e-02 2.375596786133847560e-01
7.849870506234971068e-02 3.018859003796769969e-01
9.835576764030588837e-02 3.731995921954644468e-01
1.182128504381914774e-01 4.411019064710317017e-01
1.380699130161476551e-01 5.065339144749059219e-01
1.579269755941038189e-01 5.538473351388091270e-01
1.777840583919894080e-01 5.928704154482192790e-01
1.976411209699455718e-01 6.183690095074900750e-01
2.174982037678311608e-01 6.363245779101047717e-01
2.373552663457873524e-01 6.476678011735005347e-01
2.572123289237435162e-01 6.462561400190847127e-01
2.770694117216290775e-01 6.357255577022270510e-01
2.969264742995852413e-01 6.133003254348621258e-01
3.167835368775414051e-01 5.923451977418007219e-01
3.366406196754270774e-01 5.510115098588490579e-01
3.564976822533831857e-01 5.143111483593661992e-01
3.763547448313394050e-01 4.558225710994210922e-01
3.962118276292249663e-01 3.960788563135240747e-01
4.160688902071811857e-01 3.269556831241703931e-01
4.359259527851372940e-01 2.558394409759934263e-01
4.557830355830229663e-01 1.819689713583884927e-01
4.756400981609790746e-01 9.538214613489300053e-02
4.954971809588647469e-01 1.351164793176708179e-02
5.153542435368209107e-01 -7.439986254683407518e-02
5.352113061147770745e-01 -1.636133698445299545e-01
5.550683889126626358e-01 -2.370945929177404876e-01
5.749254514906187996e-01 -3.102213640825571828e-01
5.947825140685749634e-01 -3.904476500398983974e-01
6.146395968664605247e-01 -4.563862290505166786e-01
6.344966594444167995e-01 -5.083461350757187969e-01
6.543537220223728523e-01 -5.559916244562762566e-01
6.742108048202585247e-01 -5.924227863900108915e-01
6.940678673982146885e-01 -6.258452013532502800e-01
7.139249501961002498e-01 -6.428340114719409693e-01
7.337820127740564136e-01 -6.615574493511796605e-01
7.536390753520125774e-01 -6.581906369356874675e-01
7.734961581498982497e-01 -6.575482218999542106e-01
7.933532207278543025e-01 -6.390194852023558525e-01
8.132102833058104663e-01 -6.167230915639972944e-01
8.330673661036961386e-01 -5.816698277569599673e-01
8.529244286816521914e-01 -5.453355048000605443e-01
8.727814912596083552e-01 -4.944581092559240387e-01
8.926385740574940275e-01 -4.404719138986006310e-01
9.124956366354501913e-01 -3.693777994170984180e-01
9.323526992134064661e-01 -2.883216073940272350e-01
9.522097820112919164e-01 -2.045610241112734151e-01
9.720668445892480802e-01 -1.154187350284029967e-01
9.919239273871337526e-01 -4.197380925811457220e-02
