# Supplementary material for: A generalized density-modulated twist-splay-bend phase of banana-shaped particles
Source: Nat Commun. 2021 Apr 12;12:2157. doi: 10.1038/s41467-021-22413-8 (PMC8041804; doi:10.1038/s41467-021-22413-8)
Supplement: Supplementary file 3 — Source Data [file 41467_2021_22413_MOESM3_ESM.zip › SourceDataFile/SupplementaryFigure14/nx.txt]

1.178098996508980534e-02 7.337521300812359648e-01
3.163805254304619119e-02 7.127692652513207827e-01
5.149513534093164147e-02 6.920758099430036614e-01
7.135219791888780527e-02 6.692566313023019520e-01
7.849870506234971068e-02 6.423435430686229575e-01
9.835576764030588837e-02 5.851564474472950028e-01
1.182128504381914774e-01 5.221552660613710817e-01
1.380699130161476551e-01 4.572746645723210213e-01
1.579269755941038189e-01 3.864549576957704291e-01
1.777840583919894080e-01 3.090665692310574086e-01
1.976411209699455718e-01 2.223025702971647699e-01
2.174982037678311608e-01 1.502317996315264970e-01
2.373552663457873524e-01 6.833622114283911808e-02
2.572123289237435162e-01 -1.872291391939956418e-02
2.770694117216290775e-01 -9.690031779716901106e-02
2.969264742995852413e-01 -1.870033750136405604e-01
3.167835368775414051e-01 -2.723285294955838376e-01
3.366406196754270774e-01 -3.618642779483373095e-01
3.564976822533831857e-01 -4.347723822016182349e-01
3.763547448313394050e-01 -4.953322701069589051e-01
3.962118276292249663e-01 -5.549540819008098591e-01
4.160688902071811857e-01 -6.022555673979337332e-01
4.359259527851372940e-01 -6.404731723297168999e-01
4.557830355830229663e-01 -6.764398087928963355e-01
4.756400981609790746e-01 -6.879939113420276975e-01
4.954971809588647469e-01 -7.000438318385270309e-01
5.153542435368209107e-01 -7.093060384530870399e-01
5.352113061147770745e-01 -6.865168735793150123e-01
5.550683889126626358e-01 -6.558963278515675954e-01
5.749254514906187996e-01 -6.318297419073889420e-01
5.947825140685749634e-01 -5.791575223273207618e-01
6.146395968664605247e-01 -5.229840653653315963e-01
6.344966594444167995e-01 -4.585427408689173312e-01
6.543537220223728523e-01 -3.780585888780614301e-01
6.742108048202585247e-01 -3.094977133209478870e-01
6.940678673982146885e-01 -2.293834668848424574e-01
7.139249501961002498e-01 -1.400214419147743639e-01
7.337820127740564136e-01 -6.033767043034796163e-02
7.536390753520125774e-01 2.793636361794332723e-02
7.734961581498982497e-01 1.143262121877947762e-01
7.933532207278543025e-01 2.095977766621492377e-01
8.132102833058104663e-01 2.775501651391067970e-01
8.330673661036961386e-01 3.603313380739852634e-01
8.529244286816521914e-01 4.248804236776073662e-01
8.727814912596083552e-01 4.990257254481542670e-01
8.926385740574940275e-01 5.537892612072790044e-01
9.124956366354501913e-01 6.081710585211876907e-01
9.323526992134064661e-01 6.566002667298608264e-01
9.522097820112919164e-01 6.739207453933637737e-01
9.720668445892480802e-01 7.182007815955391283e-01
9.919239273871337526e-01 7.238709392297520973e-01
