# Supplementary material for: A generalized density-modulated twist-splay-bend phase of banana-shaped particles
Source: Nat Commun. 2021 Apr 12;12:2157. doi: 10.1038/s41467-021-22413-8 (PMC8041804; doi:10.1038/s41467-021-22413-8)
Supplement: Supplementary file 3 — Source Data [file 41467_2021_22413_MOESM3_ESM.zip › SourceDataFile/SupplementaryFigure14/by.txt]

0.000000000000000000e+00 1.000000000000000000e+00
0.000000000000000000e+00 1.000000000000000000e+00
1.000000000000000021e-02 9.980267284282715590e-01
2.000000000000000042e-02 9.921147013144778759e-01
2.999999999999999889e-02 9.822872507286887211e-01
4.000000000000000083e-02 9.685831611286311871e-01
5.000000000000000278e-02 9.510565162951537532e-01
5.999999999999999778e-02 9.297764858882514583e-01
7.000000000000000666e-02 9.048270524660195768e-01
8.000000000000000167e-02 8.763066800438636950e-01
8.999999999999999667e-02 8.443279255020151863e-01
1.000000000000000056e-01 8.090169943749475623e-01
1.100000000000000006e-01 7.705132427757894753e-01
1.199999999999999956e-01 7.289686274214116635e-01
1.300000000000000044e-01 6.845471059286886151e-01
1.400000000000000133e-01 6.374239897486897455e-01
1.499999999999999944e-01 5.877852522924731371e-01
1.600000000000000033e-01 5.358267949789965456e-01
1.700000000000000122e-01 4.817536741017152124e-01
1.799999999999999933e-01 4.257792915650726595e-01
1.900000000000000022e-01 3.681245526846781413e-01
2.000000000000000111e-01 3.090169943749475068e-01
2.099999999999999922e-01 2.486898871648549891e-01
2.200000000000000011e-01 1.873813145857247953e-01
2.300000000000000100e-01 1.253332335643042583e-01
2.399999999999999911e-01 6.279051952931352654e-02
2.500000000000000000e-01 6.123233995736766036e-17
2.600000000000000089e-01 -6.279051952931340164e-02
2.700000000000000178e-01 -1.253332335643043693e-01
2.800000000000000266e-01 -1.873813145857248508e-01
2.899999999999999800e-01 -2.486898871648546561e-01
2.999999999999999889e-01 -3.090169943749473402e-01
3.099999999999999978e-01 -3.681245526846780303e-01
3.200000000000000067e-01 -4.257792915650727705e-01
3.300000000000000155e-01 -4.817536741017154345e-01
3.400000000000000244e-01 -5.358267949789968787e-01
3.500000000000000333e-01 -5.877852522924731371e-01
3.599999999999999867e-01 -6.374239897486897455e-01
3.699999999999999956e-01 -6.845471059286888371e-01
3.800000000000000044e-01 -7.289686274214113304e-01
3.900000000000000133e-01 -7.705132427757892533e-01
4.000000000000000222e-01 -8.090169943749473402e-01
4.100000000000000311e-01 -8.443279255020151863e-01
4.199999999999999845e-01 -8.763066800438635839e-01
4.299999999999999933e-01 -9.048270524660195768e-01
4.400000000000000022e-01 -9.297764858882514583e-01
4.500000000000000111e-01 -9.510565162951537532e-01
4.600000000000000200e-01 -9.685831611286311871e-01
4.700000000000000289e-01 -9.822872507286887211e-01
4.799999999999999822e-01 -9.921147013144778759e-01
4.899999999999999911e-01 -9.980267284282715590e-01
5.000000000000000000e-01 -1.000000000000000000e+00
5.100000000000000089e-01 -9.980267284282715590e-01
5.200000000000000178e-01 -9.921147013144778759e-01
5.300000000000000266e-01 -9.822872507286887211e-01
5.400000000000000355e-01 -9.685831611286311871e-01
5.500000000000000444e-01 -9.510565162951535312e-01
5.600000000000000533e-01 -9.297764858882514583e-01
5.700000000000000622e-01 -9.048270524660195768e-01
5.799999999999999600e-01 -8.763066800438638060e-01
5.899999999999999689e-01 -8.443279255020151863e-01
5.999999999999999778e-01 -8.090169943749475623e-01
6.099999999999999867e-01 -7.705132427757894753e-01
6.199999999999999956e-01 -7.289686274214115524e-01
6.300000000000000044e-01 -6.845471059286889481e-01
6.400000000000000133e-01 -6.374239897486895234e-01
6.500000000000000222e-01 -5.877852522924732481e-01
6.600000000000000311e-01 -5.358267949789963236e-01
6.700000000000000400e-01 -4.817536741017152679e-01
6.800000000000000488e-01 -4.257792915650721599e-01
6.900000000000000577e-01 -3.681245526846778082e-01
7.000000000000000666e-01 -3.090169943749475623e-01
7.099999999999999645e-01 -2.486898871648553500e-01
7.199999999999999734e-01 -1.873813145857246287e-01
7.299999999999999822e-01 -1.253332335643046191e-01
7.399999999999999911e-01 -6.279051952931322123e-02
7.500000000000000000e-01 -1.836970198721029688e-16
7.600000000000000089e-01 6.279051952931283265e-02
7.700000000000000178e-01 1.253332335643042306e-01
7.800000000000000266e-01 1.873813145857242957e-01
7.900000000000000355e-01 2.486898871648549336e-01
8.000000000000000444e-01 3.090169943749472847e-01
8.100000000000000533e-01 3.681245526846783078e-01
8.200000000000000622e-01 4.257792915650726595e-01
8.300000000000000711e-01 4.817536741017157120e-01
8.399999999999999689e-01 5.358267949789959905e-01
8.499999999999999778e-01 5.877852522924730261e-01
8.599999999999999867e-01 6.374239897486893014e-01
8.699999999999999956e-01 6.845471059286886151e-01
8.800000000000000044e-01 7.289686274214112194e-01
8.900000000000000133e-01 7.705132427757894753e-01
9.000000000000000222e-01 8.090169943749473402e-01
9.100000000000000311e-01 8.443279255020154084e-01
9.200000000000000400e-01 8.763066800438636950e-01
9.300000000000000488e-01 9.048270524660197989e-01
9.400000000000000577e-01 9.297764858882514583e-01
9.500000000000000666e-01 9.510565162951535312e-01
9.599999999999999645e-01 9.685831611286311871e-01
9.699999999999999734e-01 9.822872507286887211e-01
9.799999999999999822e-01 9.921147013144778759e-01
9.899999999999999911e-01 9.980267284282715590e-01
