# Supplementary material for: A generalized density-modulated twist-splay-bend phase of banana-shaped particles
Source: Nat Commun. 2021 Apr 12;12:2157. doi: 10.1038/s41467-021-22413-8 (PMC8041804; doi:10.1038/s41467-021-22413-8)
Supplement: Supplementary file 3 — Source Data [file 41467_2021_22413_MOESM3_ESM.zip › SourceDataFile/SupplementaryFigure14/nz.txt]

1.178098996508980534e-02 6.750610000000000221e-01
3.163805254304619119e-02 6.866839999999999611e-01
5.149513534093164147e-02 6.829490000000000283e-01
7.135219791888780527e-02 7.023329999999999851e-01
7.849870506234971068e-02 7.018579999999999819e-01
9.835576764030588837e-02 7.178179999999999561e-01
1.182128504381914774e-01 7.276209999999999622e-01
1.380699130161476551e-01 7.288489999999999691e-01
1.579269755941038189e-01 7.353290000000000104e-01
1.777840583919894080e-01 7.412570000000000547e-01
1.976411209699455718e-01 7.514990000000000281e-01
2.174982037678311608e-01 7.540519999999999445e-01
2.373552663457873524e-01 7.565469999999999695e-01
2.572123289237435162e-01 7.611740000000000173e-01
2.770694117216290775e-01 7.637369999999999992e-01
2.969264742995852413e-01 7.652299999999999658e-01
3.167835368775414051e-01 7.559970000000000301e-01
3.366406196754270774e-01 7.496169999999999778e-01
3.564976822533831857e-01 7.369670000000000387e-01
3.763547448313394050e-01 7.372659999999999769e-01
3.962118276292249663e-01 7.288879999999999804e-01
4.160688902071811857e-01 7.260309999999999819e-01
4.359259527851372940e-01 7.216960000000000042e-01
4.557830355830229663e-01 7.109820000000000029e-01
4.756400981609790746e-01 7.165820000000000523e-01
4.954971809588647469e-01 7.108240000000000114e-01
5.153542435368209107e-01 6.986160000000000148e-01
5.352113061147770745e-01 7.055860000000000465e-01
5.550683889126626358e-01 7.145719999999999850e-01
5.749254514906187996e-01 7.085639999999999716e-01
5.947825140685749634e-01 7.136719999999999731e-01
6.146395968664605247e-01 7.182229999999999448e-01
6.344966594444167995e-01 7.272710000000000008e-01
6.543537220223728523e-01 7.387129999999999530e-01
6.742108048202585247e-01 7.420160000000000089e-01
6.940678673982146885e-01 7.435859999999999692e-01
7.139249501961002498e-01 7.514729999999999466e-01
7.337820127740564136e-01 7.454579999999999540e-01
7.536390753520125774e-01 7.506190000000000362e-01
7.734961581498982497e-01 7.425439999999999818e-01
7.933532207278543025e-01 7.383889999999999620e-01
8.132102833058104663e-01 7.348780000000000312e-01
8.330673661036961386e-01 7.271370000000000333e-01
8.529244286816521914e-01 7.197620000000000129e-01
8.727814912596083552e-01 7.095839999999999925e-01
8.926385740574940275e-01 7.048999999999999710e-01
9.124956366354501913e-01 7.005829999999999558e-01
9.323526992134064661e-01 6.944700000000000317e-01
9.522097820112919164e-01 7.074129999999999585e-01
9.720668445892480802e-01 6.835579999999999989e-01
9.919239273871337526e-01 6.858170000000000099e-01
