# Supplementary material for: A generalized density-modulated twist-splay-bend phase of banana-shaped particles
Source: Nat Commun. 2021 Apr 12;12:2157. doi: 10.1038/s41467-021-22413-8 (PMC8041804; doi:10.1038/s41467-021-22413-8)
Supplement: Supplementary file 3 — Source Data [file 41467_2021_22413_MOESM3_ESM.zip › SourceDataFile/SupplementaryFigure14/mz.txt]

1.178098996508980534e-02 3.772199999999999859e-02
3.163805254304619119e-02 5.112900000000000084e-02
5.149513534093164147e-02 9.530900000000000483e-02
7.135219791888780527e-02 1.118330000000000019e-01
7.849870506234971068e-02 1.092069999999999985e-01
9.835576764030588837e-02 1.087530000000000024e-01
1.182128504381914774e-01 9.378599999999999437e-02
1.380699130161476551e-01 8.898899999999999866e-02
1.579269755941038189e-01 8.836800000000000210e-02
1.777840583919894080e-01 8.833499999999999686e-02
1.976411209699455718e-01 6.176999999999999852e-02
2.174982037678311608e-01 3.371799999999999797e-02
2.373552663457873524e-01 4.091600000000000098e-02
2.572123289237435162e-01 1.566800000000000137e-02
2.770694117216290775e-01 -1.205499999999999974e-02
2.969264742995852413e-01 -1.969699999999999923e-02
3.167835368775414051e-01 -3.415599999999999886e-02
3.366406196754270774e-01 -8.096000000000000418e-02
3.564976822533831857e-01 -7.812199999999999700e-02
3.763547448313394050e-01 -8.514199999999999546e-02
3.962118276292249663e-01 -7.817000000000000337e-02
4.160688902071811857e-01 -7.839400000000000535e-02
4.359259527851372940e-01 -9.970800000000000496e-02
4.557830355830229663e-01 -6.383900000000000685e-02
4.756400981609790746e-01 -2.479900000000000160e-02
4.954971809588647469e-01 1.095299999999999919e-02
5.153542435368209107e-01 1.657300000000000093e-02
5.352113061147770745e-01 2.563599999999999907e-02
5.550683889126626358e-01 4.017500000000000238e-02
5.749254514906187996e-01 6.108500000000000041e-02
5.947825140685749634e-01 7.069699999999999596e-02
6.146395968664605247e-01 5.857300000000000006e-02
6.344966594444167995e-01 5.390799999999999759e-02
6.543537220223728523e-01 2.209799999999999959e-02
6.742108048202585247e-01 5.212200000000000166e-02
6.940678673982146885e-01 1.811400000000000163e-02
7.139249501961002498e-01 3.299999999999999982e-03
7.337820127740564136e-01 1.381800000000000042e-02
7.536390753520125774e-01 -1.592899999999999872e-02
7.734961581498982497e-01 -3.656800000000000328e-02
7.933532207278543025e-01 -4.622099999999999820e-02
8.132102833058104663e-01 -5.774699999999999972e-02
8.330673661036961386e-01 -7.394199999999999384e-02
8.529244286816521914e-01 -6.325799999999999479e-02
8.727814912596083552e-01 -8.157000000000000361e-02
8.926385740574940275e-01 -6.225300000000000278e-02
9.124956366354501913e-01 -5.563699999999999896e-02
9.323526992134064661e-01 -6.018500000000000238e-02
9.522097820112919164e-01 -1.612099999999999991e-02
9.720668445892480802e-01 -1.181500000000000085e-02
9.919239273871337526e-01 6.732000000000000137e-03
