# Supplementary material for: A generalized density-modulated twist-splay-bend phase of banana-shaped particles
Source: Nat Commun. 2021 Apr 12;12:2157. doi: 10.1038/s41467-021-22413-8 (PMC8041804; doi:10.1038/s41467-021-22413-8)
Supplement: Supplementary file 3 — Source Data [file 41467_2021_22413_MOESM3_ESM.zip › SourceDataFile/SupplementaryFigure14/my.txt]

1.178098996508980534e-02 8.956991968883080135e-01
3.163805254304619119e-02 8.739078628995267106e-01
5.149513534093164147e-02 8.330983178753105234e-01
7.135219791888780527e-02 8.093277088996826407e-01
7.849870506234971068e-02 7.725410640209294799e-01
9.835576764030588837e-02 7.058957614711749429e-01
1.182128504381914774e-01 6.242691764001151444e-01
1.380699130161476551e-01 5.353291884837810821e-01
1.579269755941038189e-01 4.429504830997783582e-01
1.777840583919894080e-01 3.380488993196738567e-01
1.976411209699455718e-01 2.481819034899181986e-01
2.174982037678311608e-01 1.721656825854460671e-01
2.373552663457873524e-01 4.811147436493628388e-02
2.572123289237435162e-01 -3.799763505889004744e-02
2.770694117216290775e-01 -1.232798388370016374e-01
2.969264742995852413e-01 -2.445079576947699063e-01
3.167835368775414051e-01 -3.488131318293015704e-01
3.366406196754270774e-01 -4.241105806088126817e-01
3.564976822533831857e-01 -5.231974310214053681e-01
3.763547448313394050e-01 -6.047775622243032334e-01
3.962118276292249663e-01 -6.808975054816228667e-01
4.160688902071811857e-01 -7.493443186885252461e-01
4.359259527851372940e-01 -7.845689343695789741e-01
4.557830355830229663e-01 -8.542054214183721905e-01
4.756400981609790746e-01 -8.964915253202975221e-01
4.954971809588647469e-01 -9.058737614654035486e-01
5.153542435368209107e-01 -8.936949721084536113e-01
5.352113061147770745e-01 -8.619396764779190256e-01
5.550683889126626358e-01 -8.299391860420146649e-01
5.749254514906187996e-01 -7.774001528423891694e-01
5.947825140685749634e-01 -7.126875625060679065e-01
6.146395968664605247e-01 -6.496374230277447426e-01
6.344966594444167995e-01 -5.594219016890566998e-01
6.543537220223728523e-01 -4.884352733823353332e-01
6.742108048202585247e-01 -3.698992074782723738e-01
6.940678673982146885e-01 -2.926310425374651358e-01
7.139249501961002498e-01 -1.903630566453834994e-01
7.337820127740564136e-01 -6.796379673692648504e-02
7.536390753520125774e-01 1.745688658717187147e-02
7.734961581498982497e-01 1.193159883048852676e-01
7.933532207278543025e-01 2.291240584627873833e-01
8.132102833058104663e-01 3.114032925985492639e-01
8.330673661036961386e-01 4.105748255343725783e-01
8.529244286816521914e-01 5.028699053455009116e-01
8.727814912596083552e-01 5.824889121310913298e-01
8.926385740574940275e-01 6.754756032649660291e-01
9.124956366354501913e-01 7.429278136402707178e-01
9.323526992134064661e-01 8.074986358368753114e-01
9.522097820112919164e-01 8.567561947920910859e-01
9.720668445892480802e-01 8.826375418774545789e-01
9.919239273871337526e-01 9.036801854363242237e-01
