# Supplementary material for: A generalized density-modulated twist-splay-bend phase of banana-shaped particles
Source: Nat Commun. 2021 Apr 12;12:2157. doi: 10.1038/s41467-021-22413-8 (PMC8041804; doi:10.1038/s41467-021-22413-8)
Supplement: Supplementary file 3 — Source Data [file 41467_2021_22413_MOESM3_ESM.zip › SourceDataFile/SupplementaryFigure14/mx.txt]

1.178098996508980534e-02 -9.165562044217621940e-02
3.163805254304619119e-02 -2.162522705415644286e-01
5.149513534093164147e-02 -3.576746015784854626e-01
7.135219791888780527e-02 -4.060692422520951750e-01
7.849870506234971068e-02 -4.768575051956404076e-01
9.835576764030588837e-02 -5.755786334967882834e-01
1.182128504381914774e-01 -6.593983801835746617e-01
1.380699130161476551e-01 -7.354765262075304566e-01
1.579269755941038189e-01 -7.952076845218946088e-01
1.777840583919894080e-01 -8.464274360385283247e-01
1.976411209699455718e-01 -8.752412108265474888e-01
2.174982037678311608e-01 -8.993323247153343081e-01
2.373552663457873524e-01 -9.146708380977454089e-01
2.572123289237435162e-01 -9.213053568621705214e-01
2.770694117216290775e-01 -9.036102854933220074e-01
2.969264742995852413e-01 -8.798463546693437998e-01
3.167835368775414051e-01 -8.487817977150748927e-01
3.366406196754270774e-01 -8.050867724113071056e-01
3.564976822533831857e-01 -7.427887168452425026e-01
3.763547448313394050e-01 -6.770014676025666311e-01
3.962118276292249663e-01 -5.786659331884878021e-01
4.160688902071811857e-01 -4.944512418168548473e-01
4.359259527851372940e-01 -4.108031336725455063e-01
4.557830355830229663e-01 -2.845060182482285205e-01
4.756400981609790746e-01 -1.432730718554141025e-01
4.954971809588647469e-01 -1.757472937263723778e-02
5.153542435368209107e-01 1.100361884157677189e-01
5.352113061147770745e-01 2.295037452812923318e-01
5.550683889126626358e-01 3.410693390674663372e-01
5.749254514906187996e-01 4.428568805863017932e-01
5.947825140685749634e-01 5.534475856069475119e-01
6.146395968664605247e-01 6.375262089827139489e-01
6.344966594444167995e-01 7.088792915691637386e-01
6.543537220223728523e-01 7.661243011913428935e-01
6.742108048202585247e-01 8.398926080987652032e-01
6.940678673982146885e-01 8.687418262455401941e-01
7.139249501961002498e-01 9.059257064972969786e-01
7.337820127740564136e-01 9.179246404025234174e-01
7.536390753520125774e-01 9.206331201318377344e-01
7.734961581498982497e-01 9.185226836223634450e-01
7.933532207278543025e-01 8.892479231246711580e-01
8.132102833058104663e-01 8.572605638239649828e-01
8.330673661036961386e-01 8.127703236452593627e-01
8.529244286816521914e-01 7.514997879559295324e-01
8.727814912596083552e-01 6.898291664617681729e-01
8.926385740574940275e-01 6.027543070305100281e-01
9.124956366354501913e-01 5.115382228540574783e-01
9.323526992134064661e-01 4.165631724415704285e-01
9.522097820112919164e-01 2.739266137661262035e-01
9.720668445892480802e-01 1.549905128629649465e-01
9.919239273871337526e-01 4.510627835202902364e-02
