# Supplementary material for: A generalized density-modulated twist-splay-bend phase of banana-shaped particles
Source: Nat Commun. 2021 Apr 12;12:2157. doi: 10.1038/s41467-021-22413-8 (PMC8041804; doi:10.1038/s41467-021-22413-8)
Supplement: Supplementary file 3 — Source Data [file 41467_2021_22413_MOESM3_ESM.zip › SourceDataFile/SupplementaryFigure14/rz.txt]

1.178098996508980534e-02 8.761652734737331860e-01
3.163805254304619119e-02 9.439202082591822141e-01
5.149513534093164147e-02 8.469366848181125729e-01
7.135219791888780527e-02 1.081457780257965906e+00
7.849870506234971068e-02 8.876391018461595728e-01
9.835576764030588837e-02 9.693406728429200259e-01
1.182128504381914774e-01 9.845237129736740256e-01
1.380699130161476551e-01 1.060834562881665111e+00
1.579269755941038189e-01 9.241872017048798904e-01
1.777840583919894080e-01 9.948105935834355984e-01
1.976411209699455718e-01 1.047580312865241448e+00
2.174982037678311608e-01 1.091893029338060650e+00
2.373552663457873524e-01 1.107125525625592299e+00
2.572123289237435162e-01 1.139024746747208772e+00
2.770694117216290775e-01 1.184277130198804207e+00
2.969264742995852413e-01 1.178490759855813419e+00
3.167835368775414051e-01 1.055246017165784922e+00
3.366406196754270774e-01 1.035364642141149538e+00
3.564976822533831857e-01 9.645928817922608811e-01
3.763547448313394050e-01 1.008114299756636800e+00
3.962118276292249663e-01 1.058856316610556902e+00
4.160688902071811857e-01 1.002426841727201312e+00
4.359259527851372940e-01 8.800228537023938591e-01
4.557830355830229663e-01 8.525252305339926506e-01
4.756400981609790746e-01 8.808636083676147921e-01
4.954971809588647469e-01 9.619717054830426717e-01
5.153542435368209107e-01 9.271051149547642201e-01
5.352113061147770745e-01 9.694890413132530860e-01
5.550683889126626358e-01 8.988656494346976000e-01
5.749254514906187996e-01 9.347213630985300448e-01
5.947825140685749634e-01 1.008955054421857733e+00
6.146395968664605247e-01 9.816552558805672346e-01
6.344966594444167995e-01 1.011032213006521019e+00
6.543537220223728523e-01 1.045700978907688761e+00
6.742108048202585247e-01 1.106878244841703829e+00
6.940678673982146885e-01 1.049608015293127083e+00
7.139249501961002498e-01 1.154999085386405833e+00
7.337820127740564136e-01 1.059697071275778057e+00
7.536390753520125774e-01 1.080666481749522623e+00
7.734961581498982497e-01 1.052427016229456003e+00
7.933532207278543025e-01 1.115087966866801894e+00
8.132102833058104663e-01 1.096987013486163676e+00
8.330673661036961386e-01 1.026017428510164198e+00
8.529244286816521914e-01 9.731982530715806989e-01
8.727814912596083552e-01 1.086156115151847290e+00
8.926385740574940275e-01 9.883812932023344766e-01
9.124956366354501913e-01 1.026066884666942070e+00
9.323526992134064661e-01 8.432274730597849599e-01
9.522097820112919164e-01 8.809625206811700915e-01
9.720668445892480802e-01 9.241872017048798904e-01
9.919239273871337526e-01 9.799242903933477189e-01
