# Supplementary material for: A generalized density-modulated twist-splay-bend phase of banana-shaped particles
Source: Nat Commun. 2021 Apr 12;12:2157. doi: 10.1038/s41467-021-22413-8 (PMC8041804; doi:10.1038/s41467-021-22413-8)
Supplement: Supplementary file 3 — Source Data [file 41467_2021_22413_MOESM3_ESM.zip › SourceDataFile/SupplementaryFigure14/sz.txt]

1.178098996508980534e-02 1.752620000000000011e-01
3.163805254304619119e-02 1.972109999999999974e-01
5.149513534093164147e-02 1.911770000000000136e-01
7.135219791888780527e-02 2.263239999999999974e-01
7.849870506234971068e-02 2.276110000000000078e-01
9.835576764030588837e-02 2.593289999999999762e-01
1.182128504381914774e-01 2.792049999999999810e-01
1.380699130161476551e-01 2.825750000000000206e-01
1.579269755941038189e-01 2.970360000000000222e-01
1.777840583919894080e-01 3.091090000000000226e-01
1.976411209699455718e-01 3.304309999999999747e-01
2.174982037678311608e-01 3.367959999999999843e-01
2.373552663457873524e-01 3.428669999999999773e-01
2.572123289237435162e-01 3.518959999999999866e-01
2.770694117216290775e-01 3.580450000000000021e-01
2.969264742995852413e-01 3.600720000000000032e-01
3.167835368775414051e-01 3.410719999999999863e-01
3.366406196754270774e-01 3.259420000000000095e-01
3.564976822533831857e-01 2.988509999999999778e-01
3.763547448313394050e-01 3.004080000000000084e-01
3.962118276292249663e-01 2.825469999999999926e-01
4.160688902071811857e-01 2.769550000000000067e-01
4.359259527851372940e-01 2.673039999999999861e-01
4.557830355830229663e-01 2.460990000000000122e-01
4.756400981609790746e-01 2.576829999999999954e-01
4.954971809588647469e-01 2.461190000000000044e-01
5.153542435368209107e-01 2.219510000000000094e-01
5.352113061147770745e-01 2.344910000000000050e-01
5.550683889126626358e-01 2.521829999999999905e-01
5.749254514906187996e-01 2.386959999999999915e-01
5.947825140685749634e-01 2.514950000000000241e-01
6.146395968664605247e-01 2.600520000000000054e-01
6.344966594444167995e-01 2.791190000000000060e-01
6.543537220223728523e-01 3.020689999999999764e-01
6.742108048202585247e-01 3.098170000000000091e-01
6.940678673982146885e-01 3.145249999999999990e-01
7.139249501961002498e-01 3.298139999999999961e-01
7.337820127740564136e-01 3.168009999999999993e-01
7.536390753520125774e-01 3.275330000000000186e-01
7.734961581498982497e-01 3.103540000000000187e-01
7.933532207278543025e-01 3.030180000000000096e-01
8.132102833058104663e-01 2.949120000000000075e-01
8.330673661036961386e-01 2.774980000000000224e-01
8.529244286816521914e-01 2.635580000000000145e-01
8.727814912596083552e-01 2.427670000000000106e-01
8.926385740574940275e-01 2.333300000000000096e-01
9.124956366354501913e-01 2.242290000000000116e-01
9.323526992134064661e-01 2.137699999999999878e-01
9.522097820112919164e-01 2.384960000000000135e-01
9.720668445892480802e-01 1.920560000000000045e-01
9.919239273871337526e-01 1.974950000000000039e-01
