# Supplementary material for: A generalized density-modulated twist-splay-bend phase of banana-shaped particles
Source: Nat Commun. 2021 Apr 12;12:2157. doi: 10.1038/s41467-021-22413-8 (PMC8041804; doi:10.1038/s41467-021-22413-8)
Supplement: Supplementary file 3 — Source Data [file 41467_2021_22413_MOESM3_ESM.zip › SourceDataFile/SupplementaryFigure13/bz.txt]

0.000000000000000000e+00 -2.018409364406662718e-16
1.000000000000000888e-02 6.838729594735486195e-02
2.000000000000001776e-02 1.330282905571122387e-01
3.000000000000002665e-02 1.908831824117164511e-01
4.000000000000003553e-02 2.400256552003945110e-01
5.000000000000004441e-02 2.796596937076891165e-01
6.000000000000005329e-02 3.098679667876526045e-01
7.000000000000006217e-02 3.312781796916405841e-01
8.000000000000007105e-02 3.447763216747479209e-01
8.999999999999985789e-02 3.513125871181105864e-01
1.000000000000000888e-01 3.517928994638386264e-01
1.099999999999998757e-01 3.470306052379728001e-01
1.200000000000001066e-01 3.377337942513332081e-01
1.299999999999998934e-01 3.245107639786699583e-01
1.400000000000001243e-01 3.078830425900275225e-01
1.499999999999999112e-01 2.883002862221402118e-01
1.600000000000001421e-01 2.661543530748888831e-01
1.699999999999999289e-01 2.417915007538850858e-01
1.800000000000001599e-01 2.155224805365932028e-01
1.899999999999999467e-01 1.876306755966527517e-01
2.000000000000001776e-01 1.583785687514871199e-01
2.099999999999999645e-01 1.280128513341942387e-01
2.199999999999999734e-01 9.676846279309612997e-02
2.299999999999999822e-01 6.487181277696688064e-02
2.399999999999999911e-01 3.254339884777270736e-02
2.500000000000000000e-01 -0.000000000000000000e+00
2.500000000000000000e-01 1.269992058755071812e-16
2.600000000000000089e-01 -3.254339884777276287e-02
2.700000000000000178e-01 -6.487181277696667248e-02
2.800000000000000266e-01 -9.676846279309608834e-02
2.899999999999999800e-01 -1.280128513341939334e-01
2.999999999999999889e-01 -1.583785687514870089e-01
3.099999999999999978e-01 -1.876306755966527795e-01
3.200000000000000067e-01 -2.155224805365934526e-01
3.300000000000000155e-01 -2.417915007538850858e-01
3.399999999999999689e-01 -2.661543530748890496e-01
3.499999999999999778e-01 -2.883002862221401563e-01
3.599999999999999867e-01 -3.078830425900275225e-01
3.699999999999999956e-01 -3.245107639786699583e-01
3.800000000000000044e-01 -3.377337942513332081e-01
3.900000000000000133e-01 -3.470306052379728001e-01
4.000000000000000222e-01 -3.517928994638386264e-01
4.100000000000000311e-01 -3.513125871181105864e-01
4.200000000000000400e-01 -3.447763216747477544e-01
4.299999999999999933e-01 -3.312781796916406396e-01
4.400000000000000022e-01 -3.098679667876525490e-01
4.500000000000000111e-01 -2.796596937076892830e-01
4.599999999999999645e-01 -2.400256552003945387e-01
4.699999999999999734e-01 -1.908831824117168674e-01
4.799999999999999822e-01 -1.330282905571122665e-01
4.899999999999999911e-01 -6.838729594735561135e-02
5.000000000000000000e-01 -6.728031214688876138e-17
5.100000000000000089e-01 6.838729594735547257e-02
5.200000000000000178e-01 1.330282905571123775e-01
5.300000000000000266e-01 1.908831824117169507e-01
5.400000000000000355e-01 2.400256552003943167e-01
5.500000000000000444e-01 2.796596937076892275e-01
5.600000000000000533e-01 3.098679667876525490e-01
5.700000000000000622e-01 3.312781796916406396e-01
5.800000000000000711e-01 3.447763216747478099e-01
5.900000000000000799e-01 3.513125871181106974e-01
6.000000000000000888e-01 3.517928994638386264e-01
6.099999999999999867e-01 3.470306052379727446e-01
6.199999999999999956e-01 3.377337942513330971e-01
6.300000000000000044e-01 3.245107639786700138e-01
6.400000000000000133e-01 3.078830425900276335e-01
6.500000000000000222e-01 2.883002862221401563e-01
6.600000000000000311e-01 2.661543530748890496e-01
6.699999999999999289e-01 2.417915007538851413e-01
6.799999999999999378e-01 2.155224805365935081e-01
6.899999999999999467e-01 1.876306755966528350e-01
6.999999999999999556e-01 1.583785687514870644e-01
7.099999999999999645e-01 1.280128513341939611e-01
7.199999999999999734e-01 9.676846279309606058e-02
7.299999999999999822e-01 6.487181277696682513e-02
7.399999999999999911e-01 3.254339884777287389e-02
7.500000000000000000e-01 6.349960293775359058e-17
7.600000000000000089e-01 -3.254339884777274899e-02
7.700000000000000178e-01 -6.487181277696670023e-02
7.800000000000000266e-01 -9.676846279309615773e-02
7.900000000000000355e-01 -1.280128513341940721e-01
8.000000000000000444e-01 -1.583785687514871754e-01
8.100000000000000533e-01 -1.876306755966528905e-01
8.200000000000000622e-01 -2.155224805365933693e-01
8.299999999999999600e-01 -2.417915007538849193e-01
8.399999999999999689e-01 -2.661543530748889941e-01
8.499999999999999778e-01 -2.883002862221400453e-01
8.599999999999999867e-01 -3.078830425900275225e-01
8.699999999999999956e-01 -3.245107639786700138e-01
8.800000000000000044e-01 -3.377337942513331526e-01
8.900000000000000133e-01 -3.470306052379728556e-01
9.000000000000000222e-01 -3.517928994638386264e-01
9.100000000000000311e-01 -3.513125871181106419e-01
9.200000000000000400e-01 -3.447763216747478099e-01
9.300000000000000488e-01 -3.312781796916405286e-01
9.400000000000000577e-01 -3.098679667876524380e-01
9.500000000000000666e-01 -2.796596937076893385e-01
9.599999999999999645e-01 -2.400256552003947330e-01
9.699999999999999734e-01 -1.908831824117167841e-01
9.799999999999999822e-01 -1.330282905571125995e-01
9.899999999999999911e-01 -6.838729594735526440e-02
