# Supplementary material for: A generalized density-modulated twist-splay-bend phase of banana-shaped particles
Source: Nat Commun. 2021 Apr 12;12:2157. doi: 10.1038/s41467-021-22413-8 (PMC8041804; doi:10.1038/s41467-021-22413-8)
Supplement: Supplementary file 3 — Source Data [file 41467_2021_22413_MOESM3_ESM.zip › SourceDataFile/SupplementaryFigure13/ny.txt]

8.800630807314524517e-03 -7.438397718188946017e-01
2.875595205812819799e-02 -7.280125932857267612e-01
4.871127330894164942e-02 -6.912395607466389480e-01
6.866661479985469718e-02 -6.512961954966828282e-01
8.862193605066814861e-02 -5.898784985762544064e-01
1.085772573014818221e-01 -5.200910356741058616e-01
1.285325987923948698e-01 -4.588797242841650137e-01
1.484879200432083213e-01 -3.947437455533892581e-01
1.684432412940219947e-01 -3.227591127311102426e-01
1.883985625448354462e-01 -2.460202792582859010e-01
2.083539040357484939e-01 -1.655672532641163930e-01
2.283092252865621674e-01 -8.646908776255943230e-02
2.482645465373756188e-01 -2.901609349984688238e-03
2.682198880282886666e-01 8.219021944058373108e-02
2.881752092791023401e-01 1.617742690795139771e-01
3.081305305299157915e-01 2.373065330646551008e-01
3.280858720208288393e-01 3.274881144675873546e-01
3.480411932716422907e-01 3.983631892396522489e-01
3.679965145224559642e-01 4.719555424723159143e-01
3.879518560133687899e-01 5.326962686806074876e-01
4.079071772641822413e-01 5.709834309956443033e-01
4.101407908819132975e-01 5.989807884801965354e-01
4.300961121327268599e-01 6.519252039794314335e-01
4.500514536236398522e-01 7.075581214813303488e-01
4.700067748744534146e-01 7.352852942640020206e-01
4.899620961252669771e-01 7.505972691604438918e-01
5.099174376161800248e-01 7.544156403077189044e-01
5.298727588669935873e-01 7.482692093900249475e-01
5.498280801178071497e-01 7.083503406712816641e-01
5.697834216087200865e-01 6.483228391798134815e-01
5.897387428595336489e-01 5.988385656028305526e-01
6.096940641103472114e-01 5.384213985072557884e-01
6.296494056012601481e-01 4.578871928597828544e-01
6.496047268520738216e-01 3.957566931458389448e-01
6.695600481028874951e-01 3.151666714926868451e-01
6.895153693537009465e-01 2.420088143282095872e-01
7.094707108446139943e-01 1.590651062526276804e-01
7.294260320954274457e-01 8.406832985275376757e-02
7.493813533462410081e-01 1.031056323090561583e-02
7.693366948371540559e-01 -7.062006570700890551e-02
7.892920160879677294e-01 -1.468391874251911144e-01
8.092473373387811808e-01 -2.306784636770608243e-01
8.292026788296941175e-01 -3.082983528453857591e-01
8.491580000805079020e-01 -3.854888012306325051e-01
8.691133213313213535e-01 -4.475643903116908739e-01
8.890686628222341792e-01 -5.219422575930700026e-01
9.090239840730478527e-01 -5.831776190316225739e-01
9.289793053238614151e-01 -6.393664620038492785e-01
9.489346468147743519e-01 -6.774563397975038592e-01
9.688899680655879143e-01 -7.135527735089237655e-01
9.888452893164015878e-01 -7.405663713104672086e-01
