# Supplementary material for: A generalized density-modulated twist-splay-bend phase of banana-shaped particles
Source: Nat Commun. 2021 Apr 12;12:2157. doi: 10.1038/s41467-021-22413-8 (PMC8041804; doi:10.1038/s41467-021-22413-8)
Supplement: Supplementary file 3 — Source Data [file 41467_2021_22413_MOESM3_ESM.zip › SourceDataFile/SupplementaryFigure13/nx.txt]

8.800630807314524517e-03 3.444116023618880307e-02
2.875595205812819799e-02 1.067978748636456976e-01
4.871127330894164942e-02 1.671578834030683636e-01
6.866661479985469718e-02 2.270151947151262117e-01
8.862193605066814861e-02 2.717700299286581744e-01
1.085772573014818221e-01 3.234294782675751767e-01
1.285325987923948698e-01 3.659631637759307443e-01
1.484879200432083213e-01 3.996767639136419303e-01
1.684432412940219947e-01 4.301174830648325509e-01
1.883985625448354462e-01 4.544856659111208841e-01
2.083539040357484939e-01 4.662015113087643048e-01
2.283092252865621674e-01 4.753687818015722710e-01
2.482645465373756188e-01 4.692328624927926684e-01
2.682198880282886666e-01 4.668202875039909050e-01
2.881752092791023401e-01 4.623179388870704565e-01
3.081305305299157915e-01 4.421554589483587816e-01
3.280858720208288393e-01 4.340842436330354381e-01
3.480411932716422907e-01 4.031101896353068148e-01
3.679965145224559642e-01 3.609498730013102064e-01
3.879518560133687899e-01 3.397402616496286720e-01
4.079071772641822413e-01 2.945822765433153689e-01
4.101407908819132975e-01 2.866004685474922153e-01
4.300961121327268599e-01 2.508865204537238380e-01
4.500514536236398522e-01 1.841045291968968212e-01
4.700067748744534146e-01 1.113404971791487341e-01
4.899620961252669771e-01 5.156609127017519612e-02
5.099174376161800248e-01 -1.854201184053275164e-02
5.298727588669935873e-01 -9.212839740181721915e-02
5.498280801178071497e-01 -1.701192936026927893e-01
5.697834216087200865e-01 -2.306825230632473800e-01
5.897387428595336489e-01 -2.806227133568207077e-01
6.096940641103472114e-01 -3.307342054633763406e-01
6.296494056012601481e-01 -3.683236678262585273e-01
6.496047268520738216e-01 -3.851281798184473248e-01
6.695600481028874951e-01 -4.166597935885112403e-01
6.895153693537009465e-01 -4.222386579085981029e-01
7.094707108446139943e-01 -4.391257271236112536e-01
7.294260320954274457e-01 -4.387345601166707798e-01
7.493813533462410081e-01 -4.523449260175928521e-01
7.693366948371540559e-01 -4.465769276894382411e-01
7.892920160879677294e-01 -4.471233794338086431e-01
8.092473373387811808e-01 -4.301798405011454385e-01
8.292026788296941175e-01 -4.027289623094197357e-01
8.491580000805079020e-01 -3.786012033773399899e-01
8.691133213313213535e-01 -3.567885181405428541e-01
8.890686628222341792e-01 -3.153968130334378617e-01
9.090239840730478527e-01 -2.717770109420730162e-01
9.289793053238614151e-01 -2.121944182623107522e-01
9.489346468147743519e-01 -1.648550473997353327e-01
9.688899680655879143e-01 -9.517318612782996179e-02
9.888452893164015878e-01 -3.373816605933444013e-02
