# Supplementary material for: A generalized density-modulated twist-splay-bend phase of banana-shaped particles
Source: Nat Commun. 2021 Apr 12;12:2157. doi: 10.1038/s41467-021-22413-8 (PMC8041804; doi:10.1038/s41467-021-22413-8)
Supplement: Supplementary file 3 — Source Data [file 41467_2021_22413_MOESM3_ESM.zip › SourceDataFile/SupplementaryFigure13/by.txt]

0.000000000000000000e+00 -2.876105939596865700e-16
1.000000000000000888e-02 9.780023351041600144e-02
2.000000000000001776e-02 1.923077672365883783e-01
3.000000000000002665e-02 2.809158581940109922e-01
4.000000000000003553e-02 3.620845709090010356e-01
5.000000000000004441e-02 4.353286275436113462e-01
6.000000000000005329e-02 5.009429108734771985e-01
7.000000000000006217e-02 5.596589196676178268e-01
8.000000000000007105e-02 6.123617299539959591e-01
8.999999999999985789e-02 6.599092384640905529e-01
1.000000000000000888e-01 7.030414849619679440e-01
1.099999999999998757e-01 7.423506007490845438e-01
1.200000000000001066e-01 7.782845123033378387e-01
1.299999999999998934e-01 8.111659687621866066e-01
1.400000000000001243e-01 8.412162084686088948e-01
1.499999999999999112e-01 8.685778989694584729e-01
1.600000000000001421e-01 8.933351171761182430e-01
1.699999999999999289e-01 9.155297809824837207e-01
1.800000000000001599e-01 9.351747081899209890e-01
1.899999999999999467e-01 9.522637701325495918e-01
2.000000000000001776e-01 9.667796661447373152e-01
2.099999999999999645e-01 9.786998014912029475e-01
2.199999999999999734e-01 9.880006716737773642e-01
2.299999999999999822e-01 9.946610709456515931e-01
2.399999999999999911e-01 9.986643649301106818e-01
2.500000000000000000e-01 1.000000000000000000e+00
2.500000000000000000e-01 1.000000000000000000e+00
2.600000000000000089e-01 9.986643649301106818e-01
2.700000000000000178e-01 9.946610709456517041e-01
2.800000000000000266e-01 9.880006716737773642e-01
2.899999999999999800e-01 9.786998014912029475e-01
2.999999999999999889e-01 9.667796661447374262e-01
3.099999999999999978e-01 9.522637701325495918e-01
3.200000000000000067e-01 9.351747081899208780e-01
3.300000000000000155e-01 9.155297809824837207e-01
3.399999999999999689e-01 8.933351171761181320e-01
3.499999999999999778e-01 8.685778989694588059e-01
3.599999999999999867e-01 8.412162084686088948e-01
3.699999999999999956e-01 8.111659687621869397e-01
3.800000000000000044e-01 7.782845123033378387e-01
3.900000000000000133e-01 7.423506007490849878e-01
4.000000000000000222e-01 7.030414849619681661e-01
4.100000000000000311e-01 6.599092384640909970e-01
4.200000000000000400e-01 6.123617299539952930e-01
4.299999999999999933e-01 5.596589196676179379e-01
4.400000000000000022e-01 5.009429108734769764e-01
4.500000000000000111e-01 4.353286275436116792e-01
4.599999999999999645e-01 3.620845709090010911e-01
4.699999999999999734e-01 2.809158581940116028e-01
4.799999999999999822e-01 1.923077672365884616e-01
4.899999999999999911e-01 9.780023351041708390e-02
5.000000000000000000e-01 9.587019798656219000e-17
5.100000000000000089e-01 -9.780023351041688962e-02
5.200000000000000178e-01 -1.923077672365886559e-01
5.300000000000000266e-01 -2.809158581940117139e-01
5.400000000000000355e-01 -3.620845709090007025e-01
5.500000000000000444e-01 -4.353286275436115127e-01
5.600000000000000533e-01 -5.009429108734768654e-01
5.700000000000000622e-01 -5.596589196676179379e-01
5.800000000000000711e-01 -6.123617299539956260e-01
5.900000000000000799e-01 -6.599092384640912190e-01
6.000000000000000888e-01 -7.030414849619680551e-01
6.099999999999999867e-01 -7.423506007490849878e-01
6.199999999999999956e-01 -7.782845123033379497e-01
6.300000000000000044e-01 -8.111659687621867176e-01
6.400000000000000133e-01 -8.412162084686086727e-01
6.500000000000000222e-01 -8.685778989694586949e-01
6.600000000000000311e-01 -8.933351171761181320e-01
6.699999999999999289e-01 -9.155297809824836097e-01
6.799999999999999378e-01 -9.351747081899208780e-01
6.899999999999999467e-01 -9.522637701325493698e-01
6.999999999999999556e-01 -9.667796661447374262e-01
7.099999999999999645e-01 -9.786998014912029475e-01
7.199999999999999734e-01 -9.880006716737773642e-01
7.299999999999999822e-01 -9.946610709456515931e-01
7.399999999999999911e-01 -9.986643649301104597e-01
7.500000000000000000e-01 -1.000000000000000000e+00
7.600000000000000089e-01 -9.986643649301106818e-01
7.700000000000000178e-01 -9.946610709456517041e-01
7.800000000000000266e-01 -9.880006716737772532e-01
7.900000000000000355e-01 -9.786998014912029475e-01
8.000000000000000444e-01 -9.667796661447373152e-01
8.100000000000000533e-01 -9.522637701325492587e-01
8.200000000000000622e-01 -9.351747081899207670e-01
8.299999999999999600e-01 -9.155297809824840538e-01
8.399999999999999689e-01 -8.933351171761182430e-01
8.499999999999999778e-01 -8.685778989694588059e-01
8.599999999999999867e-01 -8.412162084686088948e-01
8.699999999999999956e-01 -8.111659687621869397e-01
8.800000000000000044e-01 -7.782845123033381718e-01
8.900000000000000133e-01 -7.423506007490847658e-01
9.000000000000000222e-01 -7.030414849619684992e-01
9.100000000000000311e-01 -6.599092384640907749e-01
9.200000000000000400e-01 -6.123617299539954040e-01
9.300000000000000488e-01 -5.596589196676173827e-01
9.400000000000000577e-01 -5.009429108734766434e-01
9.500000000000000666e-01 -4.353286275436118458e-01
9.599999999999999645e-01 -3.620845709090015907e-01
9.699999999999999734e-01 -2.809158581940114363e-01
9.799999999999999822e-01 -1.923077672365889057e-01
9.899999999999999911e-01 -9.780023351041658430e-02
