# Supplementary material for: A generalized density-modulated twist-splay-bend phase of banana-shaped particles
Source: Nat Commun. 2021 Apr 12;12:2157. doi: 10.1038/s41467-021-22413-8 (PMC8041804; doi:10.1038/s41467-021-22413-8)
Supplement: Supplementary file 3 — Source Data [file 41467_2021_22413_MOESM3_ESM.zip › SourceDataFile/SupplementaryFigure13/nz.txt]

8.800630807314524517e-03 6.629040000000000488e-01
2.875595205812819799e-02 6.726389999999999869e-01
4.871127330894164942e-02 6.993770000000000264e-01
6.866661479985469718e-02 7.206439999999999513e-01
8.862193605066814861e-02 7.565859999999999808e-01
1.085772573014818221e-01 7.860200000000000520e-01
1.285325987923948698e-01 8.066740000000000022e-01
1.484879200432083213e-01 8.242070000000000229e-01
1.684432412940219947e-01 8.410969999999999835e-01
1.883985625448354462e-01 8.535300000000000109e-01
2.083539040357484939e-01 8.668230000000000102e-01
2.283092252865621674e-01 8.730809999999999960e-01
2.482645465373756188e-01 8.808489999999999931e-01
2.682198880282886666e-01 8.781630000000000269e-01
2.881752092791023401e-01 8.699240000000000306e-01
3.081305305299157915e-01 8.624410000000000132e-01
3.280858720208288393e-01 8.373420000000000307e-01
3.480411932716422907e-01 8.215270000000000072e-01
3.679965145224559642e-01 8.022139999999999826e-01
3.879518560133687899e-01 7.730810000000000182e-01
4.079071772641822413e-01 7.648139999999999938e-01
4.101407908819132975e-01 7.455009999999999692e-01
4.300961121327268599e-01 7.128889999999999949e-01
4.500514536236398522e-01 6.780209999999999848e-01
4.700067748744534146e-01 6.649669999999999748e-01
4.899620961252669771e-01 6.550679999999999836e-01
5.099174376161800248e-01 6.513430000000000053e-01
5.298727588669935873e-01 6.524820000000000064e-01
5.498280801178071497e-01 6.806579999999999853e-01
5.697834216087200865e-01 7.209060000000000468e-01
5.897387428595336489e-01 7.471929999999999961e-01
6.096940641103472114e-01 7.725809999999999622e-01
6.296494056012601481e-01 8.067839999999999456e-01
6.496047268520738216e-01 8.318489999999999496e-01
6.695600481028874951e-01 8.505059999999999842e-01
6.895153693537009465e-01 8.719120000000000203e-01
7.094707108446139943e-01 8.830209999999999448e-01
7.294260320954274457e-01 8.930179999999999785e-01
7.493813533462410081e-01 8.901139999999999608e-01
7.693366948371540559e-01 8.903170000000000250e-01
7.892920160879677294e-01 8.802699999999999969e-01
8.092473373387811808e-01 8.706359999999999655e-01
8.292026788296941175e-01 8.597550000000000470e-01
8.491580000805079020e-01 8.391659999999999675e-01
8.691133213313213535e-01 8.170349999999999557e-01
8.890686628222341792e-01 7.901430000000000398e-01
9.090239840730478527e-01 7.629519999999999635e-01
9.289793053238614151e-01 7.363009999999999833e-01
9.489346468147743519e-01 7.138579999999999925e-01
9.688899680655879143e-01 6.887720000000000509e-01
9.888452893164015878e-01 6.670270000000000366e-01
