# Supplementary material for: A generalized density-modulated twist-splay-bend phase of banana-shaped particles
Source: Nat Commun. 2021 Apr 12;12:2157. doi: 10.1038/s41467-021-22413-8 (PMC8041804; doi:10.1038/s41467-021-22413-8)
Supplement: Supplementary file 3 — Source Data [file 41467_2021_22413_MOESM3_ESM.zip › SourceDataFile/SupplementaryFigure13/bx.txt]

0.000000000000000000e+00 1.000000000000000000e+00
1.000000000000000888e-02 9.928536105984189231e-01
2.000000000000001776e-02 9.722762964157517507e-01
3.000000000000002665e-02 9.405582870229242110e-01
4.000000000000003553e-02 9.007121895229717179e-01
5.000000000000004441e-02 8.557332772285514144e-01
6.000000000000005329e-02 8.081076928259585124e-01
7.000000000000006217e-02 7.596292920212251998e-01
8.000000000000007105e-02 7.114368557364596501e-01
8.999999999999985789e-02 6.641530419429878540e-01
1.000000000000000888e-01 6.180407966382932550e-01
1.099999999999998757e-01 5.731364101116237508e-01
1.200000000000001066e-01 5.293478082785963990e-01
1.299999999999998934e-01 4.865208476356209233e-01
1.400000000000001243e-01 4.444809587543716578e-01
1.499999999999999112e-01 4.030575373145040552e-01
1.600000000000001421e-01 3.620969880559877230e-01
1.699999999999999289e-01 3.214686459008858632e-01
1.800000000000001599e-01 2.810664077139957140e-01
1.899999999999999467e-01 2.408078936997010699e-01
2.000000000000001776e-01 2.006322658230740019e-01
2.099999999999999645e-01 1.604973783411093313e-01
2.199999999999999734e-01 1.203766479879976870e-01
2.299999999999999822e-01 8.025585244877452007e-02
2.399999999999999911e-01 4.012995651846282957e-02
2.500000000000000000e-01 -0.000000000000000000e+00
2.500000000000000000e-01 1.564364958203251144e-16
2.600000000000000089e-01 -4.012995651846289896e-02
2.700000000000000178e-01 -8.025585244877425639e-02
2.800000000000000266e-01 -1.203766479879976176e-01
2.899999999999999800e-01 -1.604973783411089705e-01
2.999999999999999889e-01 -2.006322658230738909e-01
3.099999999999999978e-01 -2.408078936997011255e-01
3.200000000000000067e-01 -2.810664077139961026e-01
3.300000000000000155e-01 -3.214686459008858632e-01
3.399999999999999689e-01 -3.620969880559879450e-01
3.499999999999999778e-01 -4.030575373145039997e-01
3.599999999999999867e-01 -4.444809587543716578e-01
3.699999999999999956e-01 -4.865208476356207012e-01
3.800000000000000044e-01 -5.293478082785963990e-01
3.900000000000000133e-01 -5.731364101116234178e-01
4.000000000000000222e-01 -6.180407966382931439e-01
4.100000000000000311e-01 -6.641530419429872989e-01
4.200000000000000400e-01 -7.114368557364602053e-01
4.299999999999999933e-01 -7.596292920212251998e-01
4.400000000000000022e-01 -8.081076928259586234e-01
4.500000000000000111e-01 -8.557332772285513034e-01
4.599999999999999645e-01 -9.007121895229717179e-01
4.699999999999999734e-01 -9.405582870229238779e-01
4.799999999999999822e-01 -9.722762964157517507e-01
4.899999999999999911e-01 -9.928536105984189231e-01
5.000000000000000000e-01 -1.000000000000000000e+00
5.100000000000000089e-01 -9.928536105984189231e-01
5.200000000000000178e-01 -9.722762964157517507e-01
5.300000000000000266e-01 -9.405582870229238779e-01
5.400000000000000355e-01 -9.007121895229718289e-01
5.500000000000000444e-01 -8.557332772285514144e-01
5.600000000000000533e-01 -8.081076928259588454e-01
5.700000000000000622e-01 -7.596292920212251998e-01
5.800000000000000711e-01 -7.114368557364599832e-01
5.900000000000000799e-01 -6.641530419429870769e-01
6.000000000000000888e-01 -6.180407966382932550e-01
6.099999999999999867e-01 -5.731364101116233067e-01
6.199999999999999956e-01 -5.293478082785962879e-01
6.300000000000000044e-01 -4.865208476356208678e-01
6.400000000000000133e-01 -4.444809587543718243e-01
6.500000000000000222e-01 -4.030575373145040552e-01
6.600000000000000311e-01 -3.620969880559879450e-01
6.699999999999999289e-01 -3.214686459008860298e-01
6.799999999999999378e-01 -2.810664077139962136e-01
6.899999999999999467e-01 -2.408078936997012642e-01
6.999999999999999556e-01 -2.006322658230739742e-01
7.099999999999999645e-01 -1.604973783411089983e-01
7.199999999999999734e-01 -1.203766479879976037e-01
7.299999999999999822e-01 -8.025585244877445068e-02
7.399999999999999911e-01 -4.012995651846302386e-02
7.500000000000000000e-01 -7.821824791016255719e-17
7.600000000000000089e-01 4.012995651846288508e-02
7.700000000000000178e-01 8.025585244877429802e-02
7.800000000000000266e-01 1.203766479879977563e-01
7.900000000000000355e-01 1.604973783411091370e-01
8.000000000000000444e-01 2.006322658230740852e-01
8.100000000000000533e-01 2.408078936997013475e-01
8.200000000000000622e-01 2.810664077139959915e-01
8.299999999999999600e-01 3.214686459008856967e-01
8.399999999999999689e-01 3.620969880559877785e-01
8.499999999999999778e-01 4.030575373145038331e-01
8.599999999999999867e-01 4.444809587543716578e-01
8.699999999999999956e-01 4.865208476356208123e-01
8.800000000000000044e-01 5.293478082785962879e-01
8.900000000000000133e-01 5.731364101116235288e-01
9.000000000000000222e-01 6.180407966382931439e-01
9.100000000000000311e-01 6.641530419429874099e-01
9.200000000000000400e-01 7.114368557364600942e-01
9.300000000000000488e-01 7.596292920212257549e-01
9.400000000000000577e-01 8.081076928259589565e-01
9.500000000000000666e-01 8.557332772285513034e-01
9.599999999999999645e-01 9.007121895229714958e-01
9.699999999999999734e-01 9.405582870229240999e-01
9.799999999999999822e-01 9.722762964157514176e-01
9.899999999999999911e-01 9.928536105984189231e-01
