# Supplementary material for: A generalized density-modulated twist-splay-bend phase of banana-shaped particles
Source: Nat Commun. 2021 Apr 12;12:2157. doi: 10.1038/s41467-021-22413-8 (PMC8041804; doi:10.1038/s41467-021-22413-8)
Supplement: Supplementary file 3 — Source Data [file 41467_2021_22413_MOESM3_ESM.zip › SourceDataFile/SupplementaryFigure13/mz.txt]

8.800630807314524517e-03 5.760900000000000049e-02
2.875595205812819799e-02 1.386209999999999942e-01
4.871127330894164942e-02 2.155279999999999974e-01
6.866661479985469718e-02 2.945679999999999965e-01
8.862193605066814861e-02 3.030470000000000108e-01
1.085772573014818221e-01 2.798030000000000239e-01
1.285325987923948698e-01 2.699889999999999790e-01
1.484879200432083213e-01 2.350339999999999929e-01
1.684432412940219947e-01 1.979309999999999958e-01
1.883985625448354462e-01 1.534520000000000051e-01
2.083539040357484939e-01 1.017119999999999969e-01
2.283092252865621674e-01 5.083200000000000218e-02
2.482645465373756188e-01 -1.804000000000000048e-03
2.682198880282886666e-01 -5.632999999999999813e-02
2.881752092791023401e-01 -1.121390000000000026e-01
3.081305305299157915e-01 -1.625199999999999978e-01
3.280858720208288393e-01 -2.057720000000000105e-01
3.480411932716422907e-01 -2.549640000000000239e-01
3.679965145224559642e-01 -2.960340000000000193e-01
3.879518560133687899e-01 -3.200509999999999744e-01
4.079071772641822413e-01 -3.549789999999999890e-01
4.101407908819132975e-01 -3.195910000000000140e-01
4.300961121327268599e-01 -2.900440000000000240e-01
4.500514536236398522e-01 -2.217939999999999912e-01
4.700067748744534146e-01 -1.303829999999999989e-01
4.899620961252669771e-01 -9.279000000000000789e-03
5.099174376161800248e-01 1.574990000000000001e-01
5.298727588669935873e-01 2.622490000000000099e-01
5.498280801178071497e-01 2.945860000000000145e-01
5.697834216087200865e-01 3.157960000000000211e-01
5.897387428595336489e-01 3.486489999999999867e-01
6.096940641103472114e-01 3.254349999999999743e-01
6.296494056012601481e-01 2.796669999999999989e-01
6.496047268520738216e-01 2.614690000000000070e-01
6.695600481028874951e-01 2.054159999999999875e-01
6.895153693537009465e-01 1.544870000000000132e-01
7.094707108446139943e-01 9.730800000000000560e-02
7.294260320954274457e-01 4.474000000000000199e-02
7.493813533462410081e-01 -7.398000000000000062e-03
7.693366948371540559e-01 -6.271899999999999697e-02
7.892920160879677294e-01 -1.151900000000000007e-01
8.092473373387811808e-01 -1.748959999999999959e-01
8.292026788296941175e-01 -2.194909999999999917e-01
8.491580000805079020e-01 -2.751179999999999737e-01
8.691133213313213535e-01 -3.040800000000000169e-01
8.890686628222341792e-01 -3.362479999999999913e-01
9.090239840730478527e-01 -3.530070000000000152e-01
9.289793053238614151e-01 -3.233179999999999943e-01
9.489346468147743519e-01 -2.352539999999999909e-01
9.688899680655879143e-01 -1.344730000000000092e-01
9.888452893164015878e-01 -5.211699999999999666e-02
