# Supplementary material for: A generalized density-modulated twist-splay-bend phase of banana-shaped particles
Source: Nat Commun. 2021 Apr 12;12:2157. doi: 10.1038/s41467-021-22413-8 (PMC8041804; doi:10.1038/s41467-021-22413-8)
Supplement: Supplementary file 3 — Source Data [file 41467_2021_22413_MOESM3_ESM.zip › SourceDataFile/SupplementaryFigure13/my.txt]

8.800630807314524517e-03 8.797692273611101843e-02
2.875595205812819799e-02 2.518654546709919173e-01
4.871127330894164942e-02 3.952241322392479050e-01
6.866661479985469718e-02 5.368976638268484480e-01
8.862193605066814861e-02 6.390198401825787355e-01
1.085772573014818221e-01 7.182234873631488936e-01
1.285325987923948698e-01 7.857527064366230940e-01
1.484879200432083213e-01 8.325244990689333324e-01
1.684432412940219947e-01 8.725162697072192941e-01
1.883985625448354462e-01 8.948818711097633605e-01
2.083539040357484939e-01 9.213117518379998483e-01
2.283092252865621674e-01 9.281032271510023524e-01
2.482645465373756188e-01 9.357908609539199452e-01
2.682198880282886666e-01 9.343924622077206532e-01
2.881752092791023401e-01 9.236013822536973672e-01
3.081305305299157915e-01 9.014579597142228229e-01
3.280858720208288393e-01 8.697119170037096447e-01
3.480411932716422907e-01 8.338146343311886310e-01
3.679965145224559642e-01 7.820262962820300201e-01
3.879518560133687899e-01 7.312091739629897891e-01
4.079071772641822413e-01 6.996070948223501729e-01
4.101407908819132975e-01 6.470233724397060904e-01
4.300961121327268599e-01 5.527557753845507849e-01
4.500514536236398522e-01 3.942330637830946949e-01
4.700067748744534146e-01 2.314904980470325613e-01
4.899620961252669771e-01 7.126542985957282084e-02
5.099174376161800248e-01 -1.395830663208446343e-01
5.298727588669935873e-01 -3.070532780061740463e-01
5.498280801178071497e-01 -4.332957276592241946e-01
5.697834216087200865e-01 -5.597044578648165958e-01
5.897387428595336489e-01 -6.648100640575098641e-01
6.096940641103472114e-01 -7.336360508718317019e-01
6.296494056012601481e-01 -7.891002759345175921e-01
6.496047268520738216e-01 -8.385373585814352992e-01
6.695600481028874951e-01 -8.807354959268168804e-01
6.895153693537009465e-01 -9.016083148462346042e-01
7.094707108446139943e-01 -9.253607391624526501e-01
7.294260320954274457e-01 -9.344543617556374526e-01
7.493813533462410081e-01 -9.397967528674521231e-01
7.693366948371540559e-01 -9.377414545661533207e-01
7.892920160879677294e-01 -9.273401372381911978e-01
8.092473373387811808e-01 -9.114138547383242583e-01
8.292026788296941175e-01 -8.833035585055362127e-01
8.491580000805079020e-01 -8.486115962808857827e-01
8.691133213313213535e-01 -8.122388149021788628e-01
8.890686628222341792e-01 -7.442672336598746829e-01
9.090239840730478527e-01 -6.755012828455013718e-01
9.289793053238614151e-01 -5.770601457725254013e-01
9.489346468147743519e-01 -4.241795419032884928e-01
9.688899680655879143e-01 -2.524182285543364879e-01
9.888452893164015878e-01 -9.306814664546701754e-02
