# Supplementary material for: A generalized density-modulated twist-splay-bend phase of banana-shaped particles
Source: Nat Commun. 2021 Apr 12;12:2157. doi: 10.1038/s41467-021-22413-8 (PMC8041804; doi:10.1038/s41467-021-22413-8)
Supplement: Supplementary file 3 — Source Data [file 41467_2021_22413_MOESM3_ESM.zip › SourceDataFile/SupplementaryFigure13/mx.txt]

8.800630807314524517e-03 8.397176371244587934e-01
2.875595205812819799e-02 7.774053394519325755e-01
4.871127330894164942e-02 7.241131316173831101e-01
6.866661479985469718e-02 6.367464541167641157e-01
8.862193605066814861e-02 5.731725152631025333e-01
1.085772573014818221e-01 4.927227309358852003e-01
1.285325987923948698e-01 4.031436993027696647e-01
1.484879200432083213e-01 3.481817910848032382e-01
1.684432412940219947e-01 2.682415045815967902e-01
1.883985625448354462e-01 2.046969721346385829e-01
2.083539040357484939e-01 1.437512499082904127e-01
2.283092252865621674e-01 7.581591268919009308e-02
2.482645465373756188e-01 1.656915049485378766e-02
2.682198880282886666e-01 -5.150218633605198326e-02
2.881752092791023401e-01 -1.039983377514260149e-01
3.081305305299157915e-01 -1.529808096392175909e-01
3.280858720208288393e-01 -2.434090260112233006e-01
3.480411932716422907e-01 -2.922328112877575212e-01
3.679965145224559642e-01 -3.597150895103105039e-01
3.879518560133687899e-01 -4.138340833683980535e-01
4.079071772641822413e-01 -4.105385653531603007e-01
4.101407908819132975e-01 -5.082033891403612280e-01
4.300961121327268599e-01 -6.056505956341693420e-01
4.500514536236398522e-01 -7.154389712233982790e-01
4.700067748744534146e-01 -7.881367415994110504e-01
4.899620961252669771e-01 -7.999848152539711377e-01
5.099174376161800248e-01 -8.235040567267842837e-01
5.298727588669935873e-01 -7.762386323229881757e-01
5.498280801178071497e-01 -7.140444652122607261e-01
5.697834216087200865e-01 -6.338518512580457731e-01
5.897387428595336489e-01 -5.292399303461990945e-01
6.096940641103472114e-01 -4.479312570140457916e-01
6.296494056012601481e-01 -3.780107261508171002e-01
6.496047268520738216e-01 -3.026974984390676249e-01
6.695600481028874951e-01 -2.532819427447286498e-01
6.895153693537009465e-01 -1.994393095684324491e-01
7.094707108446139943e-01 -1.342388679433764442e-01
7.294260320954274457e-01 -8.167484452304912823e-02
7.493813533462410081e-01 -2.549498283571133631e-02
7.693366948371540559e-01 2.908608294623064860e-02
7.892920160879677294e-01 8.424100533619538478e-02
8.092473373387811808e-01 1.473614656144160706e-01
8.292026788296941175e-01 2.190819062621484625e-01
8.491580000805079020e-01 2.697946797911462413e-01
8.691133213313213535e-01 3.337741148056631579e-01
8.890686628222341792e-01 4.068748530264283403e-01
9.090239840730478527e-01 4.707031327823109068e-01
9.289793053238614151e-01 5.878576519472989981e-01
9.489346468147743519e-01 7.084078579262911290e-01
9.688899680655879143e-01 7.663350705438781718e-01
9.888452893164015878e-01 8.456560016821129677e-01
