# Supplementary material for: A generalized density-modulated twist-splay-bend phase of banana-shaped particles
Source: Nat Commun. 2021 Apr 12;12:2157. doi: 10.1038/s41467-021-22413-8 (PMC8041804; doi:10.1038/s41467-021-22413-8)
Supplement: Supplementary file 3 — Source Data [file 41467_2021_22413_MOESM3_ESM.zip › SourceDataFile/SupplementaryFigure13/rz.txt]

8.800630807314524517e-03 6.511331642666621233e-01
2.875595205812819799e-02 6.788010125092701630e-01
4.871127330894164942e-02 6.990578299726082356e-01
6.866661479985469718e-02 7.257869476498419736e-01
8.862193605066814861e-02 8.109643947395852592e-01
1.085772573014818221e-01 8.813691871426502233e-01
1.285325987923948698e-01 1.023957419335804975e+00
1.484879200432083213e-01 1.097820692769196027e+00
1.684432412940219947e-01 1.194015872284120539e+00
1.883985625448354462e-01 1.242434606708684441e+00
2.083539040357484939e-01 1.287691301334093374e+00
2.283092252865621674e-01 1.343372845922341963e+00
2.482645465373756188e-01 1.447473124935154676e+00
2.682198880282886666e-01 1.460170691003637167e+00
2.881752092791023401e-01 1.455328817561180710e+00
3.081305305299157915e-01 1.359331265533703315e+00
3.280858720208288393e-01 1.346732513208944493e+00
3.480411932716422907e-01 1.157257159618941378e+00
3.679965145224559642e-01 9.892737952888213115e-01
3.879518560133687899e-01 8.948078562890596777e-01
4.079071772641822413e-01 6.435245059999450401e-01
4.101407908819132975e-01 7.935731758442315931e-01
4.300961121327268599e-01 7.783064524389353700e-01
4.500514536236398522e-01 6.462912908242057775e-01
4.700067748744534146e-01 6.558268170935331876e-01
4.899620961252669771e-01 5.847303284844029836e-01
5.099174376161800248e-01 5.671414821016022012e-01
5.298727588669935873e-01 5.879911820272818446e-01
5.498280801178071497e-01 6.304810918284298182e-01
5.697834216087200865e-01 6.346806759366827588e-01
5.897387428595336489e-01 7.475753781408958076e-01
6.096940641103472114e-01 8.523673533597735386e-01
6.296494056012601481e-01 9.969812672992621749e-01
6.496047268520738216e-01 1.099204085181326507e+00
6.695600481028874951e-01 1.235912899622926941e+00
6.895153693537009465e-01 1.380329186074968462e+00
7.094707108446139943e-01 1.487937352989968876e+00
7.294260320954274457e-01 1.609132409666964136e+00
7.493813533462410081e-01 1.576227433007005407e+00
7.693366948371540559e-01 1.458194416129165116e+00
7.892920160879677294e-01 1.427562155574849223e+00
8.092473373387811808e-01 1.328451970620078360e+00
8.292026788296941175e-01 1.173166172358441006e+00
8.491580000805079020e-01 1.098117134000366812e+00
8.691133213313213535e-01 9.585921278626435837e-01
8.890686628222341792e-01 8.255888288106779660e-01
9.090239840730478527e-01 8.009347997516397255e-01
9.289793053238614151e-01 6.897199311907279418e-01
9.489346468147743519e-01 6.658564120814786103e-01
9.688899680655879143e-01 6.051847734351881725e-01
9.888452893164015878e-01 5.884358438740380226e-01
