# Supplementary material for: A generalized density-modulated twist-splay-bend phase of banana-shaped particles
Source: Nat Commun. 2021 Apr 12;12:2157. doi: 10.1038/s41467-021-22413-8 (PMC8041804; doi:10.1038/s41467-021-22413-8)
Supplement: Supplementary file 3 — Source Data [file 41467_2021_22413_MOESM3_ESM.zip › SourceDataFile/SupplementaryFigure13/sz.txt]

8.800630807314524517e-03 1.491099999999999925e-01
2.875595205812819799e-02 1.672039999999999915e-01
4.871127330894164942e-02 2.180840000000000001e-01
6.866661479985469718e-02 2.613860000000000072e-01
8.862193605066814861e-02 3.354159999999999919e-01
1.085772573014818221e-01 3.995440000000000103e-01
1.285325987923948698e-01 4.471289999999999987e-01
1.484879200432083213e-01 4.875289999999999901e-01
1.684432412940219947e-01 5.258030000000000204e-01
1.883985625448354462e-01 5.568349999999999689e-01
2.083539040357484939e-01 5.896810000000000107e-01
2.283092252865621674e-01 6.039820000000000189e-01
2.482645465373756188e-01 6.220839999999999703e-01
2.682198880282886666e-01 6.151780000000000026e-01
2.881752092791023401e-01 5.967609999999999859e-01
3.081305305299157915e-01 5.761490000000000222e-01
3.280858720208288393e-01 5.158329999999999860e-01
3.480411932716422907e-01 4.824080000000000035e-01
3.679965145224559642e-01 4.385959999999999859e-01
3.879518560133687899e-01 3.729359999999999897e-01
4.079071772641822413e-01 3.519889999999999963e-01
4.101407908819132975e-01 3.165350000000000108e-01
4.300961121327268599e-01 2.501079999999999970e-01
4.500514536236398522e-01 1.828299999999999925e-01
4.700067748744534146e-01 1.600040000000000073e-01
4.899620961252669771e-01 1.387369999999999992e-01
5.099174376161800248e-01 1.336900000000000033e-01
5.298727588669935873e-01 1.351030000000000009e-01
5.498280801178071497e-01 1.868620000000000003e-01
5.697834216087200865e-01 2.670029999999999903e-01
5.897387428595336489e-01 3.177220000000000044e-01
6.096940641103472114e-01 3.703190000000000093e-01
6.296494056012601481e-01 4.453509999999999969e-01
6.496047268520738216e-01 5.035539999999999461e-01
6.695600481028874951e-01 5.523689999999999989e-01
6.895153693537009465e-01 6.036390000000000366e-01
7.094707108446139943e-01 6.304650000000000531e-01
7.294260320954274457e-01 6.557530000000000303e-01
7.493813533462410081e-01 6.490949999999999775e-01
7.693366948371540559e-01 6.508770000000000389e-01
7.892920160879677294e-01 6.268489999999999895e-01
8.092473373387811808e-01 5.998379999999999823e-01
8.292026788296941175e-01 5.761779999999999680e-01
8.491580000805079020e-01 5.278340000000000254e-01
8.691133213313213535e-01 4.763740000000000197e-01
8.890686628222341792e-01 4.118899999999999784e-01
9.090239840730478527e-01 3.530719999999999970e-01
9.289793053238614151e-01 2.964229999999999920e-01
9.489346468147743519e-01 2.512240000000000029e-01
9.688899680655879143e-01 2.022629999999999983e-01
9.888452893164015878e-01 1.598150000000000126e-01
