# Supplementary material for: A generalized density-modulated twist-splay-bend phase of banana-shaped particles
Source: Nat Commun. 2021 Apr 12;12:2157. doi: 10.1038/s41467-021-22413-8 (PMC8041804; doi:10.1038/s41467-021-22413-8)
Supplement: Supplementary file 3 — Source Data [file 41467_2021_22413_MOESM3_ESM.zip › SourceDataFile/SupplementaryFigure1/MSEvstheta0.txt]

0.000000000000000000e+00 0.000000000000000000e+00
1.010101010101010187e-02 2.742500863535109493e-15
2.020202020202020374e-02 1.755515444246638625e-13
3.030303030303030387e-02 2.000239846302424186e-12
4.040404040404040747e-02 1.124336597610879530e-11
5.050505050505051108e-02 4.291314139041586643e-11
6.060606060606060774e-02 1.282223547317195750e-10
7.070707070707071829e-02 3.235806907146020095e-10
8.080808080808081495e-02 7.216466765297278127e-10
9.090909090909091161e-02 1.464476478073591611e-09
1.010101010101010222e-01 2.758813922862112332e-09
1.111111111111111188e-01 4.893573478621179958e-09
1.212121212121212155e-01 8.259575499947225403e-09
1.313131313131313260e-01 1.337160090517700158e-08
1.414141414141414366e-01 2.089284059851740384e-08
1.515151515151515194e-01 3.166182344729625762e-08
1.616161616161616299e-01 4.672191550176249452e-08
1.717171717171717404e-01 6.735349244876236242e-08
1.818181818181818232e-01 9.510889706674303818e-08
1.919191919191919338e-01 1.318503037476962254e-07
2.020202020202020443e-01 1.797906230240771041e-07
2.121212121212121271e-01 2.415375905426396109e-07
2.222222222222222376e-01 3.201411971235472275e-07
2.323232323232323482e-01 4.191446294973447021e-07
2.424242424242424310e-01 5.426389050966386165e-07
2.525252525252525415e-01 6.953213989699274198e-07
2.626262626262626521e-01 8.825584765664033749e-07
2.727272727272727626e-01 1.110452462903391057e-06
2.828282828282828731e-01 1.385913196572231478e-06
2.929292929292929282e-01 1.716734436271801853e-06
3.030303030303030387e-01 2.111675408199953336e-06
3.131313131313131493e-01 2.580547804812750438e-06
3.232323232323232598e-01 3.134308569319354566e-06
3.333333333333333703e-01 3.785158825976278548e-06
3.434343434343434809e-01 4.546649343946249905e-06
3.535353535353535914e-01 5.433792952388540176e-06
3.636363636363636465e-01 6.463184356751146079e-06
3.737373737373737570e-01 7.653127841178352240e-06
3.838383838383838675e-01 9.023773379780844944e-06
3.939393939393939781e-01 1.059726172052281436e-05
4.040404040404040886e-01 1.239787904997543810e-05
4.141414141414141992e-01 1.445222189552026860e-05
4.242424242424242542e-01 1.678937297414578468e-05
4.343434343434343647e-01 1.944108875419305041e-05
4.444444444444444753e-01 2.244199955877530949e-05
4.545454545454545858e-01 2.582982310763804078e-05
4.646464646464646964e-01 2.964559246857394843e-05
4.747474747474748069e-01 3.393389947082573138e-05
4.848484848484848619e-01 3.874315472198981632e-05
4.949494949494949725e-01 4.412586546761750972e-05
5.050505050505050830e-01 5.013893264002282092e-05
5.151515151515152491e-01 5.684396856081257160e-05
5.252525252525253041e-01 6.430763689168579936e-05
5.353535353535353591e-01 7.260201657148280001e-05
5.454545454545455252e-01 8.180499163602579385e-05
5.555555555555555802e-01 9.200066899282072165e-05
5.656565656565657463e-01 1.032798264173969837e-04
5.757575757575758013e-01 1.157403932544370437e-04
5.858585858585858563e-01 1.294879665478411554e-04
5.959595959595960224e-01 1.446363655927736811e-04
6.060606060606060774e-01 1.613082282035933456e-04
6.161616161616162435e-01 1.796356523288494497e-04
6.262626262626262985e-01 1.997608870237244083e-04
6.363636363636364646e-01 2.218370772177000183e-04
6.464646464646465196e-01 2.460290671983936988e-04
6.565656565656565746e-01 2.725142682803510731e-04
6.666666666666667407e-01 3.014835967507906145e-04
6.767676767676767957e-01 3.331424888957405990e-04
6.868686868686869618e-01 3.677120007250679742e-04
6.969696969696970168e-01 4.054300009525017758e-04
7.070707070707071829e-01 4.465524668697518052e-04
7.171717171717172379e-01 4.913548940104436359e-04
7.272727272727272929e-01 5.401338319648604346e-04
7.373737373737374590e-01 5.932085604236470673e-04
7.474747474747475140e-01 6.509229215526270282e-04
7.575757575757576801e-01 7.136473272005581852e-04
7.676767676767677351e-01 7.817809623055214409e-04
7.777777777777777901e-01 8.557542093074046530e-04
7.878787878787879562e-01 9.360313225416887076e-04
7.979797979797980112e-01 1.023113386678753661e-03
8.080808080808081773e-01 1.117541599542372886e-03
8.181818181818182323e-01 1.219900927441637485e-03
8.282828282828283983e-01 1.330824190960584567e-03
8.383838383838384534e-01 1.450996651634423908e-03
8.484848484848485084e-01 1.581161186038876560e-03
8.585858585858586745e-01 1.722124154879392738e-03
8.686868686868687295e-01 1.874762102671967369e-03
8.787878787878788955e-01 2.040029461533930926e-03
8.888888888888889506e-01 2.218967485043488522e-03
8.989898989898991166e-01 2.412714712376497900e-03
9.090909090909091717e-01 2.622519370982543101e-03
9.191919191919192267e-01 2.849754288445948466e-03
9.292929292929293927e-01 3.095935137709019715e-03
9.393939393939394478e-01 3.362743254411806795e-03
9.494949494949496138e-01 3.652054982861661914e-03
9.595959595959596689e-01 3.965980841442360259e-03
9.696969696969697239e-01 4.306920493878084802e-03
9.797979797979798899e-01 4.677645387285012460e-03
9.898989898989899450e-01 5.081437043095388649e-03
1.000000000000000000e+00 5.522453684018807825e-03
