# Supplementary material for: A generalized density-modulated twist-splay-bend phase of banana-shaped particles
Source: Nat Commun. 2021 Apr 12;12:2157. doi: 10.1038/s41467-021-22413-8 (PMC8041804; doi:10.1038/s41467-021-22413-8)
Supplement: Supplementary file 3 — Source Data [file 41467_2021_22413_MOESM3_ESM.zip › SourceDataFile/SupplementaryFigure8/SupplementaryFigure8b/NTB.txt]

1.184350000000000014e+00 5.646454592386058735e-01
1.184350000000000014e+00 6.830521352182523653e-01
1.184350000000000014e+00 6.817276349550163150e-01
1.184350000000000014e+00 7.225972536180066408e-01
1.184350000000000014e+00 7.529064543135468579e-01
1.184350000000000014e+00 7.700884888181704913e-01
1.184350000000000014e+00 7.798834732604800202e-01
1.184350000000000014e+00 7.899944207753226699e-01
1.184350000000000014e+00 8.007203807513326721e-01
1.184350000000000014e+00 8.059111975651950255e-01
1.184350000000000014e+00 8.121808390170227598e-01
1.184350000000000014e+00 8.182123005444348340e-01
1.184350000000000014e+00 8.290173481884294260e-01
1.184350000000000014e+00 8.359806050712011993e-01
1.184350000000000014e+00 8.395245036946216155e-01
1.184350000000000014e+00 8.425568397348747185e-01
1.184350000000000014e+00 8.480556148305785635e-01
1.184350000000000014e+00 8.540624895884572076e-01
1.184350000000000014e+00 8.580136824639109649e-01
1.184350000000000014e+00 8.617246846407881078e-01
1.184350000000000014e+00 8.641429719710090884e-01
1.184350000000000014e+00 8.648488487289369697e-01
1.184350000000000014e+00 8.656952488932642131e-01
1.184350000000000014e+00 8.665585665257153902e-01
1.472869999999999902e+00 6.470838274535962720e-01
1.472869999999999902e+00 6.595875222175274777e-01
1.472869999999999902e+00 6.586307142614548082e-01
1.472869999999999902e+00 6.688251389887138743e-01
1.472869999999999902e+00 6.823275628230073275e-01
1.472869999999999902e+00 6.804903579281047499e-01
1.472869999999999902e+00 7.023464037833745399e-01
1.472869999999999902e+00 7.069974434660353246e-01
1.472869999999999902e+00 7.200398853993841275e-01
1.472869999999999902e+00 7.295687923559965871e-01
1.472869999999999902e+00 7.371231404516234154e-01
1.472869999999999902e+00 7.439360872393352420e-01
1.472869999999999902e+00 7.497278422281192789e-01
1.472869999999999902e+00 7.558114017525751072e-01
1.472869999999999902e+00 7.565259412219816904e-01
1.472869999999999902e+00 7.668159254104202072e-01
1.472869999999999902e+00 7.747638428784160425e-01
1.472869999999999902e+00 7.901187683761478064e-01
1.472869999999999902e+00 8.002831862685566566e-01
1.472869999999999902e+00 8.089233389275739539e-01
1.472869999999999902e+00 8.169819660846121545e-01
1.472869999999999902e+00 8.211112670070219721e-01
1.472869999999999902e+00 8.246302080737533124e-01
1.472869999999999902e+00 8.262932345380235022e-01
1.472869999999999902e+00 8.296848223390524968e-01
1.472869999999999902e+00 8.332123363862316001e-01
1.472869999999999902e+00 8.357250027007777637e-01
1.472869999999999902e+00 8.382669425299953403e-01
1.472869999999999902e+00 8.402465203256890280e-01
1.472869999999999902e+00 8.421883573454962413e-01
1.472869999999999902e+00 8.451498481039692034e-01
1.472869999999999902e+00 8.488402845195979207e-01
1.472869999999999902e+00 8.523067523860180517e-01
1.472869999999999902e+00 8.539663239448173071e-01
1.388069999999999915e+00 6.443275700753431368e-01
1.388069999999999915e+00 6.505913146826187710e-01
1.388069999999999915e+00 6.509549190105283767e-01
1.388069999999999915e+00 6.427266889927718552e-01
1.388069999999999915e+00 6.626940791624811311e-01
1.388069999999999915e+00 6.702061460237395130e-01
1.388069999999999915e+00 6.751428771453740207e-01
1.388069999999999915e+00 6.835822686275596638e-01
1.388069999999999915e+00 7.209872060757855916e-01
1.388069999999999915e+00 7.452763816336879232e-01
1.388069999999999915e+00 7.846156744899869251e-01
1.388069999999999915e+00 8.085646468180173185e-01
1.388069999999999915e+00 8.165495607114134913e-01
1.388069999999999915e+00 8.239692572502900214e-01
1.388069999999999915e+00 8.261884811756849967e-01
1.388069999999999915e+00 8.291730705048879768e-01
1.388069999999999915e+00 8.311414336784421764e-01
1.388069999999999915e+00 8.330546519738486477e-01
1.388069999999999915e+00 8.333675478570028439e-01
1.388069999999999915e+00 8.354953025661213672e-01
1.388069999999999915e+00 8.357742395967781013e-01
1.388069999999999915e+00 8.378625316311859583e-01
1.388069999999999915e+00 8.375513132210954392e-01
1.388069999999999915e+00 8.389131873398956163e-01
1.388069999999999915e+00 8.412327686709533126e-01
1.388069999999999915e+00 8.416387643732793356e-01
1.388069999999999915e+00 8.431262122502490852e-01
1.388069999999999915e+00 8.440535019064868694e-01
1.388069999999999915e+00 8.443428488945891042e-01
1.388069999999999915e+00 8.453262447841440874e-01
1.388069999999999915e+00 8.475537281002176737e-01
1.388069999999999915e+00 8.483717141172213427e-01
1.388069999999999915e+00 8.492300398121878091e-01
1.388069999999999915e+00 8.502679906754060379e-01
1.388069999999999915e+00 8.511473194969628731e-01
1.388069999999999915e+00 8.519093110826311266e-01
1.388069999999999915e+00 8.524840170804326434e-01
1.388069999999999915e+00 8.542536630260153530e-01
1.312489999999999934e+00 6.643476349054131536e-01
1.312489999999999934e+00 7.779643014945618607e-01
1.312489999999999934e+00 7.846787869715111663e-01
1.312489999999999934e+00 7.973474732968741652e-01
1.312489999999999934e+00 8.047119491477163766e-01
1.312489999999999934e+00 8.085199930165034576e-01
1.312489999999999934e+00 8.166259197667710135e-01
1.312489999999999934e+00 8.231266583488857647e-01
1.312489999999999934e+00 8.298858632899611676e-01
1.312489999999999934e+00 8.356813172882120444e-01
1.245130000000000070e+00 6.459976082816362153e-01
1.245130000000000070e+00 6.928175619517888961e-01
1.245130000000000070e+00 7.220319652060332993e-01
1.245130000000000070e+00 7.386473794711774232e-01
1.245130000000000070e+00 7.550725396764579322e-01
1.245130000000000070e+00 7.751590777634941309e-01
1.245130000000000070e+00 7.905794338132111632e-01
1.245130000000000070e+00 8.030051505016646551e-01
1.245130000000000070e+00 8.135306193140863229e-01
1.245130000000000070e+00 8.191715985231481367e-01
1.245130000000000070e+00 8.225549129375331336e-01
1.245130000000000070e+00 8.302768776631184178e-01
1.245130000000000070e+00 8.360827779803611248e-01
1.245130000000000070e+00 8.417198954070267414e-01
1.245130000000000070e+00 8.468151715951276470e-01
1.245130000000000070e+00 8.491480514627819387e-01
1.245130000000000070e+00 8.520142344986335603e-01
1.245130000000000070e+00 8.559912263680110600e-01
1.184350000000000014e+00 5.646454592386058735e-01
1.184350000000000014e+00 6.830521352182523653e-01
1.184350000000000014e+00 6.817276349550163150e-01
1.184350000000000014e+00 7.225972536180066408e-01
1.184350000000000014e+00 7.529064543135468579e-01
1.184350000000000014e+00 7.700884888181704913e-01
1.184350000000000014e+00 7.798834732604800202e-01
1.184350000000000014e+00 7.899944207753226699e-01
1.184350000000000014e+00 8.007203807513326721e-01
1.184350000000000014e+00 8.059111975651950255e-01
1.184350000000000014e+00 8.121808390170227598e-01
1.184350000000000014e+00 8.182123005444348340e-01
1.184350000000000014e+00 8.290173481884294260e-01
1.184350000000000014e+00 8.359806050712011993e-01
1.184350000000000014e+00 8.395245036946216155e-01
1.184350000000000014e+00 8.425568397348747185e-01
1.184350000000000014e+00 8.480556148305785635e-01
1.184350000000000014e+00 8.540624895884572076e-01
1.184350000000000014e+00 8.580136824639109649e-01
1.184350000000000014e+00 8.617246846407881078e-01
1.184350000000000014e+00 8.641429719710090884e-01
1.184350000000000014e+00 8.648488487289369697e-01
1.184350000000000014e+00 8.656952488932642131e-01
1.184350000000000014e+00 8.665585665257153902e-01
1.078689999999999927e+00 7.580770426767078352e-01
1.078689999999999927e+00 7.720265845596628873e-01
1.078689999999999927e+00 7.803470908439514853e-01
1.078689999999999927e+00 7.942493783658737261e-01
1.078689999999999927e+00 8.058147097119707780e-01
1.078689999999999927e+00 8.135136122224930766e-01
1.078689999999999927e+00 8.190180683930395888e-01
1.078689999999999927e+00 8.291358940801244470e-01
1.078689999999999927e+00 8.332100488494802448e-01
1.078689999999999927e+00 8.376391994020712106e-01
1.078689999999999927e+00 8.426547202203531484e-01
1.078689999999999927e+00 8.463651563229590558e-01
1.078689999999999927e+00 8.507517710230833030e-01
1.078689999999999927e+00 8.568784780679103985e-01
1.078689999999999927e+00 8.582238356583417049e-01
1.078689999999999927e+00 8.590102244090161987e-01
1.078689999999999927e+00 8.598051246168436634e-01
1.078689999999999927e+00 8.624093369328517111e-01
1.078689999999999927e+00 8.633787438500779565e-01
1.078689999999999927e+00 8.648958992322144379e-01
1.078689999999999927e+00 8.653567316415596844e-01
1.078689999999999927e+00 8.674480076128864292e-01
1.078689999999999927e+00 8.686512157058688954e-01
1.078689999999999927e+00 8.686674995217356088e-01
1.078689999999999927e+00 8.717088768087332129e-01
1.078689999999999927e+00 8.732221077907710294e-01
1.078689999999999927e+00 8.747771421116095070e-01
1.078689999999999927e+00 8.770266024547019867e-01
1.078689999999999927e+00 8.784597770342810197e-01
1.078689999999999927e+00 8.797230334251134876e-01
1.078689999999999927e+00 8.803874993803004756e-01
1.032640000000000002e+00 7.970527727323393208e-01
1.032640000000000002e+00 8.156967183925654119e-01
1.032640000000000002e+00 8.300623379061212725e-01
1.032640000000000002e+00 8.388863373728397965e-01
1.032640000000000002e+00 8.468957156896677052e-01
1.032640000000000002e+00 8.512410125365028613e-01
1.032640000000000002e+00 8.536178318016524047e-01
1.032640000000000002e+00 8.563649583584947989e-01
1.032640000000000002e+00 8.647727283590788128e-01
1.032640000000000002e+00 8.665724552833948824e-01
1.032640000000000002e+00 8.689770118992126147e-01
1.032640000000000002e+00 8.714250733067762100e-01
1.032640000000000002e+00 8.735201661447622445e-01
1.032640000000000002e+00 8.750183462262570711e-01
1.032640000000000002e+00 8.770456048593483489e-01
1.032640000000000002e+00 8.798975132782808073e-01
1.032640000000000002e+00 8.812548010532033071e-01
9.903469999999999773e-01 7.962763129900926051e-01
9.903469999999999773e-01 8.035943761613985048e-01
9.903469999999999773e-01 8.083783118879889207e-01
9.903469999999999773e-01 8.137782673356156460e-01
9.903469999999999773e-01 8.178006639628910834e-01
9.903469999999999773e-01 8.209651170055195513e-01
9.903469999999999773e-01 8.255564408859956682e-01
9.903469999999999773e-01 8.295144404651042525e-01
9.903469999999999773e-01 8.420739088795734517e-01
9.903469999999999773e-01 8.486242552417959661e-01
9.903469999999999773e-01 8.572809231929003904e-01
9.903469999999999773e-01 8.586491667877891310e-01
9.903469999999999773e-01 8.599509838269340234e-01
9.903469999999999773e-01 8.614084331231270930e-01
9.903469999999999773e-01 8.632739815451518917e-01
9.903469999999999773e-01 8.641582643906157157e-01
9.903469999999999773e-01 8.655932436080747694e-01
9.903469999999999773e-01 8.666263044559353590e-01
9.903469999999999773e-01 8.686591689200486854e-01
9.903469999999999773e-01 8.699232359979479634e-01
9.903469999999999773e-01 8.709025996850080498e-01
9.903469999999999773e-01 8.720193783745063820e-01
9.903469999999999773e-01 8.729453513119272978e-01
9.903469999999999773e-01 8.735929582769447199e-01
9.903469999999999773e-01 8.749098024383897831e-01
9.903469999999999773e-01 8.758995946652017306e-01
9.903469999999999773e-01 8.770550711878740691e-01
9.903469999999999773e-01 8.782295821052258367e-01
9.903469999999999773e-01 8.792169520003396688e-01
9.903469999999999773e-01 8.799373451363825538e-01
9.903469999999999773e-01 8.807459891176023792e-01
9.903469999999999773e-01 8.818173287374295732e-01
9.903469999999999773e-01 8.820721505734895329e-01
9.903469999999999773e-01 8.828904411725305712e-01
9.903469999999999773e-01 8.834951515989484250e-01
9.903469999999999773e-01 8.828194534276042615e-01
9.903469999999999773e-01 8.837950081114510636e-01
9.903469999999999773e-01 8.827633707881866743e-01
9.903469999999999773e-01 8.836424307041765847e-01
9.903469999999999773e-01 8.837156832928946271e-01
9.903469999999999773e-01 8.841012425898632232e-01
9.903469999999999773e-01 8.842346487393738519e-01
9.903469999999999773e-01 8.843930828370351049e-01
9.903469999999999773e-01 8.846712150335135361e-01
9.903469999999999773e-01 8.853921373411350881e-01
9.025440000000000129e-01 8.338310488231428508e-01
9.025440000000000129e-01 8.401551931473083545e-01
9.025440000000000129e-01 8.464016716922385664e-01
9.025440000000000129e-01 8.538163346957122757e-01
9.025440000000000129e-01 8.587203229932159898e-01
9.025440000000000129e-01 8.660743192322294393e-01
9.025440000000000129e-01 8.712335185585056152e-01
9.025440000000000129e-01 8.739455740690204033e-01
9.025440000000000129e-01 8.769862222130240248e-01
9.025440000000000129e-01 8.773954330210809172e-01
9.025440000000000129e-01 8.812294173570270894e-01
9.025440000000000129e-01 8.831213317781734240e-01
9.025440000000000129e-01 8.850094455193884269e-01
9.025440000000000129e-01 8.869592763043270267e-01
8.290429999999999744e-01 8.573431997159481899e-01
8.290429999999999744e-01 8.642757144587984719e-01
8.290429999999999744e-01 8.720737697797715793e-01
8.290429999999999744e-01 8.772151144040949422e-01
8.290429999999999744e-01 8.818615180170767953e-01
8.290429999999999744e-01 8.854887668523029332e-01
8.290429999999999744e-01 8.897360317023723653e-01
8.290429999999999744e-01 8.927301623395336172e-01
8.290429999999999744e-01 8.958268179920012564e-01
8.290429999999999744e-01 8.964369567626693236e-01
8.290429999999999744e-01 8.981011998912241667e-01
8.290429999999999744e-01 8.986304455632466714e-01
8.290429999999999744e-01 8.993624259473362859e-01
8.290429999999999744e-01 8.991836727336687263e-01
8.290429999999999744e-01 9.002385669076722330e-01
8.290429999999999744e-01 9.014412605323703920e-01
7.129240000000000022e-01 8.954830381559092389e-01
7.129240000000000022e-01 8.989471775023433198e-01
7.129240000000000022e-01 9.013016972241273406e-01
7.129240000000000022e-01 9.027737809398280744e-01
7.129240000000000022e-01 9.047572683748300593e-01
7.129240000000000022e-01 9.056066819526291667e-01
7.129240000000000022e-01 9.063455568378967486e-01
7.129240000000000022e-01 9.077937739571869669e-01
7.129240000000000022e-01 9.091525142833468687e-01
7.129240000000000022e-01 9.102471392900682856e-01
7.129240000000000022e-01 9.113723007893647088e-01
7.129240000000000022e-01 9.119565179097773866e-01
7.129240000000000022e-01 9.131460848248286188e-01
6.253370000000000317e-01 9.089291950753366489e-01
6.253370000000000317e-01 9.082329534320475739e-01
6.253370000000000317e-01 9.111667991901090113e-01
6.253370000000000317e-01 9.137174896178635874e-01
6.253370000000000317e-01 9.136197943589903225e-01
6.253370000000000317e-01 9.150758506019157634e-01
6.253370000000000317e-01 9.153914181296317620e-01
6.253370000000000317e-01 9.172604356074441911e-01
6.253370000000000317e-01 9.189734066304955373e-01
5.569169999999999954e-01 9.173313872121167112e-01
5.569169999999999954e-01 9.210442919917610771e-01
5.569169999999999954e-01 9.249104704064572413e-01
5.569169999999999954e-01 9.286612794750569444e-01
5.569169999999999954e-01 9.333662261358174339e-01
5.019919999999999938e-01 9.266404808176219587e-01
5.019919999999999938e-01 9.298344856837829076e-01
