# Supplementary material for: A generalized density-modulated twist-splay-bend phase of banana-shaped particles
Source: Nat Commun. 2021 Apr 12;12:2157. doi: 10.1038/s41467-021-22413-8 (PMC8041804; doi:10.1038/s41467-021-22413-8)
Supplement: Supplementary file 3 — Source Data [file 41467_2021_22413_MOESM3_ESM.zip › SourceDataFile/SupplementaryFigure8/SupplementaryFigure8b/N.txt]

1.078689999999999927e+00 6.764488062522753253e-01
1.078689999999999927e+00 7.199143720692584569e-01
1.078689999999999927e+00 7.384499033967880655e-01
1.032640000000000002e+00 4.885623515019396623e-01
1.032640000000000002e+00 6.701278724031329848e-01
1.032640000000000002e+00 7.179520817182369896e-01
1.032640000000000002e+00 7.687616089821895926e-01
9.903469999999999773e-01 5.059630924089333348e-01
9.903469999999999773e-01 6.450437883398431049e-01
9.903469999999999773e-01 6.821585168432391377e-01
9.903469999999999773e-01 7.121961837652892591e-01
9.903469999999999773e-01 7.289699293407845282e-01
9.903469999999999773e-01 7.548067993303291257e-01
9.903469999999999773e-01 7.789353887370414897e-01
9.025440000000000129e-01 6.067919590368066052e-01
9.025440000000000129e-01 7.029404843285681492e-01
9.025440000000000129e-01 7.450219605524681654e-01
9.025440000000000129e-01 7.714438780508732219e-01
9.025440000000000129e-01 7.912056377054571543e-01
9.025440000000000129e-01 8.044857891092661584e-01
9.025440000000000129e-01 8.178589368583722985e-01
8.290429999999999744e-01 5.449413899462673960e-01
8.290429999999999744e-01 6.970902972157959621e-01
8.290429999999999744e-01 7.482271439467675922e-01
8.290429999999999744e-01 7.605937282622698969e-01
8.290429999999999744e-01 8.079500475097025625e-01
8.290429999999999744e-01 8.213545191781734811e-01
8.290429999999999744e-01 8.317236225496023039e-01
8.290429999999999744e-01 8.364859889988804920e-01
8.290429999999999744e-01 8.418829025346560302e-01
8.290429999999999744e-01 8.477582583819927020e-01
8.290429999999999744e-01 8.505695186277245634e-01
8.290429999999999744e-01 8.528461447398358874e-01
8.290429999999999744e-01 8.542792014060155426e-01
7.129240000000000022e-01 nan
7.129240000000000022e-01 nan
7.129240000000000022e-01 6.743962842208609532e-01
7.129240000000000022e-01 7.226754279035845219e-01
7.129240000000000022e-01 7.505619945086132727e-01
7.129240000000000022e-01 8.139843309449344977e-01
7.129240000000000022e-01 8.434836761962297702e-01
7.129240000000000022e-01 8.625391269853930343e-01
7.129240000000000022e-01 8.754187287351082869e-01
7.129240000000000022e-01 8.840850173996649408e-01
7.129240000000000022e-01 8.879818091198965480e-01
6.253370000000000317e-01 5.533265856377624914e-01
6.253370000000000317e-01 6.999815411614731531e-01
6.253370000000000317e-01 7.348497452234347138e-01
6.253370000000000317e-01 7.620695411513430662e-01
6.253370000000000317e-01 7.807371651319703343e-01
6.253370000000000317e-01 8.548054090947088124e-01
6.253370000000000317e-01 8.828913908484349315e-01
6.253370000000000317e-01 8.864289852856436225e-01
6.253370000000000317e-01 8.898357598021942039e-01
6.253370000000000317e-01 8.929876379388054231e-01
6.253370000000000317e-01 8.956592306460079422e-01
6.253370000000000317e-01 8.984035752438965794e-01
6.253370000000000317e-01 9.036135224936454602e-01
6.253370000000000317e-01 9.062921338402233351e-01
6.253370000000000317e-01 9.058154230992550016e-01
6.253370000000000317e-01 9.025250691382893375e-01
5.569169999999999954e-01 6.412249016980993144e-01
5.569169999999999954e-01 7.085812914355786862e-01
5.569169999999999954e-01 7.417127277237693939e-01
5.569169999999999954e-01 7.654921118515886080e-01
5.569169999999999954e-01 7.813101234659340921e-01
5.569169999999999954e-01 8.550634661432586769e-01
5.569169999999999954e-01 8.826026325999930533e-01
5.569169999999999954e-01 8.910969496149349078e-01
5.569169999999999954e-01 8.980183453271860516e-01
5.569169999999999954e-01 9.037143950510412305e-01
5.019919999999999938e-01 6.377202371445976903e-01
5.019919999999999938e-01 8.030075158399044843e-01
5.019919999999999938e-01 8.652304077736655552e-01
5.019919999999999938e-01 8.897214095745954454e-01
5.019919999999999938e-01 8.971857328458822112e-01
5.019919999999999938e-01 9.035594237551114460e-01
5.019919999999999938e-01 9.087810123454489464e-01
5.019919999999999938e-01 9.131639608495984994e-01
5.019919999999999938e-01 9.174413137789030337e-01
5.019919999999999938e-01 9.213056301622362110e-01
5.019919999999999938e-01 9.337993307547769462e-01
