# Supplementary material for: A generalized density-modulated twist-splay-bend phase of banana-shaped particles
Source: Nat Commun. 2021 Apr 12;12:2157. doi: 10.1038/s41467-021-22413-8 (PMC8041804; doi:10.1038/s41467-021-22413-8)
Supplement: Supplementary file 3 — Source Data [file 41467_2021_22413_MOESM3_ESM.zip › SourceDataFile/SupplementaryFigure8/SupplementaryFigure8b/SmSB.txt]

1.184350000000000014e+00 8.717234744013894199e-01
1.184350000000000014e+00 8.733147851064047007e-01
1.184350000000000014e+00 8.759918303426957875e-01
1.184350000000000014e+00 8.774787495989837538e-01
1.184350000000000014e+00 8.786705633898863610e-01
1.184350000000000014e+00 8.793136659905261832e-01
1.184350000000000014e+00 8.800780814068669411e-01
1.184350000000000014e+00 8.832684659667827676e-01
1.184350000000000014e+00 8.858712315159973372e-01
1.184350000000000014e+00 8.885744003843456529e-01
1.184350000000000014e+00 8.902642181958441148e-01
1.184350000000000014e+00 8.928899654566370137e-01
1.184350000000000014e+00 8.946149693739783304e-01
1.184350000000000014e+00 8.963272467260856580e-01
1.184350000000000014e+00 8.981259769920503233e-01
1.184350000000000014e+00 8.994319704873852128e-01
1.184350000000000014e+00 9.008747487246304697e-01
1.184350000000000014e+00 9.025379947975582517e-01
1.184350000000000014e+00 9.035959863127762670e-01
1.184350000000000014e+00 9.049538822266318672e-01
1.184350000000000014e+00 9.059993318576041732e-01
1.184350000000000014e+00 9.070180939715027923e-01
1.184350000000000014e+00 9.080303819320771908e-01
1.184350000000000014e+00 9.090851686844794166e-01
1.184350000000000014e+00 9.106569878639508842e-01
1.184350000000000014e+00 9.112573292212972076e-01
1.184350000000000014e+00 9.135236251181204636e-01
1.184350000000000014e+00 9.154407186581473566e-01
1.184350000000000014e+00 9.176020257541804837e-01
1.184350000000000014e+00 9.190591674494990038e-01
1.472869999999999902e+00 8.802182797522838387e-01
1.472869999999999902e+00 8.812210445329707875e-01
1.472869999999999902e+00 8.819188095285475093e-01
1.472869999999999902e+00 8.830683086749031574e-01
1.472869999999999902e+00 8.835912834868527854e-01
1.472869999999999902e+00 8.845084719871151302e-01
1.472869999999999902e+00 8.854062252049054171e-01
1.472869999999999902e+00 8.857914855696751300e-01
1.472869999999999902e+00 8.869494519042654401e-01
1.472869999999999902e+00 8.898042262464258556e-01
1.472869999999999902e+00 8.931243058970499415e-01
1.472869999999999902e+00 8.955629966470872727e-01
1.472869999999999902e+00 8.981060299339493902e-01
1.472869999999999902e+00 8.998781272818068278e-01
1.388069999999999915e+00 8.606271771316196251e-01
1.388069999999999915e+00 8.611078757984274024e-01
1.388069999999999915e+00 8.595668645530328833e-01
1.388069999999999915e+00 8.603426272498877481e-01
1.388069999999999915e+00 8.605053037398178173e-01
1.388069999999999915e+00 8.607852056805762597e-01
1.388069999999999915e+00 8.610967382981087326e-01
1.388069999999999915e+00 8.606086585458202487e-01
1.388069999999999915e+00 8.611868954480174088e-01
1.388069999999999915e+00 8.612841425414883290e-01
1.388069999999999915e+00 8.623931536362160477e-01
1.388069999999999915e+00 8.622429515067177030e-01
1.388069999999999915e+00 8.618908882345932554e-01
1.388069999999999915e+00 8.626582653622127950e-01
1.388069999999999915e+00 8.629563247963719652e-01
1.388069999999999915e+00 8.629552435216552020e-01
1.388069999999999915e+00 8.631296265317511818e-01
1.388069999999999915e+00 8.640070358293961972e-01
1.388069999999999915e+00 8.644086543503800568e-01
1.388069999999999915e+00 8.646952864176549181e-01
1.388069999999999915e+00 8.657010499980826168e-01
1.388069999999999915e+00 8.662206385654278584e-01
1.388069999999999915e+00 8.672174807462585955e-01
1.388069999999999915e+00 8.670942700831048011e-01
1.388069999999999915e+00 8.679156408559008939e-01
1.388069999999999915e+00 8.689700409918328372e-01
1.388069999999999915e+00 8.692886894445694956e-01
1.388069999999999915e+00 8.692779650460771279e-01
1.388069999999999915e+00 8.702657622050694597e-01
1.388069999999999915e+00 8.711869530965947739e-01
1.388069999999999915e+00 8.720051653939714376e-01
1.388069999999999915e+00 8.737512227029936573e-01
1.388069999999999915e+00 8.749407874638501781e-01
1.388069999999999915e+00 8.755359490746749129e-01
1.388069999999999915e+00 8.801608961206626169e-01
1.388069999999999915e+00 8.838711529911199571e-01
1.388069999999999915e+00 8.871611103186587410e-01
1.388069999999999915e+00 8.903087972412313533e-01
1.388069999999999915e+00 8.935139822542195187e-01
1.388069999999999915e+00 8.961389038620767300e-01
1.388069999999999915e+00 8.981757079034152769e-01
1.388069999999999915e+00 9.003447777292880039e-01
1.388069999999999915e+00 8.722630385507541551e-01
1.312489999999999934e+00 8.496510222125962519e-01
1.312489999999999934e+00 8.529472199695699031e-01
1.312489999999999934e+00 8.533365572091209383e-01
1.312489999999999934e+00 8.536789839443787997e-01
1.312489999999999934e+00 8.579910066076180675e-01
1.312489999999999934e+00 8.620776867881174699e-01
1.312489999999999934e+00 8.644103957432548446e-01
1.312489999999999934e+00 8.661996981024429054e-01
1.312489999999999934e+00 8.684574069117926287e-01
1.312489999999999934e+00 8.719779674248103740e-01
1.312489999999999934e+00 8.742986437318039927e-01
1.312489999999999934e+00 8.768310982532606657e-01
1.312489999999999934e+00 8.778371502000842375e-01
1.312489999999999934e+00 8.790601868747917047e-01
1.312489999999999934e+00 8.808127195974915224e-01
1.312489999999999934e+00 8.826404552622354460e-01
1.312489999999999934e+00 8.848407610216892927e-01
1.312489999999999934e+00 8.861952672319474145e-01
1.312489999999999934e+00 8.869831590875630889e-01
1.312489999999999934e+00 8.875253586286350194e-01
1.312489999999999934e+00 8.893608592249135913e-01
1.312489999999999934e+00 8.906521210313729231e-01
1.312489999999999934e+00 8.924980502299220131e-01
1.312489999999999934e+00 8.933691302231467901e-01
1.312489999999999934e+00 8.940659264649238880e-01
1.312489999999999934e+00 8.971322464957840470e-01
1.312489999999999934e+00 8.994874496677408571e-01
1.312489999999999934e+00 9.019519095662770214e-01
1.312489999999999934e+00 9.041528370782839774e-01
1.312489999999999934e+00 9.062183007285283809e-01
1.245130000000000070e+00 8.635445954245170030e-01
1.245130000000000070e+00 8.662709562180960221e-01
1.245130000000000070e+00 8.816260058094042007e-01
1.245130000000000070e+00 8.860844929365178091e-01
1.245130000000000070e+00 8.874610332365282517e-01
1.245130000000000070e+00 8.895661746822687288e-01
1.245130000000000070e+00 8.912284010984397042e-01
1.245130000000000070e+00 8.928019712136578967e-01
1.245130000000000070e+00 8.940577767355182282e-01
1.245130000000000070e+00 8.955966717428818225e-01
1.245130000000000070e+00 8.967900956657459677e-01
1.245130000000000070e+00 8.998751586544101455e-01
1.245130000000000070e+00 9.030118845475735290e-01
1.245130000000000070e+00 9.056552046141903567e-01
1.245130000000000070e+00 9.076520977563041770e-01
1.245130000000000070e+00 9.095461291211593968e-01
1.245130000000000070e+00 9.112762755131645909e-01
1.184350000000000014e+00 8.717234744013894199e-01
1.184350000000000014e+00 8.733147851064047007e-01
1.184350000000000014e+00 8.759918303426957875e-01
1.184350000000000014e+00 8.774787495989837538e-01
1.184350000000000014e+00 8.786705633898863610e-01
1.184350000000000014e+00 8.793136659905261832e-01
1.184350000000000014e+00 8.800780814068669411e-01
1.184350000000000014e+00 8.832684659667827676e-01
1.184350000000000014e+00 8.858712315159973372e-01
1.184350000000000014e+00 8.885744003843456529e-01
1.184350000000000014e+00 8.902642181958441148e-01
1.184350000000000014e+00 8.928899654566370137e-01
1.184350000000000014e+00 8.946149693739783304e-01
1.184350000000000014e+00 8.963272467260856580e-01
1.184350000000000014e+00 8.981259769920503233e-01
1.184350000000000014e+00 8.994319704873852128e-01
1.184350000000000014e+00 9.008747487246304697e-01
1.184350000000000014e+00 9.025379947975582517e-01
1.184350000000000014e+00 9.035959863127762670e-01
1.184350000000000014e+00 9.049538822266318672e-01
1.184350000000000014e+00 9.059993318576041732e-01
1.184350000000000014e+00 9.070180939715027923e-01
1.184350000000000014e+00 9.080303819320771908e-01
1.184350000000000014e+00 9.090851686844794166e-01
1.184350000000000014e+00 9.106569878639508842e-01
1.184350000000000014e+00 9.112573292212972076e-01
1.184350000000000014e+00 9.135236251181204636e-01
1.184350000000000014e+00 9.154407186581473566e-01
1.184350000000000014e+00 9.176020257541804837e-01
1.184350000000000014e+00 9.190591674494990038e-01
1.078689999999999927e+00 8.849724613119012151e-01
1.078689999999999927e+00 8.838510580573819553e-01
1.078689999999999927e+00 8.894596035328893313e-01
1.078689999999999927e+00 8.920788680265251402e-01
1.078689999999999927e+00 8.943848387387782761e-01
1.078689999999999927e+00 8.962656607417074373e-01
1.078689999999999927e+00 8.971346498234948896e-01
1.078689999999999927e+00 8.978935304535360373e-01
1.078689999999999927e+00 9.001743377040392069e-01
1.078689999999999927e+00 9.038622965328271253e-01
1.078689999999999927e+00 9.054286251476801883e-01
1.078689999999999927e+00 9.071953095190563587e-01
1.078689999999999927e+00 9.085296518535991295e-01
1.078689999999999927e+00 9.097928840814674123e-01
1.078689999999999927e+00 9.129688072178799851e-01
1.078689999999999927e+00 9.156478613991020366e-01
1.078689999999999927e+00 9.182420903928842915e-01
1.078689999999999927e+00 9.203113700877123549e-01
1.078689999999999927e+00 9.240339250098886792e-01
1.032640000000000002e+00 8.928740921786008089e-01
1.032640000000000002e+00 8.949150584881857551e-01
1.032640000000000002e+00 8.975797518833652511e-01
1.032640000000000002e+00 8.991260881850129394e-01
1.032640000000000002e+00 9.002299494090598708e-01
1.032640000000000002e+00 9.020892708375960467e-01
1.032640000000000002e+00 9.042763518464638217e-01
1.032640000000000002e+00 9.056315347593126841e-01
1.032640000000000002e+00 9.071677997163407614e-01
1.032640000000000002e+00 9.099162655614224660e-01
1.032640000000000002e+00 9.115534933258419015e-01
1.032640000000000002e+00 9.130978469171435741e-01
1.032640000000000002e+00 9.134998140205178307e-01
1.032640000000000002e+00 9.149082126578232943e-01
9.903469999999999773e-01 8.860366168361301087e-01
9.903469999999999773e-01 8.859641743585034979e-01
9.903469999999999773e-01 8.874066010381312930e-01
9.903469999999999773e-01 8.868216709921259433e-01
9.903469999999999773e-01 8.884239213977849214e-01
9.903469999999999773e-01 8.873755318698562933e-01
9.903469999999999773e-01 8.882368776442282066e-01
9.903469999999999773e-01 8.887250990609791845e-01
9.903469999999999773e-01 8.889186026366279192e-01
9.903469999999999773e-01 8.893009036987564730e-01
9.903469999999999773e-01 8.902743687691035968e-01
9.903469999999999773e-01 8.917879267470356641e-01
9.903469999999999773e-01 8.944252786626848417e-01
9.903469999999999773e-01 8.958996612932639270e-01
9.903469999999999773e-01 8.957306593167917441e-01
9.903469999999999773e-01 8.961788053124062348e-01
9.903469999999999773e-01 8.964069372108374179e-01
9.903469999999999773e-01 8.966961660656844746e-01
9.903469999999999773e-01 8.981670505060370679e-01
9.903469999999999773e-01 8.995461077082140822e-01
9.903469999999999773e-01 9.008546232505153517e-01
9.903469999999999773e-01 9.022587054010376972e-01
9.903469999999999773e-01 9.033116822610907093e-01
9.903469999999999773e-01 9.046640748489594985e-01
9.903469999999999773e-01 9.049105001133784798e-01
9.903469999999999773e-01 9.059034031401765885e-01
9.903469999999999773e-01 9.077927810241275264e-01
9.903469999999999773e-01 9.104715957578947139e-01
9.903469999999999773e-01 9.137133633211200756e-01
9.903469999999999773e-01 9.161391017048493568e-01
9.903469999999999773e-01 9.180575927405930647e-01
9.903469999999999773e-01 9.193468058599886250e-01
9.903469999999999773e-01 9.203230867737917098e-01
9.903469999999999773e-01 9.221214982265002469e-01
9.903469999999999773e-01 9.238270885428983004e-01
9.903469999999999773e-01 9.255314646367647224e-01
9.903469999999999773e-01 9.264767934601410015e-01
9.903469999999999773e-01 9.272485189429150454e-01
9.903469999999999773e-01 9.279226294679474574e-01
9.903469999999999773e-01 9.293338959162205093e-01
9.903469999999999773e-01 9.305409695620846522e-01
9.903469999999999773e-01 9.314621108379426140e-01
9.903469999999999773e-01 9.322359560292666769e-01
9.903469999999999773e-01 9.335708735372438838e-01
9.903469999999999773e-01 9.344694151069649068e-01
9.025440000000000129e-01 8.945094971962918029e-01
9.025440000000000129e-01 8.953432739432175547e-01
9.025440000000000129e-01 8.968330973257656602e-01
9.025440000000000129e-01 8.981899849550439852e-01
9.025440000000000129e-01 9.033229254729870927e-01
9.025440000000000129e-01 9.056651974663065818e-01
9.025440000000000129e-01 9.078446375814611669e-01
9.025440000000000129e-01 9.097961495683998256e-01
9.025440000000000129e-01 9.127383158169301014e-01
9.025440000000000129e-01 9.143412021610286544e-01
9.025440000000000129e-01 9.162377918550117517e-01
9.025440000000000129e-01 9.173996384971829787e-01
9.025440000000000129e-01 9.198510001553068527e-01
9.025440000000000129e-01 9.211572885447648629e-01
9.025440000000000129e-01 9.215648420877556868e-01
9.025440000000000129e-01 9.221442397590028373e-01
9.025440000000000129e-01 9.232447936713791270e-01
9.025440000000000129e-01 9.240171279148928773e-01
9.025440000000000129e-01 9.266131873398424368e-01
9.025440000000000129e-01 9.282227964621094785e-01
9.025440000000000129e-01 9.303013060829109504e-01
9.025440000000000129e-01 9.321206042437069073e-01
9.025440000000000129e-01 9.336416305330246246e-01
9.025440000000000129e-01 9.348961402305427937e-01
8.290429999999999744e-01 9.028700292548098583e-01
8.290429999999999744e-01 9.044256007230675465e-01
8.290429999999999744e-01 9.062257583008341832e-01
8.290429999999999744e-01 9.069434700830883989e-01
8.290429999999999744e-01 9.077139576790150821e-01
8.290429999999999744e-01 9.088549840888248132e-01
8.290429999999999744e-01 9.096130645030162665e-01
8.290429999999999744e-01 9.113967114313001883e-01
8.290429999999999744e-01 9.131462428071002169e-01
8.290429999999999744e-01 9.163055154637088640e-01
8.290429999999999744e-01 9.176498640027850318e-01
8.290429999999999744e-01 9.192683842842264141e-01
8.290429999999999744e-01 9.203955185470814593e-01
8.290429999999999744e-01 9.219859904684427621e-01
8.290429999999999744e-01 9.229595007495593473e-01
8.290429999999999744e-01 9.234867172971530369e-01
8.290429999999999744e-01 9.237420755823048113e-01
8.290429999999999744e-01 9.243475954842046427e-01
8.290429999999999744e-01 9.271604964114202874e-01
8.290429999999999744e-01 9.291422551350246861e-01
8.290429999999999744e-01 9.314098147479715761e-01
8.290429999999999744e-01 9.331258681037745140e-01
8.290429999999999744e-01 9.347542952201526312e-01
8.290429999999999744e-01 9.361273994508199081e-01
7.129240000000000022e-01 9.161296830939271718e-01
7.129240000000000022e-01 9.164405038895550026e-01
7.129240000000000022e-01 9.163050208182668133e-01
7.129240000000000022e-01 9.172752824528908056e-01
7.129240000000000022e-01 9.195713358099824042e-01
7.129240000000000022e-01 9.211523597846216216e-01
7.129240000000000022e-01 9.235470235018240492e-01
7.129240000000000022e-01 9.238375862618091183e-01
7.129240000000000022e-01 9.245329501877309619e-01
7.129240000000000022e-01 9.252764829306321381e-01
7.129240000000000022e-01 9.259484673224758211e-01
7.129240000000000022e-01 9.264130063074000887e-01
7.129240000000000022e-01 9.294304470941836538e-01
7.129240000000000022e-01 9.320763212503380135e-01
7.129240000000000022e-01 9.344805838776831797e-01
7.129240000000000022e-01 9.365146646809524578e-01
7.129240000000000022e-01 9.383895456618496222e-01
7.129240000000000022e-01 9.402867736716886693e-01
7.129240000000000022e-01 9.414279813107259143e-01
7.129240000000000022e-01 9.429491120574388097e-01
7.129240000000000022e-01 9.439945007385955877e-01
6.253370000000000317e-01 9.231010474191713167e-01
6.253370000000000317e-01 9.251431521197338581e-01
6.253370000000000317e-01 9.256030208388550395e-01
6.253370000000000317e-01 9.261111912940234170e-01
6.253370000000000317e-01 9.272427645356033921e-01
6.253370000000000317e-01 9.283650196791484177e-01
6.253370000000000317e-01 9.293820657609787039e-01
6.253370000000000317e-01 9.295839975038833192e-01
6.253370000000000317e-01 9.305906145593862977e-01
6.253370000000000317e-01 9.312842215015242342e-01
6.253370000000000317e-01 9.318092080812492295e-01
6.253370000000000317e-01 9.321075579627640106e-01
6.253370000000000317e-01 9.323222212634066919e-01
6.253370000000000317e-01 9.327731980712159476e-01
6.253370000000000317e-01 9.340129119494264831e-01
6.253370000000000317e-01 9.345932843155593250e-01
6.253370000000000317e-01 9.356711570027618219e-01
6.253370000000000317e-01 9.366290040612680334e-01
6.253370000000000317e-01 9.386472028873817930e-01
6.253370000000000317e-01 9.402808978562365860e-01
6.253370000000000317e-01 9.420657496422029098e-01
6.253370000000000317e-01 9.434499590880749409e-01
6.253370000000000317e-01 9.448352409049255440e-01
6.253370000000000317e-01 9.459210272593795432e-01
5.569169999999999954e-01 9.359294601224044108e-01
5.569169999999999954e-01 9.364886070384287331e-01
5.569169999999999954e-01 9.368276361115013273e-01
5.569169999999999954e-01 9.371119015471329750e-01
5.569169999999999954e-01 9.374412900199718957e-01
5.569169999999999954e-01 9.394285105817303805e-01
5.569169999999999954e-01 9.495055481539453890e-01
5.569169999999999954e-01 9.509020536511622046e-01
5.569169999999999954e-01 9.534947745053756751e-01
5.019919999999999938e-01 9.431870805150527337e-01
5.019919999999999938e-01 9.448185513566574878e-01
5.019919999999999938e-01 9.462727793480346650e-01
5.019919999999999938e-01 9.475382121649690292e-01
5.019919999999999938e-01 9.510981443875171637e-01
5.019919999999999938e-01 9.539301285387129514e-01
5.019919999999999938e-01 9.572308489002693266e-01
5.019919999999999938e-01 9.581540826818280010e-01
5.019919999999999938e-01 9.583467349859832174e-01
5.019919999999999938e-01 9.588192791029780393e-01
5.019919999999999938e-01 9.591370843902142784e-01
5.019919999999999938e-01 9.594669099393947631e-01
