# Supplementary material for: A generalized density-modulated twist-splay-bend phase of banana-shaped particles
Source: Nat Commun. 2021 Apr 12;12:2157. doi: 10.1038/s41467-021-22413-8 (PMC8041804; doi:10.1038/s41467-021-22413-8)
Supplement: Supplementary file 3 — Source Data [file 41467_2021_22413_MOESM3_ESM.zip › SourceDataFile/SupplementaryFigure8/SupplementaryFigure8b/SmTSB.txt]

1.184350000000000014e+00 8.663312084365627497e-01
1.472869999999999902e+00 8.561494041811780198e-01
1.472869999999999902e+00 8.596528089995219002e-01
1.472869999999999902e+00 8.639516798834059319e-01
1.472869999999999902e+00 8.654905278223686826e-01
1.472869999999999902e+00 8.663927453728096362e-01
1.472869999999999902e+00 8.685254179843880928e-01
1.472869999999999902e+00 8.702224196761786379e-01
1.472869999999999902e+00 8.715621099785580972e-01
1.472869999999999902e+00 8.725439122834719452e-01
1.472869999999999902e+00 8.739208887341826104e-01
1.472869999999999902e+00 8.758208561652989221e-01
1.472869999999999902e+00 8.778972816507812915e-01
1.472869999999999902e+00 8.785628505819883527e-01
1.312489999999999934e+00 8.371521770130943008e-01
1.312489999999999934e+00 8.392504675925791524e-01
1.312489999999999934e+00 8.405083750612932780e-01
1.312489999999999934e+00 8.408148578803094075e-01
1.312489999999999934e+00 8.424535530557124563e-01
1.312489999999999934e+00 8.447621144073130806e-01
1.312489999999999934e+00 8.444184594610989469e-01
1.312489999999999934e+00 8.450010637710326789e-01
1.245130000000000070e+00 8.678200703873512056e-01
1.245130000000000070e+00 8.692579735134269292e-01
1.245130000000000070e+00 8.721420713031969862e-01
1.245130000000000070e+00 8.847105486731090540e-01
1.245130000000000070e+00 8.926058621304886476e-01
1.184350000000000014e+00 8.663312084365627497e-01
1.078689999999999927e+00 8.815446926081936807e-01
1.078689999999999927e+00 9.011447736563340527e-01
1.032640000000000002e+00 8.768703643710740181e-01
1.032640000000000002e+00 8.846355996129098287e-01
1.032640000000000002e+00 8.867682156906010471e-01
1.032640000000000002e+00 8.894458851767468310e-01
9.025440000000000129e-01 8.875159701602651774e-01
9.025440000000000129e-01 8.888863328317062606e-01
9.025440000000000129e-01 8.901409160269894150e-01
9.025440000000000129e-01 8.911625160266316570e-01
9.025440000000000129e-01 8.913383376717367579e-01
8.290429999999999744e-01 9.001789121906756952e-01
8.290429999999999744e-01 9.037041322014667255e-01
7.129240000000000022e-01 9.131072688013366356e-01
7.129240000000000022e-01 9.140082825252452414e-01
6.253370000000000317e-01 9.162286468228524328e-01
6.253370000000000317e-01 9.185260621909067114e-01
6.253370000000000317e-01 9.213850153249374397e-01
6.253370000000000317e-01 9.259814704697902910e-01
6.253370000000000317e-01 9.273130489502350304e-01
6.253370000000000317e-01 9.317971440602520472e-01
5.569169999999999954e-01 9.321061847944536183e-01
5.569169999999999954e-01 9.407619390459814879e-01
5.569169999999999954e-01 9.426199930151564210e-01
5.569169999999999954e-01 9.441846275629434126e-01
5.569169999999999954e-01 9.454399436000013868e-01
5.569169999999999954e-01 9.476171883203040602e-01
5.569169999999999954e-01 9.521439274576827261e-01
5.019919999999999938e-01 9.363737107600665910e-01
5.019919999999999938e-01 9.396693398048269197e-01
5.019919999999999938e-01 9.415472765435077829e-01
5.019919999999999938e-01 9.495026464406366440e-01
5.019919999999999938e-01 9.525879547474239706e-01
5.019919999999999938e-01 9.585591486292823760e-01
5.019919999999999938e-01 9.596974469506659444e-01
