# Supplementary material for: A generalized density-modulated twist-splay-bend phase of banana-shaped particles
Source: Nat Commun. 2021 Apr 12;12:2157. doi: 10.1038/s41467-021-22413-8 (PMC8041804; doi:10.1038/s41467-021-22413-8)
Supplement: Supplementary file 3 — Source Data [file 41467_2021_22413_MOESM3_ESM.zip › SourceDataFile/SupplementaryFigure8/SupplementaryFigure8a/NTB.txt]

1.538459999999999939e+00 5.543205230988862420e-01
1.538459999999999939e+00 6.688796277232330612e-01
1.538459999999999939e+00 7.282208997070650502e-01
1.538459999999999939e+00 7.672188578420909844e-01
1.538459999999999939e+00 7.955019568882314429e-01
1.538459999999999939e+00 8.172089242386054719e-01
1.538459999999999939e+00 8.345074805679191243e-01
1.538459999999999939e+00 8.868119578284275883e-01
1.538459999999999939e+00 9.136357244859002469e-01
1.538459999999999939e+00 9.300891078753874552e-01
1.538459999999999939e+00 9.412439389388262967e-01
1.538459999999999939e+00 9.493149813510048940e-01
1.538459999999999939e+00 9.554297074148924152e-01
1.428569999999999895e+00 4.610704572694966363e-01
1.428569999999999895e+00 6.450029111428531303e-01
1.428569999999999895e+00 7.181516606866824581e-01
1.428569999999999895e+00 7.629827254447166807e-01
1.428569999999999895e+00 7.943268115433479437e-01
1.428569999999999895e+00 8.178174161772459039e-01
1.428569999999999895e+00 8.362182742950384773e-01
1.428569999999999895e+00 8.510883685232668583e-01
1.428569999999999895e+00 8.970035363470885148e-01
1.428569999999999895e+00 9.210221592241424338e-01
1.428569999999999895e+00 9.358889200592322988e-01
1.428569999999999895e+00 9.460208900865771930e-01
1.428569999999999895e+00 9.533768943348955860e-01
1.428569999999999895e+00 9.589633152842498287e-01
1.428569999999999895e+00 9.633514812611969624e-01
1.333329999999999904e+00 5.413526731119887581e-01
1.333329999999999904e+00 5.893907701736856852e-01
1.333329999999999904e+00 6.945035963937455925e-01
1.333329999999999904e+00 7.504335455920690956e-01
1.333329999999999904e+00 7.872548424060369365e-01
1.333329999999999904e+00 8.138849252740539830e-01
1.333329999999999904e+00 8.342431843738679076e-01
1.333329999999999904e+00 8.504007228798854401e-01
1.333329999999999904e+00 8.635799482099922875e-01
1.333329999999999904e+00 9.048732567330312060e-01
1.333329999999999904e+00 9.267848543691351582e-01
1.333329999999999904e+00 9.404394399585227493e-01
1.333329999999999904e+00 9.497822993863554997e-01
1.333329999999999904e+00 9.565831687621302315e-01
1.333329999999999904e+00 9.617576015633176878e-01
1.333329999999999904e+00 9.658277913489341504e-01
1.333329999999999904e+00 9.691136597467338021e-01
1.250000000000000000e+00 5.928806970532591869e-01
1.250000000000000000e+00 6.283377738297446502e-01
1.250000000000000000e+00 7.152198309339279358e-01
1.250000000000000000e+00 7.648991959237497751e-01
1.250000000000000000e+00 7.984660050024700029e-01
1.250000000000000000e+00 8.230750283039983684e-01
1.250000000000000000e+00 8.420471566251780393e-01
1.250000000000000000e+00 8.571910161311875331e-01
1.250000000000000000e+00 8.695947819924924049e-01
1.250000000000000000e+00 9.087195607534532815e-01
1.250000000000000000e+00 9.296195941357343617e-01
1.250000000000000000e+00 9.426859747398086409e-01
1.250000000000000000e+00 9.516435338818899359e-01
1.250000000000000000e+00 9.581722409454692668e-01
1.250000000000000000e+00 9.631441092311433527e-01
1.250000000000000000e+00 9.670576227880082198e-01
1.250000000000000000e+00 9.702186771130385523e-01
1.176469999999999905e+00 6.875607758383794899e-01
1.176469999999999905e+00 7.512632521570128397e-01
1.176469999999999905e+00 7.912424958081896165e-01
1.176469999999999905e+00 8.193591633549647257e-01
1.176469999999999905e+00 8.404422413426065885e-01
1.176469999999999905e+00 8.569333272770826015e-01
1.176469999999999905e+00 8.702306208980935542e-01
1.176469999999999905e+00 8.812035707694909625e-01
1.176469999999999905e+00 9.162448365846955767e-01
1.176469999999999905e+00 9.351995926431740935e-01
1.176469999999999905e+00 9.471234000004389308e-01
1.176469999999999905e+00 9.553280698135850901e-01
1.176469999999999905e+00 9.613228733622705136e-01
1.176469999999999905e+00 9.658962598725165938e-01
1.176469999999999905e+00 9.695009196171222587e-01
1.176469999999999905e+00 9.724155314904826541e-01
1.176469999999999905e+00 9.748211284070871230e-01
1.111110000000000042e+00 7.672188578420909844e-01
1.111110000000000042e+00 8.033355064975640225e-01
1.111110000000000042e+00 8.291401315073336775e-01
1.111110000000000042e+00 8.486730042791453821e-01
1.111110000000000042e+00 8.640478794641215377e-01
1.111110000000000042e+00 8.765009527654811228e-01
1.111110000000000042e+00 8.868119578284275883e-01
1.111110000000000042e+00 9.199274231399547919e-01
1.111110000000000042e+00 9.379462623689273082e-01
1.111110000000000042e+00 9.493149813510048940e-01
1.111110000000000042e+00 9.571517596434042652e-01
1.111110000000000042e+00 9.628846732665673480e-01
1.111110000000000042e+00 9.672620610144578857e-01
1.111110000000000042e+00 9.707144948182643285e-01
1.111110000000000042e+00 9.735074478239926776e-01
1.111110000000000042e+00 9.758135781385174345e-01
1.000000000000000000e+00 8.257629814975517846e-01
1.000000000000000000e+00 8.475670755404074441e-01
1.000000000000000000e+00 8.643398847199004198e-01
1.000000000000000000e+00 8.776888804722915438e-01
1.000000000000000000e+00 8.885884544041251498e-01
1.000000000000000000e+00 8.976686670124088829e-01
1.000000000000000000e+00 9.271408663495416258e-01
1.000000000000000000e+00 9.433562793605996255e-01
1.000000000000000000e+00 9.536455347122085868e-01
1.000000000000000000e+00 9.607629196137431604e-01
1.000000000000000000e+00 9.659818215402767860e-01
1.000000000000000000e+00 9.699734999473691444e-01
1.000000000000000000e+00 9.731257669132634680e-01
1.000000000000000000e+00 9.756784529301633091e-01
1.000000000000000000e+00 9.777878988707026098e-01
9.090909999999999824e-01 8.718131118749878894e-01
9.090909999999999824e-01 8.842390040326254530e-01
9.090909999999999824e-01 8.944216552271584408e-01
9.090909999999999824e-01 9.029283497665830938e-01
9.090909999999999824e-01 9.306748308087525734e-01
9.090909999999999824e-01 9.460208900865771930e-01
9.090909999999999824e-01 9.557851400168226874e-01
9.090909999999999824e-01 9.625507512397618592e-01
9.090909999999999824e-01 9.675173953729822030e-01
9.090909999999999824e-01 9.713192877134384506e-01
9.090909999999999824e-01 9.743235685671242097e-01
9.090909999999999824e-01 9.767576177440927543e-01
9.090909999999999824e-01 9.787698268027563708e-01
9.090909999999999824e-01 9.804611782242598217e-01
8.333329999999999904e-01 8.842390040326254530e-01
8.333329999999999904e-01 8.944216552271584408e-01
8.333329999999999904e-01 9.029283497665830938e-01
8.333329999999999904e-01 9.306748308087525734e-01
8.333329999999999904e-01 9.460208900865771930e-01
8.333329999999999904e-01 9.557851400168226874e-01
8.333329999999999904e-01 9.625507512397618592e-01
8.333329999999999904e-01 9.675173953729822030e-01
8.333329999999999904e-01 9.713192877134384506e-01
8.333329999999999904e-01 9.743235685671242097e-01
8.333329999999999904e-01 9.767576177440927543e-01
8.333329999999999904e-01 9.787698268027563708e-01
8.333329999999999904e-01 9.804611782242598217e-01
7.692309999999999981e-01 9.080824779364785604e-01
7.692309999999999981e-01 9.341622403424121313e-01
7.692309999999999981e-01 9.486593743693730874e-01
7.692309999999999981e-01 9.579080385411670173e-01
7.692309999999999981e-01 9.643269846348764274e-01
7.692309999999999981e-01 9.690444489211758050e-01
7.692309999999999981e-01 9.726585521655818356e-01
7.692309999999999981e-01 9.755162157902250719e-01
7.692309999999999981e-01 9.778326072172222050e-01
7.692309999999999981e-01 9.797483038042542614e-01
7.692309999999999981e-01 9.813590546416759430e-01
7.142859999999999765e-01 9.376044727210178786e-01
7.142859999999999765e-01 9.512723101466222797e-01
7.142859999999999765e-01 9.600145253415273139e-01
7.142859999999999765e-01 9.660917902654794220e-01
7.142859999999999765e-01 9.705630894202637027e-01
7.142859999999999765e-01 9.739913650913000209e-01
7.142859999999999765e-01 9.767037589751558224e-01
7.142859999999999765e-01 9.789034580716031719e-01
7.142859999999999765e-01 9.807233574568540169e-01
7.142859999999999765e-01 9.822540523554237346e-01
7.142859999999999765e-01 9.835594346283750289e-01
6.666670000000000096e-01 9.376044727210178786e-01
6.666670000000000096e-01 9.512723101466222797e-01
6.666670000000000096e-01 9.600145253415273139e-01
6.666670000000000096e-01 9.660917902654794220e-01
6.666670000000000096e-01 9.705630894202637027e-01
6.666670000000000096e-01 9.739913650913000209e-01
6.666670000000000096e-01 9.767037589751558224e-01
6.666670000000000096e-01 9.789034580716031719e-01
6.666670000000000096e-01 9.807233574568540169e-01
6.666670000000000096e-01 9.822540523554237346e-01
6.666670000000000096e-01 9.835594346283750289e-01
6.250000000000000000e-01 9.512723101466222797e-01
6.250000000000000000e-01 9.600145253415273139e-01
6.250000000000000000e-01 9.660917902654794220e-01
6.250000000000000000e-01 9.705630894202637027e-01
6.250000000000000000e-01 9.739913650913000209e-01
6.250000000000000000e-01 9.767037589751558224e-01
6.250000000000000000e-01 9.789034580716031719e-01
6.250000000000000000e-01 9.807233574568540169e-01
6.250000000000000000e-01 9.822540523554237346e-01
6.250000000000000000e-01 9.835594346283750289e-01
5.882349999999999524e-01 9.551450262786183032e-01
5.882349999999999524e-01 9.631441092311433527e-01
5.882349999999999524e-01 9.687179350239759623e-01
5.882349999999999524e-01 9.728255051404243181e-01
5.882349999999999524e-01 9.759786418913747319e-01
5.882349999999999524e-01 9.784756120348850894e-01
5.882349999999999524e-01 9.805020535392091618e-01
5.882349999999999524e-01 9.821795786491225311e-01
5.882349999999999524e-01 9.835911972243260859e-01
5.555560000000000498e-01 9.631441092311433527e-01
5.555560000000000498e-01 9.687179350239759623e-01
5.555560000000000498e-01 9.728255051404243181e-01
5.555560000000000498e-01 9.759786418913747319e-01
5.555560000000000498e-01 9.784756120348850894e-01
5.555560000000000498e-01 9.805020535392091618e-01
5.555560000000000498e-01 9.821795786491225311e-01
5.555560000000000498e-01 9.835911972243260859e-01
5.263160000000000061e-01 9.687179350239759623e-01
5.263160000000000061e-01 9.728255051404243181e-01
5.263160000000000061e-01 9.759786418913747319e-01
5.263160000000000061e-01 9.784756120348850894e-01
5.263160000000000061e-01 9.805020535392091618e-01
5.263160000000000061e-01 9.821795786491225311e-01
5.263160000000000061e-01 9.835911972243260859e-01
5.000000000000000000e-01 9.728255051404243181e-01
5.000000000000000000e-01 9.759786418913747319e-01
5.000000000000000000e-01 9.784756120348850894e-01
5.000000000000000000e-01 9.805020535392091618e-01
5.000000000000000000e-01 9.821795786491225311e-01
