# Supplementary material for: A generalized density-modulated twist-splay-bend phase of banana-shaped particles
Source: Nat Commun. 2021 Apr 12;12:2157. doi: 10.1038/s41467-021-22413-8 (PMC8041804; doi:10.1038/s41467-021-22413-8)
Supplement: Supplementary file 3 — Source Data [file 41467_2021_22413_MOESM3_ESM.zip › SourceDataFile/SupplementaryFigure8/SupplementaryFigure8a/N.txt]

1.333329999999999904e+00 4.644813492416962619e-01
1.250000000000000000e+00 4.663261566621459964e-01
1.250000000000000000e+00 5.443661609311545302e-01
1.176469999999999905e+00 4.703362627318053435e-01
1.176469999999999905e+00 5.508376710136547727e-01
1.176469999999999905e+00 6.003367426613210878e-01
1.176469999999999905e+00 6.363060315759094809e-01
1.176469999999999905e+00 6.644893580093048646e-01
1.111110000000000042e+00 4.725214753820578539e-01
1.111110000000000042e+00 5.543205230988862420e-01
1.111110000000000042e+00 6.043281190790192881e-01
1.111110000000000042e+00 6.405563691864182285e-01
1.111110000000000042e+00 6.688796277232330612e-01
1.111110000000000042e+00 6.920234091159533918e-01
1.111110000000000042e+00 7.114945899007383279e-01
1.000000000000000000e+00 4.773122835764561644e-01
1.000000000000000000e+00 5.618543603428067801e-01
1.000000000000000000e+00 6.129122688220967063e-01
1.000000000000000000e+00 6.496617784237086468e-01
1.000000000000000000e+00 6.782556513029579515e-01
1.000000000000000000e+00 7.015287940543143419e-01
1.000000000000000000e+00 7.210420071727227098e-01
1.000000000000000000e+00 7.377533257432188352e-01
1.000000000000000000e+00 7.522958761147929829e-01
1.000000000000000000e+00 7.960222906419328615e-01
9.090909999999999824e-01 4.799470752581281863e-01
9.090909999999999824e-01 5.659408169831025015e-01
9.090909999999999824e-01 6.175406088248984737e-01
9.090909999999999824e-01 6.545510683696418308e-01
9.090909999999999824e-01 6.832737780188495869e-01
9.090909999999999824e-01 7.066019217125526497e-01
9.090909999999999824e-01 7.261249460402956490e-01
9.090909999999999824e-01 7.428169290001558345e-01
9.090909999999999824e-01 7.573207657533804760e-01
9.090909999999999824e-01 7.700841955509205583e-01
9.090909999999999824e-01 8.091496132368500849e-01
9.090909999999999824e-01 8.362182742950384773e-01
9.090909999999999824e-01 8.562761599342451069e-01
8.333329999999999904e-01 4.799470752581281863e-01
8.333329999999999904e-01 5.659408169831025015e-01
8.333329999999999904e-01 6.175406088248984737e-01
8.333329999999999904e-01 6.545510683696418308e-01
8.333329999999999904e-01 6.832737780188495869e-01
8.333329999999999904e-01 7.066019217125526497e-01
8.333329999999999904e-01 7.261249460402956490e-01
8.333329999999999904e-01 7.428169290001558345e-01
8.333329999999999904e-01 7.573207657533804760e-01
8.333329999999999904e-01 7.700841955509205583e-01
8.333329999999999904e-01 8.091496132368500849e-01
8.333329999999999904e-01 8.362182742950384773e-01
8.333329999999999904e-01 8.562761599342451069e-01
8.333329999999999904e-01 8.718131118749878894e-01
7.692309999999999981e-01 4.827645685809823228e-01
7.692309999999999981e-01 5.702680511438799060e-01
7.692309999999999981e-01 6.224207639627036270e-01
7.692309999999999981e-01 6.596911840496115786e-01
7.692309999999999981e-01 6.885368585230560168e-01
7.692309999999999981e-01 7.119119012276873271e-01
7.692309999999999981e-01 7.314356420387284619e-01
7.692309999999999981e-01 7.480988471353973157e-01
7.692309999999999981e-01 7.625545366386888846e-01
7.692309999999999981e-01 7.752569501522088569e-01
7.692309999999999981e-01 7.865352391971484058e-01
7.692309999999999981e-01 8.215682844484417657e-01
7.692309999999999981e-01 8.462332290621866759e-01
7.692309999999999981e-01 8.646845353264579481e-01
7.692309999999999981e-01 8.790676903191202429e-01
7.692309999999999981e-01 8.906228640462023893e-01
7.692309999999999981e-01 9.001241038114049520e-01
7.142859999999999765e-01 4.857854908872893396e-01
7.142859999999999765e-01 5.748606541182477159e-01
7.142859999999999765e-01 6.275770471529538153e-01
7.142859999999999765e-01 6.651052342595438205e-01
7.142859999999999765e-01 6.940665153012344213e-01
7.142859999999999765e-01 7.174788158539904259e-01
7.142859999999999765e-01 7.369926825307911988e-01
7.142859999999999765e-01 7.536162564133381814e-01
7.142859999999999765e-01 7.680130547217480785e-01
7.142859999999999765e-01 7.806440217326467979e-01
7.142859999999999765e-01 7.918427628541925278e-01
7.142859999999999765e-01 8.018586108221616993e-01
7.142859999999999765e-01 8.333600645477575730e-01
7.142859999999999765e-01 8.558480484714310332e-01
7.142859999999999765e-01 8.728149179714749240e-01
7.142859999999999765e-01 8.861177066047472017e-01
7.142859999999999765e-01 8.968497981651609718e-01
7.142859999999999765e-01 9.057023086639133247e-01
7.142859999999999765e-01 9.131357694598190022e-01
6.666670000000000096e-01 4.857854908872893396e-01
6.666670000000000096e-01 5.748606541182477159e-01
6.666670000000000096e-01 6.275770471529538153e-01
6.666670000000000096e-01 6.651052342595438205e-01
6.666670000000000096e-01 6.940665153012344213e-01
6.666670000000000096e-01 7.174788158539904259e-01
6.666670000000000096e-01 7.369926825307911988e-01
6.666670000000000096e-01 7.536162564133381814e-01
6.666670000000000096e-01 7.680130547217480785e-01
6.666670000000000096e-01 7.806440217326467979e-01
6.666670000000000096e-01 7.918427628541925278e-01
6.666670000000000096e-01 8.018586108221616993e-01
6.666670000000000096e-01 8.333600645477575730e-01
6.666670000000000096e-01 8.558480484714310332e-01
6.666670000000000096e-01 8.728149179714749240e-01
6.666670000000000096e-01 8.861177066047472017e-01
6.666670000000000096e-01 8.968497981651609718e-01
6.666670000000000096e-01 9.057023086639133247e-01
6.666670000000000096e-01 9.131357694598190022e-01
6.250000000000000000e-01 4.857854908872893396e-01
6.250000000000000000e-01 5.748606541182477159e-01
6.250000000000000000e-01 6.275770471529538153e-01
6.250000000000000000e-01 6.651052342595438205e-01
6.250000000000000000e-01 6.940665153012344213e-01
6.250000000000000000e-01 7.174788158539904259e-01
6.250000000000000000e-01 7.369926825307911988e-01
6.250000000000000000e-01 7.536162564133381814e-01
6.250000000000000000e-01 7.680130547217480785e-01
6.250000000000000000e-01 7.806440217326467979e-01
6.250000000000000000e-01 7.918427628541925278e-01
6.250000000000000000e-01 8.018586108221616993e-01
6.250000000000000000e-01 8.333600645477575730e-01
6.250000000000000000e-01 8.558480484714310332e-01
6.250000000000000000e-01 8.728149179714749240e-01
6.250000000000000000e-01 8.861177066047472017e-01
6.250000000000000000e-01 8.968497981651609718e-01
6.250000000000000000e-01 9.057023086639133247e-01
6.250000000000000000e-01 9.131357694598190022e-01
6.250000000000000000e-01 9.376044727210178786e-01
5.882349999999999524e-01 5.443661609311545302e-01
5.882349999999999524e-01 6.117919692641793361e-01
5.882349999999999524e-01 6.562354895092249452e-01
5.882349999999999524e-01 6.892130145006337694e-01
5.882349999999999524e-01 7.152198309339279358e-01
5.882349999999999524e-01 7.365196941615007598e-01
5.882349999999999524e-01 7.544247733778846055e-01
5.882349999999999524e-01 7.697676718248804839e-01
5.882349999999999524e-01 7.831112598907679079e-01
5.882349999999999524e-01 7.948543562308055810e-01
5.882349999999999524e-01 8.052899717174886174e-01
5.882349999999999524e-01 8.146396812117244757e-01
5.882349999999999524e-01 8.230750283039983684e-01
5.882349999999999524e-01 8.500178512851848112e-01
5.882349999999999524e-01 8.695947819924924049e-01
5.882349999999999524e-01 8.845327127024315006e-01
5.882349999999999524e-01 8.963366673226093040e-01
5.882349999999999524e-01 9.059144569463002394e-01
5.882349999999999524e-01 9.138496968236244911e-01
5.882349999999999524e-01 9.205361748298710456e-01
5.882349999999999524e-01 9.426859747398086409e-01
5.555560000000000498e-01 5.443661609311545302e-01
5.555560000000000498e-01 6.117919692641793361e-01
5.555560000000000498e-01 6.562354895092249452e-01
5.555560000000000498e-01 6.892130145006337694e-01
5.555560000000000498e-01 7.152198309339279358e-01
5.555560000000000498e-01 7.365196941615007598e-01
5.555560000000000498e-01 7.544247733778846055e-01
5.555560000000000498e-01 7.697676718248804839e-01
5.555560000000000498e-01 7.831112598907679079e-01
5.555560000000000498e-01 7.948543562308055810e-01
5.555560000000000498e-01 8.052899717174886174e-01
5.555560000000000498e-01 8.146396812117244757e-01
5.555560000000000498e-01 8.230750283039983684e-01
5.555560000000000498e-01 8.500178512851848112e-01
5.555560000000000498e-01 8.695947819924924049e-01
5.555560000000000498e-01 8.845327127024315006e-01
5.555560000000000498e-01 8.963366673226093040e-01
5.555560000000000498e-01 9.059144569463002394e-01
5.555560000000000498e-01 9.138496968236244911e-01
5.555560000000000498e-01 9.205361748298710456e-01
5.555560000000000498e-01 9.426859747398086409e-01
5.555560000000000498e-01 9.551450262786183032e-01
5.263160000000000061e-01 5.443661609311545302e-01
5.263160000000000061e-01 6.117919692641793361e-01
5.263160000000000061e-01 6.562354895092249452e-01
5.263160000000000061e-01 6.892130145006337694e-01
5.263160000000000061e-01 7.152198309339279358e-01
5.263160000000000061e-01 7.365196941615007598e-01
5.263160000000000061e-01 7.544247733778846055e-01
5.263160000000000061e-01 7.697676718248804839e-01
5.263160000000000061e-01 7.831112598907679079e-01
5.263160000000000061e-01 7.948543562308055810e-01
5.263160000000000061e-01 8.052899717174886174e-01
5.263160000000000061e-01 8.146396812117244757e-01
5.263160000000000061e-01 8.230750283039983684e-01
5.263160000000000061e-01 8.500178512851848112e-01
5.263160000000000061e-01 8.695947819924924049e-01
5.263160000000000061e-01 8.845327127024315006e-01
5.263160000000000061e-01 8.963366673226093040e-01
5.263160000000000061e-01 9.059144569463002394e-01
5.263160000000000061e-01 9.138496968236244911e-01
5.263160000000000061e-01 9.205361748298710456e-01
5.263160000000000061e-01 9.426859747398086409e-01
5.263160000000000061e-01 9.551450262786183032e-01
5.000000000000000000e-01 5.443661609311545302e-01
5.000000000000000000e-01 6.117919692641793361e-01
5.000000000000000000e-01 6.562354895092249452e-01
5.000000000000000000e-01 6.892130145006337694e-01
5.000000000000000000e-01 7.152198309339279358e-01
5.000000000000000000e-01 7.365196941615007598e-01
5.000000000000000000e-01 7.544247733778846055e-01
5.000000000000000000e-01 7.697676718248804839e-01
5.000000000000000000e-01 7.831112598907679079e-01
5.000000000000000000e-01 7.948543562308055810e-01
5.000000000000000000e-01 8.052899717174886174e-01
5.000000000000000000e-01 8.146396812117244757e-01
5.000000000000000000e-01 8.230750283039983684e-01
5.000000000000000000e-01 8.500178512851848112e-01
5.000000000000000000e-01 8.695947819924924049e-01
5.000000000000000000e-01 8.845327127024315006e-01
5.000000000000000000e-01 8.963366673226093040e-01
5.000000000000000000e-01 9.059144569463002394e-01
5.000000000000000000e-01 9.138496968236244911e-01
5.000000000000000000e-01 9.205361748298710456e-01
5.000000000000000000e-01 9.426859747398086409e-01
5.000000000000000000e-01 9.551450262786183032e-01
5.000000000000000000e-01 9.631441092311433527e-01
