# Supplementary material for: A generalized density-modulated twist-splay-bend phase of banana-shaped particles
Source: Nat Commun. 2021 Apr 12;12:2157. doi: 10.1038/s41467-021-22413-8 (PMC8041804; doi:10.1038/s41467-021-22413-8)
Supplement: Supplementary file 3 — Source Data [file 41467_2021_22413_MOESM3_ESM.zip › SourceDataFile/SupplementaryFigure8/SupplementaryFigure8a/SmSB.txt]

1.538459999999999939e+00 9.602242824942778254e-01
1.538459999999999939e+00 9.640854476672851003e-01
1.538459999999999939e+00 9.672620610144578857e-01
1.538459999999999939e+00 9.699216076191464753e-01
1.538459999999999939e+00 9.721809877431540903e-01
1.538459999999999939e+00 9.741242942769847701e-01
1.538459999999999939e+00 9.758135781385174345e-01
1.538459999999999939e+00 9.772956320912513650e-01
1.538459999999999939e+00 9.786064125453139972e-01
1.538459999999999939e+00 9.797740068494739107e-01
1.538459999999999939e+00 9.808206755895573226e-01
1.538459999999999939e+00 9.817642898691683051e-01
1.538459999999999939e+00 9.826193629429571530e-01
1.538459999999999939e+00 9.833978038305539737e-01
1.538459999999999939e+00 9.841094766021790674e-01
1.428569999999999895e+00 9.698048141820863055e-01
1.428569999999999895e+00 9.722471612490380943e-01
1.428569999999999895e+00 9.743235685671242097e-01
1.428569999999999895e+00 9.761106222680122624e-01
1.428569999999999895e+00 9.776649138484161394e-01
1.428569999999999895e+00 9.790291701218958309e-01
1.428569999999999895e+00 9.802362568387738007e-01
1.428569999999999895e+00 9.813118699411250700e-01
1.428569999999999895e+00 9.822763905969811304e-01
1.428569999999999895e+00 9.831461923634097211e-01
1.333329999999999904e+00 9.740936239708881672e-01
1.333329999999999904e+00 9.760257849426794419e-01
1.333329999999999904e+00 9.776895152040490089e-01
1.333329999999999904e+00 9.791371585952578505e-01
1.333329999999999904e+00 9.804082718634921090e-01
1.333329999999999904e+00 9.815333067707913139e-01
1.333329999999999904e+00 9.825360885178410220e-01
1.250000000000000000e+00 9.784756120348850894e-01
1.250000000000000000e+00 9.798703721633418295e-01
1.250000000000000000e+00 9.810952731162578822e-01
1.250000000000000000e+00 9.821795786491225311e-01
1.250000000000000000e+00 9.831461923634097211e-01
1.250000000000000000e+00 9.907061446805437432e-01
1.176469999999999905e+00 9.824642239731581350e-01
1.111110000000000042e+00 9.831461923634097211e-01
1.111110000000000042e+00 9.841094766021790674e-01
1.111110000000000042e+00 9.890949489193197053e-01
1.111110000000000042e+00 9.921665685343912244e-01
1.111110000000000042e+00 9.927768978556885671e-01
1.000000000000000000e+00 9.868844122400580732e-01
1.000000000000000000e+00 9.881022589788920341e-01
1.000000000000000000e+00 9.886301157353110103e-01
1.000000000000000000e+00 9.916083583254896583e-01
1.000000000000000000e+00 9.921240901253263189e-01
1.000000000000000000e+00 9.923588907222216093e-01
1.000000000000000000e+00 9.929861823737419213e-01
9.090909999999999824e-01 9.851821803929361465e-01
9.090909999999999824e-01 9.874551255442228781e-01
9.090909999999999824e-01 9.880653200448670237e-01
9.090909999999999824e-01 9.907613925736653560e-01
9.090909999999999824e-01 9.919705664411074819e-01
9.090909999999999824e-01 9.922249659095151442e-01
9.090909999999999824e-01 9.924637385302094161e-01
9.090909999999999824e-01 9.932882087457839404e-01
9.090909999999999824e-01 9.937971473521231003e-01
8.333329999999999904e-01 9.867791541924827436e-01
8.333329999999999904e-01 9.880653200448670237e-01
8.333329999999999904e-01 9.886188950523028263e-01
8.333329999999999904e-01 9.895850372880607981e-01
8.333329999999999904e-01 9.900090914262237307e-01
8.333329999999999904e-01 9.907613925736653560e-01
8.333329999999999904e-01 9.914083200979381116e-01
8.333329999999999904e-01 9.916989539617663274e-01
8.333329999999999904e-01 9.919705664411074819e-01
8.333329999999999904e-01 9.924637385302094161e-01
8.333329999999999904e-01 9.926882813728639121e-01
8.333329999999999904e-01 9.928998297787231531e-01
8.333329999999999904e-01 9.930994801067838385e-01
8.333329999999999904e-01 9.934668880882068231e-01
8.333329999999999904e-01 9.936363000180039595e-01
7.692309999999999981e-01 9.873800979205716866e-01
7.692309999999999981e-01 9.880246816093863904e-01
7.692309999999999981e-01 9.886066052190983777e-01
7.692309999999999981e-01 9.900561691557192567e-01
7.692309999999999981e-01 9.904607131372586970e-01
7.692309999999999981e-01 9.908336234806094378e-01
7.692309999999999981e-01 9.911784714580229583e-01
7.692309999999999981e-01 9.914983102052462582e-01
7.692309999999999981e-01 9.917957654096631881e-01
7.692309999999999981e-01 9.925750966767213912e-01
7.692309999999999981e-01 9.932192026079624814e-01
7.692309999999999981e-01 9.937604709283464066e-01
7.692309999999999981e-01 9.939221875910764226e-01
7.142859999999999765e-01 9.885930857821951800e-01
7.142859999999999765e-01 9.891468505221406859e-01
7.142859999999999765e-01 9.896493289851617803e-01
7.142859999999999765e-01 9.901073316765055532e-01
7.142859999999999765e-01 9.905265141858554667e-01
7.142859999999999765e-01 9.912666206684590531e-01
7.142859999999999765e-01 9.915949342747563122e-01
7.142859999999999765e-01 9.918994551088231582e-01
7.142859999999999765e-01 9.921826793620214247e-01
7.142859999999999765e-01 9.924467658125855074e-01
7.142859999999999765e-01 9.926935909775784772e-01
7.142859999999999765e-01 9.929247937885760100e-01
7.142859999999999765e-01 9.931418120416740658e-01
7.142859999999999765e-01 9.933459123362665677e-01
7.142859999999999765e-01 9.935382148204375818e-01
7.142859999999999765e-01 9.937197137645292777e-01
7.142859999999999765e-01 9.938912947610584192e-01
7.142859999999999765e-01 9.940537491792594826e-01
6.666670000000000096e-01 9.879797586062857295e-01
6.666670000000000096e-01 9.891468505221406859e-01
6.666670000000000096e-01 9.901073316765055532e-01
6.666670000000000096e-01 9.905265141858554667e-01
6.666670000000000096e-01 9.909116120741489064e-01
6.666670000000000096e-01 9.912666206684590531e-01
6.666670000000000096e-01 9.915949342747563122e-01
6.666670000000000096e-01 9.918994551088231582e-01
6.666670000000000096e-01 9.921826793620214247e-01
6.666670000000000096e-01 9.924467658125855074e-01
6.666670000000000096e-01 9.926935909775784772e-01
6.666670000000000096e-01 9.929247937885760100e-01
6.666670000000000096e-01 9.931418120416740658e-01
6.666670000000000096e-01 9.935382148204375818e-01
6.666670000000000096e-01 9.938912947610584192e-01
6.666670000000000096e-01 9.940537491792594826e-01
6.666670000000000096e-01 9.942077863722750264e-01
6.250000000000000000e-01 9.885930857821951800e-01
6.250000000000000000e-01 9.891468505221406859e-01
6.250000000000000000e-01 9.896493289851617803e-01
6.250000000000000000e-01 9.901073316765055532e-01
6.250000000000000000e-01 9.905265141858554667e-01
6.250000000000000000e-01 9.909116120741489064e-01
6.250000000000000000e-01 9.912666206684590531e-01
6.250000000000000000e-01 9.915949342747563122e-01
6.250000000000000000e-01 9.918994551088231582e-01
6.250000000000000000e-01 9.921826793620214247e-01
6.250000000000000000e-01 9.924467658125855074e-01
6.250000000000000000e-01 9.926935909775784772e-01
6.250000000000000000e-01 9.929247937885760100e-01
6.250000000000000000e-01 9.931418120416740658e-01
6.250000000000000000e-01 9.933459123362665677e-01
6.250000000000000000e-01 9.935382148204375818e-01
6.250000000000000000e-01 9.937197137645292777e-01
6.250000000000000000e-01 9.938912947610584192e-01
5.882349999999999524e-01 9.888768575692583607e-01
5.882349999999999524e-01 9.894435438444001418e-01
5.882349999999999524e-01 9.899552786682176420e-01
5.882349999999999524e-01 9.904196865245176173e-01
5.882349999999999524e-01 9.908430435386635926e-01
5.882349999999999524e-01 9.912305629586558586e-01
5.882349999999999524e-01 9.915866110424458313e-01
5.882349999999999524e-01 9.919148723737182261e-01
5.882349999999999524e-01 9.922184779089342488e-01
5.882349999999999524e-01 9.925001052037225602e-01
5.882349999999999524e-01 9.927620576247657702e-01
5.882349999999999524e-01 9.930063275144898061e-01
5.882349999999999524e-01 9.932346469777129094e-01
5.882349999999999524e-01 9.934485290308801009e-01
5.882349999999999524e-01 9.938381330190215746e-01
5.882349999999999524e-01 9.940160590135628249e-01
5.555560000000000498e-01 9.894435438444001418e-01
5.555560000000000498e-01 9.899552786682176420e-01
5.555560000000000498e-01 9.904196865245176173e-01
5.555560000000000498e-01 9.908430435386635926e-01
5.555560000000000498e-01 9.912305629586558586e-01
5.555560000000000498e-01 9.915866110424458313e-01
5.555560000000000498e-01 9.919148723737182261e-01
5.555560000000000498e-01 9.922184779089342488e-01
5.555560000000000498e-01 9.925001052037225602e-01
5.555560000000000498e-01 9.927620576247657702e-01
5.555560000000000498e-01 9.930063275144898061e-01
5.555560000000000498e-01 9.932346469777129094e-01
5.555560000000000498e-01 9.934485290308801009e-01
5.555560000000000498e-01 9.947709981372968580e-01
5.263160000000000061e-01 9.888768575692583607e-01
5.263160000000000061e-01 9.894435438444001418e-01
5.263160000000000061e-01 9.899552786682176420e-01
5.263160000000000061e-01 9.904196865245176173e-01
5.263160000000000061e-01 9.908430435386635926e-01
5.263160000000000061e-01 9.912305629586558586e-01
5.263160000000000061e-01 9.915866110424458313e-01
5.263160000000000061e-01 9.919148723737182261e-01
5.263160000000000061e-01 9.922184779089342488e-01
5.263160000000000061e-01 9.925001052037225602e-01
5.263160000000000061e-01 9.927620576247657702e-01
5.263160000000000061e-01 9.930063275144898061e-01
5.263160000000000061e-01 9.938381330190215746e-01
5.263160000000000061e-01 9.940160590135628249e-01
5.263160000000000061e-01 9.941839974878298181e-01
5.263160000000000061e-01 9.943427664708587299e-01
5.263160000000000061e-01 9.944930970271707027e-01
5.263160000000000061e-01 9.946356445145910774e-01
5.263160000000000061e-01 9.947709981372968580e-01
5.000000000000000000e-01 9.882458642598233034e-01
5.000000000000000000e-01 9.888768575692583607e-01
5.000000000000000000e-01 9.894435438444001418e-01
5.000000000000000000e-01 9.899552786682176420e-01
5.000000000000000000e-01 9.904196865245176173e-01
5.000000000000000000e-01 9.908430435386635926e-01
5.000000000000000000e-01 9.912305629586558586e-01
5.000000000000000000e-01 9.915866110424458313e-01
5.000000000000000000e-01 9.919148723737182261e-01
5.000000000000000000e-01 9.922184779089342488e-01
5.000000000000000000e-01 9.925001052037225602e-01
5.000000000000000000e-01 9.927620576247657702e-01
5.000000000000000000e-01 9.930063275144898061e-01
5.000000000000000000e-01 9.934485290308801009e-01
5.000000000000000000e-01 9.936493011822343790e-01
5.000000000000000000e-01 9.938381330190215746e-01
5.000000000000000000e-01 9.940160590135628249e-01
5.000000000000000000e-01 9.941839974878298181e-01
5.000000000000000000e-01 9.943427664708587299e-01
5.000000000000000000e-01 9.944930970271707027e-01
5.000000000000000000e-01 9.946356445145910774e-01
5.000000000000000000e-01 9.947709981372968580e-01
