# Supplementary material for: A generalized density-modulated twist-splay-bend phase of banana-shaped particles
Source: Nat Commun. 2021 Apr 12;12:2157. doi: 10.1038/s41467-021-22413-8 (PMC8041804; doi:10.1038/s41467-021-22413-8)
Supplement: Supplementary file 3 — Source Data [file 41467_2021_22413_MOESM3_ESM.zip › SourceDataFile/SupplementaryFigure8/SupplementaryFigure8a/SmTSB.txt]

1.538459999999999939e+00 9.847626214108129439e-01
1.538459999999999939e+00 9.853641755790077950e-01
1.538459999999999939e+00 9.859200213753468445e-01
1.538459999999999939e+00 9.864351792984686895e-01
1.538459999999999939e+00 9.869139603598959809e-01
1.538459999999999939e+00 9.873600871689739433e-01
1.538459999999999939e+00 9.877767910322402534e-01
1.538459999999999939e+00 9.881668904344921289e-01
1.538459999999999939e+00 9.885328549384280183e-01
1.538459999999999939e+00 9.888768575692583607e-01
1.538459999999999939e+00 9.892008180350689850e-01
1.538459999999999939e+00 9.895064386006929835e-01
1.538459999999999939e+00 9.897952340320661513e-01
1.538459999999999939e+00 9.900685567240189444e-01
1.538459999999999939e+00 9.903276178919162565e-01
1.538459999999999939e+00 9.905735055282893775e-01
1.428569999999999895e+00 9.668902420663532116e-01
1.428569999999999895e+00 9.839345804801743478e-01
1.428569999999999895e+00 9.846524787118665634e-01
1.428569999999999895e+00 9.853089395318642696e-01
1.428569999999999895e+00 9.859115284963249071e-01
1.428569999999999895e+00 9.864666175853293861e-01
1.428569999999999895e+00 9.869796117159733706e-01
1.428569999999999895e+00 9.874551255442228781e-01
1.428569999999999895e+00 9.878971228375292846e-01
1.428569999999999895e+00 9.883090273496777378e-01
1.428569999999999895e+00 9.886938117734085374e-01
1.428569999999999895e+00 9.890540696673607579e-01
1.428569999999999895e+00 9.893920740423736149e-01
1.428569999999999895e+00 9.897098254078300350e-01
1.428569999999999895e+00 9.900090914262237307e-01
1.428569999999999895e+00 9.902914398378359628e-01
1.428569999999999895e+00 9.905582659515690391e-01
1.428569999999999895e+00 9.908108157203314725e-01
1.428569999999999895e+00 9.910502052069000145e-01
1.428569999999999895e+00 9.912774370823163039e-01
1.333329999999999904e+00 9.718222724509739674e-01
1.333329999999999904e+00 9.834355260369712637e-01
1.333329999999999904e+00 9.842468183672659077e-01
1.333329999999999904e+00 9.849823222868321348e-01
1.333329999999999904e+00 9.856521872482721935e-01
1.333329999999999904e+00 9.862648273346400485e-01
1.333329999999999904e+00 9.868272770544928019e-01
1.333329999999999904e+00 9.873454630257449960e-01
1.333329999999999904e+00 9.878244138727787504e-01
1.333329999999999904e+00 9.882684241353855148e-01
1.333329999999999904e+00 9.886811835331257292e-01
1.333329999999999904e+00 9.890658798391517292e-01
1.333329999999999904e+00 9.894252814436479415e-01
1.333329999999999904e+00 9.897618041368485553e-01
1.333329999999999904e+00 9.900775655223803540e-01
1.333329999999999904e+00 9.903744296542790204e-01
1.333329999999999904e+00 9.906540438876296761e-01
1.333329999999999904e+00 9.909178694828882916e-01
1.333329999999999904e+00 9.911672071653392369e-01
1.333329999999999904e+00 9.914032185840669920e-01
1.333329999999999904e+00 9.916269444180207948e-01
1.333329999999999904e+00 9.918393197249234516e-01
1.250000000000000000e+00 9.728255051404243181e-01
1.250000000000000000e+00 9.750122600764792313e-01
1.250000000000000000e+00 9.768729942485468998e-01
1.250000000000000000e+00 9.840132972588135907e-01
1.250000000000000000e+00 9.847955127795184893e-01
1.250000000000000000e+00 9.855047273292673049e-01
1.250000000000000000e+00 9.861507077420426093e-01
1.250000000000000000e+00 9.867415524651670378e-01
1.250000000000000000e+00 9.872840333073545915e-01
1.250000000000000000e+00 9.877838564690384349e-01
1.250000000000000000e+00 9.882458642598233034e-01
1.250000000000000000e+00 9.886741926562732097e-01
1.250000000000000000e+00 9.890723955837912307e-01
1.250000000000000000e+00 9.894435438444001418e-01
1.250000000000000000e+00 9.897903045274358824e-01
1.250000000000000000e+00 9.901150052530589551e-01
1.250000000000000000e+00 9.904196865245176173e-01
1.250000000000000000e+00 9.909759673599722873e-01
1.250000000000000000e+00 9.912305629586558586e-01
1.250000000000000000e+00 9.914711852335351683e-01
1.250000000000000000e+00 9.916989539617663274e-01
1.250000000000000000e+00 9.919148723737182261e-01
1.250000000000000000e+00 9.921198419327464935e-01
1.176469999999999905e+00 9.768404570078573768e-01
1.176469999999999905e+00 9.785597051328353002e-01
1.176469999999999905e+00 9.800411781057248861e-01
1.176469999999999905e+00 9.813310396876523400e-01
1.176469999999999905e+00 9.834676557567206823e-01
1.176469999999999905e+00 9.843624223568516740e-01
1.176469999999999905e+00 9.851652748416899197e-01
1.176469999999999905e+00 9.858896884834913443e-01
1.176469999999999905e+00 9.865466264255760009e-01
1.176469999999999905e+00 9.871450991741211878e-01
1.176469999999999905e+00 9.876925809003457291e-01
1.176469999999999905e+00 9.881953235676642633e-01
1.176469999999999905e+00 9.886585969970452803e-01
1.176469999999999905e+00 9.890868744760927811e-01
1.176469999999999905e+00 9.894839778010701137e-01
1.176469999999999905e+00 9.898531917341799602e-01
1.176469999999999905e+00 9.901973551460561129e-01
1.176469999999999905e+00 9.905189342030682464e-01
1.176469999999999905e+00 9.908200815955441332e-01
1.176469999999999905e+00 9.911026848177783011e-01
1.176469999999999905e+00 9.913684057905924885e-01
1.176469999999999905e+00 9.916187135852688739e-01
1.176469999999999905e+00 9.918549116107839847e-01
1.176469999999999905e+00 9.920781603273890470e-01
1.176469999999999905e+00 9.922894963225228349e-01
1.176469999999999905e+00 9.924898484111334129e-01
1.176469999999999905e+00 9.926800512882454353e-01
1.111110000000000042e+00 9.777500631174086410e-01
1.111110000000000042e+00 9.793992421437563989e-01
1.111110000000000042e+00 9.808206755895573226e-01
1.111110000000000042e+00 9.820585165194728461e-01
1.111110000000000042e+00 9.849685616259324927e-01
1.111110000000000042e+00 9.857394923333918646e-01
1.111110000000000042e+00 9.864351792984686895e-01
1.111110000000000042e+00 9.870661286905033638e-01
1.111110000000000042e+00 9.876409772417097388e-01
1.111110000000000042e+00 9.881668904344921289e-01
1.111110000000000042e+00 9.886498630500919482e-01
1.111110000000000042e+00 9.895064386006929835e-01
1.111110000000000042e+00 9.898879982562602819e-01
1.111110000000000042e+00 9.902427792656125494e-01
1.111110000000000042e+00 9.905735055282893775e-01
1.111110000000000042e+00 9.908825435798194192e-01
1.111110000000000042e+00 9.911719593436960629e-01
1.111110000000000042e+00 9.914435643998578129e-01
1.111110000000000042e+00 9.916989539617663274e-01
1.111110000000000042e+00 9.919395382454674337e-01
1.111110000000000042e+00 9.923811589577035130e-01
1.111110000000000042e+00 9.925843047827492827e-01
1.111110000000000042e+00 9.929597396959282118e-01
1.000000000000000000e+00 9.795604018632294574e-01
1.000000000000000000e+00 9.810707664631470593e-01
1.000000000000000000e+00 9.823731690128424399e-01
1.000000000000000000e+00 9.835078127178978891e-01
1.000000000000000000e+00 9.845051614223978564e-01
1.000000000000000000e+00 9.853887214396951366e-01
1.000000000000000000e+00 9.861769211334089347e-01
1.000000000000000000e+00 9.875229904156419547e-01
1.000000000000000000e+00 9.891131155693835275e-01
1.000000000000000000e+00 9.895567442888577592e-01
1.000000000000000000e+00 9.899656280741845338e-01
1.000000000000000000e+00 9.903436955358032590e-01
1.000000000000000000e+00 9.906943044370452034e-01
1.000000000000000000e+00 9.910203417568637096e-01
1.000000000000000000e+00 9.913243034151316690e-01
1.000000000000000000e+00 9.918744002564831019e-01
1.000000000000000000e+00 9.925800954001130494e-01
1.000000000000000000e+00 9.927888519190376515e-01
1.000000000000000000e+00 9.931729999352187921e-01
1.000000000000000000e+00 9.933501229850818515e-01
1.000000000000000000e+00 9.935182871045086239e-01
9.090909999999999824e-01 9.819027880786395102e-01
9.090909999999999824e-01 9.831461923634097211e-01
9.090909999999999824e-01 9.842296543308404200e-01
9.090909999999999824e-01 9.860261606691372860e-01
9.090909999999999824e-01 9.867791541924827436e-01
9.090909999999999824e-01 9.886188950523028263e-01
9.090909999999999824e-01 9.891233831571044632e-01
9.090909999999999824e-01 9.895850372880607981e-01
9.090909999999999824e-01 9.900090914262237307e-01
9.090909999999999824e-01 9.903999600646526957e-01
9.090909999999999824e-01 9.910965939355006471e-01
9.090909999999999824e-01 9.914083200979381116e-01
9.090909999999999824e-01 9.916989539617663274e-01
9.090909999999999824e-01 9.926882813728639121e-01
9.090909999999999824e-01 9.928998297787231531e-01
9.090909999999999824e-01 9.930994801067838385e-01
9.090909999999999824e-01 9.934668880882068231e-01
9.090909999999999824e-01 9.936363000180039595e-01
8.333329999999999904e-01 9.819027880786395102e-01
8.333329999999999904e-01 9.831461923634097211e-01
8.333329999999999904e-01 9.842296543308404200e-01
8.333329999999999904e-01 9.851821803929361465e-01
8.333329999999999904e-01 9.860261606691372860e-01
8.333329999999999904e-01 9.874551255442228781e-01
8.333329999999999904e-01 9.891233831571044632e-01
8.333329999999999904e-01 9.903999600646526957e-01
8.333329999999999904e-01 9.910965939355006471e-01
8.333329999999999904e-01 9.922249659095151442e-01
8.333329999999999904e-01 9.932882087457839404e-01
8.333329999999999904e-01 9.937971473521231003e-01
7.692309999999999981e-01 9.827323385661628219e-01
7.692309999999999981e-01 9.839170848558504989e-01
7.692309999999999981e-01 9.849496396136109277e-01
7.692309999999999981e-01 9.858575677274742377e-01
7.692309999999999981e-01 9.866621544944969013e-01
7.692309999999999981e-01 9.891345837345751901e-01
7.692309999999999981e-01 9.896157873229910473e-01
7.692309999999999981e-01 9.920731075932247567e-01
7.692309999999999981e-01 9.923323102059051770e-01
7.692309999999999981e-01 9.928029787961040187e-01
7.692309999999999981e-01 9.930172882375454257e-01
7.692309999999999981e-01 9.934097671036417054e-01
7.692309999999999981e-01 9.935899126130145476e-01
7.692309999999999981e-01 9.940757327894439443e-01
7.142859999999999765e-01 9.846858598611913926e-01
7.142859999999999765e-01 9.856677794359587352e-01
7.142859999999999765e-01 9.865313323814437485e-01
7.142859999999999765e-01 9.872967103812892997e-01
7.142859999999999765e-01 9.879797586062857295e-01
7.142859999999999765e-01 9.909116120741489064e-01
7.142859999999999765e-01 9.942077863722750264e-01
7.142859999999999765e-01 9.943540440343632270e-01
6.666670000000000096e-01 9.846858598611913926e-01
6.666670000000000096e-01 9.856677794359587352e-01
6.666670000000000096e-01 9.865313323814437485e-01
6.666670000000000096e-01 9.872967103812892997e-01
6.666670000000000096e-01 9.885930857821951800e-01
6.666670000000000096e-01 9.896493289851617803e-01
6.666670000000000096e-01 9.933459123362665677e-01
6.666670000000000096e-01 9.937197137645292777e-01
6.666670000000000096e-01 9.943540440343632270e-01
6.250000000000000000e-01 9.846858598611913926e-01
6.250000000000000000e-01 9.856677794359587352e-01
6.250000000000000000e-01 9.865313323814437485e-01
6.250000000000000000e-01 9.872967103812892997e-01
6.250000000000000000e-01 9.879797586062857295e-01
6.250000000000000000e-01 9.940537491792594826e-01
6.250000000000000000e-01 9.942077863722750264e-01
6.250000000000000000e-01 9.943540440343632270e-01
5.882349999999999524e-01 9.847955127795184893e-01
5.882349999999999524e-01 9.858350810089970828e-01
5.882349999999999524e-01 9.867415524651670378e-01
5.882349999999999524e-01 9.875389562381641229e-01
5.882349999999999524e-01 9.882458642598233034e-01
5.882349999999999524e-01 9.936493011822343790e-01
5.882349999999999524e-01 9.941839974878298181e-01
5.882349999999999524e-01 9.943427664708587299e-01
5.882349999999999524e-01 9.944930970271707027e-01
5.882349999999999524e-01 9.946356445145910774e-01
5.882349999999999524e-01 9.947709981372968580e-01
5.555560000000000498e-01 9.847955127795184893e-01
5.555560000000000498e-01 9.858350810089970828e-01
5.555560000000000498e-01 9.867415524651670378e-01
5.555560000000000498e-01 9.875389562381641229e-01
5.555560000000000498e-01 9.882458642598233034e-01
5.555560000000000498e-01 9.888768575692583607e-01
5.555560000000000498e-01 9.936493011822343790e-01
5.555560000000000498e-01 9.938381330190215746e-01
5.555560000000000498e-01 9.940160590135628249e-01
5.555560000000000498e-01 9.941839974878298181e-01
5.555560000000000498e-01 9.943427664708587299e-01
5.555560000000000498e-01 9.944930970271707027e-01
5.555560000000000498e-01 9.946356445145910774e-01
5.263160000000000061e-01 9.631441092311433527e-01
5.263160000000000061e-01 9.847955127795184893e-01
5.263160000000000061e-01 9.858350810089970828e-01
5.263160000000000061e-01 9.867415524651670378e-01
5.263160000000000061e-01 9.875389562381641229e-01
5.263160000000000061e-01 9.882458642598233034e-01
5.263160000000000061e-01 9.932346469777129094e-01
5.263160000000000061e-01 9.934485290308801009e-01
5.263160000000000061e-01 9.936493011822343790e-01
5.000000000000000000e-01 9.687179350239759623e-01
5.000000000000000000e-01 9.835911972243260859e-01
5.000000000000000000e-01 9.847955127795184893e-01
5.000000000000000000e-01 9.858350810089970828e-01
5.000000000000000000e-01 9.867415524651670378e-01
5.000000000000000000e-01 9.875389562381641229e-01
5.000000000000000000e-01 9.932346469777129094e-01
