# Supplementary material for: A generalized density-modulated twist-splay-bend phase of banana-shaped particles
Source: Nat Commun. 2021 Apr 12;12:2157. doi: 10.1038/s41467-021-22413-8 (PMC8041804; doi:10.1038/s41467-021-22413-8)
Supplement: Supplementary file 3 — Source Data [file 41467_2021_22413_MOESM3_ESM.zip › SourceDataFile/SupplementaryFigure12/bz.txt]

0.000000000000000000e+00 -6.889214451105513115e-01
1.000000000000000888e-02 6.875620160077605680e-01
2.000000000000001776e-02 6.834890937449930037e-01
3.000000000000002665e-02 6.767187522856786819e-01
4.000000000000003553e-02 6.672777110744825269e-01
5.000000000000004441e-02 6.552032295878638113e-01
6.000000000000005329e-02 6.405429602879443296e-01
7.000000000000006217e-02 6.233547605600107122e-01
8.000000000000007105e-02 6.037064643758479621e-01
8.999999999999985789e-02 5.816756145840424885e-01
1.000000000000000888e-01 5.573491568837836141e-01
1.099999999999998757e-01 5.308230966899141201e-01
1.200000000000001066e-01 5.022021202434140408e-01
1.299999999999998934e-01 4.715991814626379619e-01
1.400000000000001243e-01 4.391350561658005081e-01
1.499999999999999112e-01 4.049378654240006759e-01
1.600000000000001421e-01 3.691425699258852333e-01
1.699999999999999289e-01 3.318904373494713234e-01
1.800000000000001599e-01 2.933284848431563230e-01
1.899999999999999467e-01 2.536088988162035762e-01
2.000000000000001776e-01 2.128884343285080694e-01
2.099999999999999645e-01 1.713277964499921313e-01
2.199999999999999734e-01 1.290910060311122598e-01
2.299999999999999822e-01 8.634475238749901582e-02
2.399999999999999911e-01 4.325773545337678605e-02
2.500000000000000000e-01 -0.000000000000000000e+00
2.500000000000000000e-01 1.687370885237211541e-16
2.600000000000000089e-01 -4.325773545337686238e-02
2.700000000000000178e-01 -8.634475238749875214e-02
2.800000000000000266e-01 -1.290910060311122043e-01
2.899999999999999800e-01 -1.713277964499916872e-01
2.999999999999999889e-01 -2.128884343285079028e-01
3.099999999999999978e-01 -2.536088988162035762e-01
3.200000000000000067e-01 -2.933284848431566560e-01
3.300000000000000155e-01 -3.318904373494713234e-01
3.399999999999999689e-01 -3.691425699258855109e-01
3.499999999999999778e-01 -4.049378654240005093e-01
3.599999999999999867e-01 -4.391350561658005636e-01
3.699999999999999956e-01 -4.715991814626379064e-01
3.800000000000000044e-01 -5.022021202434140408e-01
3.900000000000000133e-01 -5.308230966899137870e-01
4.000000000000000222e-01 -5.573491568837836141e-01
4.100000000000000311e-01 -5.816756145840421555e-01
4.200000000000000400e-01 -6.037064643758480731e-01
4.299999999999999933e-01 -6.233547605600107122e-01
4.400000000000000022e-01 -6.405429602879442186e-01
4.500000000000000111e-01 -6.552032295878637003e-01
4.599999999999999645e-01 -6.672777110744825269e-01
4.699999999999999734e-01 -6.767187522856785709e-01
4.799999999999999822e-01 -6.834890937449931148e-01
4.899999999999999911e-01 -6.875620160077604570e-01
5.000000000000000000e-01 -6.889214451105513115e-01
5.100000000000000089e-01 6.875620160077606791e-01
5.200000000000000178e-01 6.834890937449930037e-01
5.300000000000000266e-01 6.767187522856785709e-01
5.400000000000000355e-01 6.672777110744825269e-01
5.500000000000000444e-01 6.552032295878638113e-01
5.600000000000000533e-01 6.405429602879443296e-01
5.700000000000000622e-01 6.233547605600107122e-01
5.800000000000000711e-01 6.037064643758479621e-01
5.900000000000000799e-01 5.816756145840420444e-01
6.000000000000000888e-01 5.573491568837835031e-01
6.099999999999999867e-01 5.308230966899137870e-01
6.199999999999999956e-01 5.022021202434138187e-01
6.300000000000000044e-01 4.715991814626379619e-01
6.400000000000000133e-01 4.391350561658007301e-01
6.500000000000000222e-01 4.049378654240007314e-01
6.600000000000000311e-01 3.691425699258855109e-01
6.699999999999999289e-01 3.318904373494715454e-01
6.799999999999999378e-01 2.933284848431567671e-01
6.899999999999999467e-01 2.536088988162037983e-01
6.999999999999999556e-01 2.128884343285079861e-01
7.099999999999999645e-01 1.713277964499917150e-01
7.199999999999999734e-01 1.290910060311121765e-01
7.299999999999999822e-01 8.634475238749894643e-02
7.399999999999999911e-01 4.325773545337700809e-02
7.500000000000000000e-01 8.436854426186057707e-17
7.600000000000000089e-01 -4.325773545337684850e-02
7.700000000000000178e-01 -8.634475238749877990e-02
7.800000000000000266e-01 -1.290910060311123431e-01
7.900000000000000355e-01 -1.713277964499918815e-01
8.000000000000000444e-01 -2.128884343285081526e-01
8.100000000000000533e-01 -2.536088988162038538e-01
8.200000000000000622e-01 -2.933284848431566560e-01
8.299999999999999600e-01 -3.318904373494711013e-01
8.399999999999999689e-01 -3.691425699258852888e-01
8.499999999999999778e-01 -4.049378654240005093e-01
8.599999999999999867e-01 -4.391350561658005636e-01
8.699999999999999956e-01 -4.715991814626379064e-01
8.800000000000000044e-01 -5.022021202434137077e-01
8.900000000000000133e-01 -5.308230966899137870e-01
9.000000000000000222e-01 -5.573491568837836141e-01
9.100000000000000311e-01 -5.816756145840423775e-01
9.200000000000000400e-01 -6.037064643758480731e-01
9.300000000000000488e-01 -6.233547605600109343e-01
9.400000000000000577e-01 -6.405429602879443296e-01
9.500000000000000666e-01 -6.552032295878638113e-01
9.599999999999999645e-01 -6.672777110744824158e-01
9.699999999999999734e-01 -6.767187522856787929e-01
9.799999999999999822e-01 -6.834890937449930037e-01
9.899999999999999911e-01 -6.875620160077605680e-01
