# Supplementary material for: A generalized density-modulated twist-splay-bend phase of banana-shaped particles
Source: Nat Commun. 2021 Apr 12;12:2157. doi: 10.1038/s41467-021-22413-8 (PMC8041804; doi:10.1038/s41467-021-22413-8)
Supplement: Supplementary file 3 — Source Data [file 41467_2021_22413_MOESM3_ESM.zip › SourceDataFile/SupplementaryFigure12/ny.txt]

8.587207055863264882e-03 -7.006266928399238481e-01
2.846273318750587242e-02 -6.856901881358896667e-01
4.833825931914850077e-02 -6.533455886810084490e-01
6.821380632625180518e-02 -5.938218900260188171e-01
8.808933245789440925e-02 -5.371662230537528337e-01
1.079648585895370272e-01 -4.812193351694722399e-01
1.278403847211796174e-01 -4.279233689966565057e-01
1.477159108528222631e-01 -3.620268830618815770e-01
1.675914578599255467e-01 -2.953667794019180226e-01
1.874669839915681924e-01 -2.221452528276102178e-01
2.073425101232107548e-01 -1.599523170277907802e-01
2.272180362548534005e-01 -9.819186761691264809e-02
2.470935832619567118e-01 -3.281248657468090191e-02
2.669691093935993575e-01 3.070773563621467458e-02
2.868446355252419200e-01 9.687047044683291808e-02
3.067201616568845379e-01 1.685423636951827175e-01
3.265956877885271559e-01 2.480641017446669760e-01
3.464712347956304672e-01 3.094890600257848012e-01
3.663467609272730852e-01 3.869890236066345079e-01
3.862222870589157031e-01 4.351637010775759595e-01
4.060978131905582655e-01 4.967559736955299288e-01
4.259733393222009390e-01 5.545175668587604134e-01
4.458488863293041948e-01 6.267076032790059870e-01
4.657244124609468683e-01 6.751457287425919329e-01
4.855999385925894307e-01 7.132096834931378471e-01
5.054754647242321042e-01 7.471393527915562993e-01
5.253510117313353600e-01 6.815907462921353410e-01
5.452265378629780335e-01 6.646831158361801162e-01
5.651020639946205959e-01 5.975395918588304323e-01
5.849775901262632694e-01 5.235846183490442396e-01
6.048531162579058318e-01 4.549133346187126947e-01
6.247286632650090876e-01 4.060867338644900126e-01
6.446041893966517611e-01 3.318267496551594586e-01
6.644797155282943235e-01 2.683989471903554525e-01
6.843552416599369970e-01 2.015789453605940640e-01
7.042307886670403638e-01 1.335742555579046975e-01
7.241063147986829263e-01 7.055804962871552177e-02
7.439818409303255997e-01 -3.898312962500153061e-03
7.638573670619680511e-01 -6.533511757967090661e-02
7.837328931936107246e-01 -1.320591557417218898e-01
8.036084402007139804e-01 -2.034502615921647828e-01
8.234839663323566539e-01 -2.720420069887466985e-01
8.433594924639993273e-01 -3.333476446688844463e-01
8.632350185956420008e-01 -4.060230984438649715e-01
8.831105656027452566e-01 -4.612005146083520968e-01
9.029860917343879301e-01 -5.237273838181072394e-01
9.228616178660303815e-01 -5.131054899797036217e-01
9.290850816538320789e-01 -5.871051949514396462e-01
9.489606077854747523e-01 -6.509988898796736922e-01
9.688361339171173148e-01 -7.041876797577348857e-01
9.887116809242206816e-01 -7.320777214228137986e-01
