# Supplementary material for: A generalized density-modulated twist-splay-bend phase of banana-shaped particles
Source: Nat Commun. 2021 Apr 12;12:2157. doi: 10.1038/s41467-021-22413-8 (PMC8041804; doi:10.1038/s41467-021-22413-8)
Supplement: Supplementary file 3 — Source Data [file 41467_2021_22413_MOESM3_ESM.zip › SourceDataFile/SupplementaryFigure12/nx.txt]

8.587207055863264882e-03 3.658835033437651818e-02
2.846273318750587242e-02 4.084390167660739701e-02
4.833825931914850077e-02 3.215499748198635821e-02
6.821380632625180518e-02 3.262310369855658809e-02
8.808933245789440925e-02 4.271727864887747694e-02
1.079648585895370272e-01 7.869316253049651877e-02
1.278403847211796174e-01 8.490793152910613983e-02
1.477159108528222631e-01 9.075266440991543171e-02
1.675914578599255467e-01 9.333630545365875775e-02
1.874669839915681924e-01 9.806087020905504548e-02
2.073425101232107548e-01 9.906809242859736242e-02
2.272180362548534005e-01 9.026062868661342831e-02
2.470935832619567118e-01 8.104487111956182321e-02
2.669691093935993575e-01 7.668596216450798697e-02
2.868446355252419200e-01 6.764230303892138085e-02
3.067201616568845379e-01 6.874491230659002250e-02
3.265956877885271559e-01 6.488334816893706614e-02
3.464712347956304672e-01 5.966708627339006865e-02
3.663467609272730852e-01 5.789426649491025145e-02
3.862222870589157031e-01 4.520638205459612258e-02
4.060978131905582655e-01 5.821702365121389500e-02
4.259733393222009390e-01 4.493599883211818469e-02
4.458488863293041948e-01 4.601206279101288654e-02
4.657244124609468683e-01 5.833740325583985920e-02
4.855999385925894307e-01 7.141735091431278271e-02
5.054754647242321042e-01 4.167591768892897619e-02
5.253510117313353600e-01 3.690943009489722204e-02
5.452265378629780335e-01 2.080892911075493679e-03
5.651020639946205959e-01 4.144127568237326864e-02
5.849775901262632694e-01 2.463146737987223500e-02
6.048531162579058318e-01 1.347078461275158512e-02
6.247286632650090876e-01 1.923267699179997958e-02
6.446041893966517611e-01 1.501035793351135350e-02
6.644797155282943235e-01 3.896538991050385592e-03
6.843552416599369970e-01 1.441573499030253391e-02
7.042307886670403638e-01 6.208571909188859150e-03
7.241063147986829263e-01 7.409694837961805503e-03
7.439818409303255997e-01 4.095290715737196635e-03
7.638573670619680511e-01 9.592879226310430801e-03
7.837328931936107246e-01 5.111982960030347911e-03
8.036084402007139804e-01 7.935569234763614754e-03
8.234839663323566539e-01 8.107123624833678655e-04
8.433594924639993273e-01 2.320675485105838654e-03
8.632350185956420008e-01 -1.492621198955323969e-03
8.831105656027452566e-01 1.535990725854896599e-02
9.029860917343879301e-01 1.989772069964304557e-02
9.228616178660303815e-01 1.513393226125900326e-02
9.290850816538320789e-01 2.960199326113066576e-02
9.489606077854747523e-01 4.066067968483250139e-02
9.688361339171173148e-01 1.302143453762494296e-02
9.887116809242206816e-01 2.044415276750327637e-02
