# Supplementary material for: A generalized density-modulated twist-splay-bend phase of banana-shaped particles
Source: Nat Commun. 2021 Apr 12;12:2157. doi: 10.1038/s41467-021-22413-8 (PMC8041804; doi:10.1038/s41467-021-22413-8)
Supplement: Supplementary file 3 — Source Data [file 41467_2021_22413_MOESM3_ESM.zip › SourceDataFile/SupplementaryFigure12/by.txt]

0.000000000000000000e+00 -7.248360107409052011e-01
1.000000000000000888e-02 7.261256600226602131e-01
2.000000000000001776e-02 7.299607241020903414e-01
3.000000000000002665e-02 7.362416249472141239e-01
4.000000000000003553e-02 7.448090065937705839e-01
5.000000000000004441e-02 7.554526642600667419e-01
6.000000000000005329e-02 7.679223372357110167e-01
7.000000000000006217e-02 7.819391552334307161e-01
8.000000000000007105e-02 7.972066889275409851e-01
8.999999999999985789e-02 8.134208501128283864e-01
1.000000000000000888e-01 8.302782168170712573e-01
1.099999999999998757e-01 8.474826488020448245e-01
1.200000000000001066e-01 8.647502705538863133e-01
1.299999999999998934e-01 8.818130255580088894e-01
1.400000000000001243e-01 8.984210607762147527e-01
1.499999999999999112e-01 9.143442049610494005e-01
1.600000000000001421e-01 9.293727793886116251e-01
1.699999999999999289e-01 9.433179408852438996e-01
1.800000000000001599e-01 9.560117153987277572e-01
1.899999999999999467e-01 9.673068419282647712e-01
2.000000000000001776e-01 9.770765141631215789e-01
2.099999999999999645e-01 9.852140813871828051e-01
2.199999999999999734e-01 9.916327506500958178e-01
2.299999999999999822e-01 9.962653179425354777e-01
2.399999999999999911e-01 9.990639460632364521e-01
2.500000000000000000e-01 1.000000000000000000e+00
2.500000000000000000e-01 1.000000000000000000e+00
2.600000000000000089e-01 9.990639460632364521e-01
2.700000000000000178e-01 9.962653179425355887e-01
2.800000000000000266e-01 9.916327506500958178e-01
2.899999999999999800e-01 9.852140813871826941e-01
2.999999999999999889e-01 9.770765141631216899e-01
3.099999999999999978e-01 9.673068419282645491e-01
3.200000000000000067e-01 9.560117153987276462e-01
3.300000000000000155e-01 9.433179408852438996e-01
3.399999999999999689e-01 9.293727793886116251e-01
3.499999999999999778e-01 9.143442049610495115e-01
3.599999999999999867e-01 8.984210607762147527e-01
3.699999999999999956e-01 8.818130255580090004e-01
3.800000000000000044e-01 8.647502705538863133e-01
3.900000000000000133e-01 8.474826488020448245e-01
4.000000000000000222e-01 8.302782168170712573e-01
4.100000000000000311e-01 8.134208501128287194e-01
4.200000000000000400e-01 7.972066889275409851e-01
4.299999999999999933e-01 7.819391552334307161e-01
4.400000000000000022e-01 7.679223372357109056e-01
4.500000000000000111e-01 7.554526642600667419e-01
4.599999999999999645e-01 7.448090065937705839e-01
4.699999999999999734e-01 7.362416249472140128e-01
4.799999999999999822e-01 7.299607241020902304e-01
4.899999999999999911e-01 7.261256600226601021e-01
5.000000000000000000e-01 7.248360107409052011e-01
5.100000000000000089e-01 -7.261256600226603242e-01
5.200000000000000178e-01 -7.299607241020903414e-01
5.300000000000000266e-01 -7.362416249472142349e-01
5.400000000000000355e-01 -7.448090065937705839e-01
5.500000000000000444e-01 -7.554526642600666309e-01
5.600000000000000533e-01 -7.679223372357111277e-01
5.700000000000000622e-01 -7.819391552334308271e-01
5.800000000000000711e-01 -7.972066889275408741e-01
5.900000000000000799e-01 -8.134208501128287194e-01
6.000000000000000888e-01 -8.302782168170712573e-01
6.099999999999999867e-01 -8.474826488020449355e-01
6.199999999999999956e-01 -8.647502705538862022e-01
6.300000000000000044e-01 -8.818130255580090004e-01
6.400000000000000133e-01 -8.984210607762147527e-01
6.500000000000000222e-01 -9.143442049610495115e-01
6.600000000000000311e-01 -9.293727793886116251e-01
6.699999999999999289e-01 -9.433179408852438996e-01
6.799999999999999378e-01 -9.560117153987275351e-01
6.899999999999999467e-01 -9.673068419282646602e-01
6.999999999999999556e-01 -9.770765141631215789e-01
7.099999999999999645e-01 -9.852140813871826941e-01
7.199999999999999734e-01 -9.916327506500958178e-01
7.299999999999999822e-01 -9.962653179425354777e-01
7.399999999999999911e-01 -9.990639460632364521e-01
7.500000000000000000e-01 -1.000000000000000000e+00
7.600000000000000089e-01 -9.990639460632364521e-01
7.700000000000000178e-01 -9.962653179425355887e-01
7.800000000000000266e-01 -9.916327506500959288e-01
7.900000000000000355e-01 -9.852140813871826941e-01
8.000000000000000444e-01 -9.770765141631215789e-01
8.100000000000000533e-01 -9.673068419282645491e-01
8.200000000000000622e-01 -9.560117153987276462e-01
8.299999999999999600e-01 -9.433179408852441217e-01
8.399999999999999689e-01 -9.293727793886115141e-01
8.499999999999999778e-01 -9.143442049610496225e-01
8.599999999999999867e-01 -8.984210607762147527e-01
8.699999999999999956e-01 -8.818130255580088894e-01
8.800000000000000044e-01 -8.647502705538863133e-01
8.900000000000000133e-01 -8.474826488020448245e-01
9.000000000000000222e-01 -8.302782168170713684e-01
9.100000000000000311e-01 -8.134208501128284974e-01
9.200000000000000400e-01 -7.972066889275408741e-01
9.300000000000000488e-01 -7.819391552334307161e-01
9.400000000000000577e-01 -7.679223372357109056e-01
9.500000000000000666e-01 -7.554526642600668529e-01
9.599999999999999645e-01 -7.448090065937705839e-01
9.699999999999999734e-01 -7.362416249472141239e-01
9.799999999999999822e-01 -7.299607241020904524e-01
9.899999999999999911e-01 -7.261256600226601021e-01
