# Supplementary material for: A generalized density-modulated twist-splay-bend phase of banana-shaped particles
Source: Nat Commun. 2021 Apr 12;12:2157. doi: 10.1038/s41467-021-22413-8 (PMC8041804; doi:10.1038/s41467-021-22413-8)
Supplement: Supplementary file 3 — Source Data [file 41467_2021_22413_MOESM3_ESM.zip › SourceDataFile/SupplementaryFigure12/nz.txt]

8.587207055863264882e-03 6.527230000000000532e-01
2.846273318750587242e-02 6.966550000000000242e-01
4.833825931914850077e-02 7.488860000000000516e-01
6.821380632625180518e-02 7.990289999999999893e-01
8.808933245789440925e-02 8.397270000000000012e-01
1.079648585895370272e-01 8.714070000000000427e-01
1.278403847211796174e-01 8.977159999999999584e-01
1.477159108528222631e-01 9.263489999999999780e-01
1.675914578599255467e-01 9.494829999999999659e-01
1.874669839915681924e-01 9.689240000000000075e-01
2.073425101232107548e-01 9.814230000000000453e-01
2.272180362548534005e-01 9.902130000000000098e-01
2.470935832619567118e-01 9.952969999999999873e-01
2.669691093935993575e-01 9.956089999999999662e-01
2.868446355252419200e-01 9.919890000000000096e-01
3.067201616568845379e-01 9.823269999999999502e-01
3.265956877885271559e-01 9.652720000000000189e-01
3.464712347956304672e-01 9.478370000000000406e-01
3.663467609272730852e-01 9.183400000000000452e-01
3.862222870589157031e-01 8.965480000000000116e-01
4.060978131905582655e-01 8.636239999999999473e-01
4.259733393222009390e-01 8.271230000000000526e-01
4.458488863293041948e-01 7.715600000000000236e-01
4.657244124609468683e-01 7.216869999999999674e-01
4.855999385925894307e-01 6.543320000000000247e-01
5.054754647242321042e-01 6.434450000000000447e-01
5.253510117313353600e-01 6.990399999999999947e-01
5.452265378629780335e-01 7.368679999999999675e-01
5.651020639946205959e-01 7.946389999999999842e-01
5.849775901262632694e-01 8.473899999999999766e-01
6.048531162579058318e-01 8.882809999999999873e-01
6.247286632650090876e-01 9.113930000000000087e-01
6.446041893966517611e-01 9.412500000000000311e-01
6.644797155282943235e-01 9.612960000000000393e-01
6.843552416599369970e-01 9.782990000000000297e-01
7.042307886670403638e-01 9.900670000000000304e-01
7.241063147986829263e-01 9.965340000000000309e-01
7.439818409303255997e-01 9.991430000000000033e-01
7.638573670619680511e-01 9.969890000000000141e-01
7.837328931936107246e-01 9.902090000000000058e-01
8.036084402007139804e-01 9.779790000000000427e-01
8.234839663323566539e-01 9.611939999999999928e-01
8.433594924639993273e-01 9.415109999999999868e-01
8.632350185956420008e-01 9.117439999999999989e-01
8.831105656027452566e-01 8.856209999999999916e-01
9.029860917343879301e-01 8.496789999999999621e-01
9.228616178660303815e-01 8.567930000000000268e-01
9.290850816538320789e-01 8.051960000000000228e-01
9.489606077854747523e-01 7.517620000000000413e-01
9.688361339171173148e-01 6.917990000000000528e-01
9.887116809242206816e-01 6.316359999999999753e-01
