# Supplementary material for: A generalized density-modulated twist-splay-bend phase of banana-shaped particles
Source: Nat Commun. 2021 Apr 12;12:2157. doi: 10.1038/s41467-021-22413-8 (PMC8041804; doi:10.1038/s41467-021-22413-8)
Supplement: Supplementary file 3 — Source Data [file 41467_2021_22413_MOESM3_ESM.zip › SourceDataFile/SupplementaryFigure12/mz.txt]

4.833825931914850077e-02 5.245729999999999560e-01
6.821380632625180518e-02 5.351249999999999618e-01
8.808933245789440925e-02 4.933449999999999780e-01
1.079648585895370272e-01 4.554819999999999980e-01
1.278403847211796174e-01 4.093840000000000257e-01
1.477159108528222631e-01 3.489840000000000164e-01
1.675914578599255467e-01 2.814740000000000020e-01
1.874669839915681924e-01 2.143519999999999870e-01
2.073425101232107548e-01 1.533839999999999926e-01
2.272180362548534005e-01 9.415600000000000358e-02
2.470935832619567118e-01 2.914200000000000124e-02
2.669691093935993575e-01 -3.256599999999999773e-02
2.868446355252419200e-01 -9.573399999999999965e-02
3.067201616568845379e-01 -1.667990000000000028e-01
3.265956877885271559e-01 -2.424169999999999936e-01
3.464712347956304672e-01 -3.026449999999999974e-01
3.663467609272730852e-01 -3.756340000000000234e-01
3.862222870589157031e-01 -4.239789999999999948e-01
4.060978131905582655e-01 -4.788229999999999986e-01
4.259733393222009390e-01 -5.132360000000000255e-01
4.458488863293041948e-01 -5.430080000000000462e-01
4.657244124609468683e-01 -4.029479999999999729e-01
5.054754647242321042e-01 2.459629999999999872e-01
5.452265378629780335e-01 5.243179999999999508e-01
5.651020639946205959e-01 5.519209999999999949e-01
5.849775901262632694e-01 5.041339999999999710e-01
6.048531162579058318e-01 4.454020000000000201e-01
6.247286632650090876e-01 3.967390000000000083e-01
6.446041893966517611e-01 3.287860000000000227e-01
6.644797155282943235e-01 2.675810000000000133e-01
6.843552416599369970e-01 2.015250000000000097e-01
7.042307886670403638e-01 1.350439999999999974e-01
7.241063147986829263e-01 7.567999999999999727e-02
7.439818409303255997e-01 2.576999999999999864e-03
7.638573670619680511e-01 -5.814799999999999830e-02
7.837328931936107246e-01 -1.228770000000000001e-01
8.036084402007139804e-01 -1.961209999999999898e-01
8.234839663323566539e-01 -2.608909999999999840e-01
8.433594924639993273e-01 -3.215129999999999932e-01
8.632350185956420008e-01 -3.892809999999999881e-01
8.831105656027452566e-01 -4.424120000000000275e-01
9.029860917343879301e-01 -4.992059999999999831e-01
9.228616178660303815e-01 -4.689940000000000220e-01
9.290850816538320789e-01 -5.403569999999999762e-01
9.489606077854747523e-01 -5.613639999999999741e-01
9.688361339171173148e-01 -4.581310000000000104e-01
