# Supplementary material for: A generalized density-modulated twist-splay-bend phase of banana-shaped particles
Source: Nat Commun. 2021 Apr 12;12:2157. doi: 10.1038/s41467-021-22413-8 (PMC8041804; doi:10.1038/s41467-021-22413-8)
Supplement: Supplementary file 3 — Source Data [file 41467_2021_22413_MOESM3_ESM.zip › SourceDataFile/SupplementaryFigure12/my.txt]

4.833825931914850077e-02 6.085542030945345626e-01
6.821380632625180518e-02 6.955107501061477127e-01
8.808933245789440925e-02 7.575747207520489024e-01
1.079648585895370272e-01 8.043064068599810046e-01
1.278403847211796174e-01 8.395052982566842958e-01
1.477159108528222631e-01 8.717586807280817141e-01
1.675914578599255467e-01 8.999811462727225209e-01
1.874669839915681924e-01 9.177184419313957342e-01
2.073425101232107548e-01 9.321426351443197200e-01
2.272180362548534005e-01 9.425747717301069528e-01
2.470935832619567118e-01 9.467147995329552312e-01
2.669691093935993575e-01 9.454186872285120780e-01
2.868446355252419200e-01 9.415303809632593612e-01
3.067201616568845379e-01 9.279816439506982650e-01
3.265956877885271559e-01 9.105540349572767145e-01
3.464712347956304672e-01 8.897023231494449735e-01
3.663467609272730852e-01 8.591606468422288145e-01
3.862222870589157031e-01 8.222660361452527322e-01
4.060978131905582655e-01 7.840830361862622944e-01
4.259733393222009390e-01 7.333121124021056980e-01
4.458488863293041948e-01 6.404298600266934427e-01
4.657244124609468683e-01 4.922963178081585234e-01
5.054754647242321042e-01 -2.339275125280248779e-01
5.452265378629780335e-01 -6.113055406905195666e-01
5.651020639946205959e-01 -7.095178405948507905e-01
5.849775901262632694e-01 -7.633018783222932369e-01
6.048531162579058318e-01 -8.174332728901225753e-01
6.247286632650090876e-01 -8.448563429662540036e-01
6.446041893966517611e-01 -8.766642445994392574e-01
6.644797155282943235e-01 -8.983269432154739054e-01
6.843552416599369970e-01 -9.216883737198958704e-01
7.042307886670403638e-01 -9.342348612097365335e-01
7.241063147986829263e-01 -9.412454855419545297e-01
7.439818409303255997e-01 -9.443455793751422966e-01
7.638573670619680511e-01 -9.432917973694658897e-01
7.837328931936107246e-01 -9.369160455221297035e-01
8.036084402007139804e-01 -9.233082704398227758e-01
8.234839663323566539e-01 -9.041060271977376939e-01
8.433594924639993273e-01 -8.787572660202556118e-01
8.632350185956420008e-01 -8.448926425953251496e-01
8.831105656027452566e-01 -8.199343688830429411e-01
9.029860917343879301e-01 -7.725970294552237938e-01
9.228616178660303815e-01 -7.871336744994794632e-01
9.290850816538320789e-01 -7.245690750321061024e-01
9.489606077854747523e-01 -6.360023611689080703e-01
9.688361339171173148e-01 -4.940903883885411352e-01
