# Supplementary material for: A generalized density-modulated twist-splay-bend phase of banana-shaped particles
Source: Nat Commun. 2021 Apr 12;12:2157. doi: 10.1038/s41467-021-22413-8 (PMC8041804; doi:10.1038/s41467-021-22413-8)
Supplement: Supplementary file 3 — Source Data [file 41467_2021_22413_MOESM3_ESM.zip › SourceDataFile/SupplementaryFigure12/mx.txt]

4.833825931914850077e-02 1.169753227692750808e-01
6.821380632625180518e-02 1.434845297890466886e-01
8.808933245789440925e-02 1.634037032825605418e-01
1.079648585895370272e-01 1.049904467177215084e-01
1.278403847211796174e-01 7.632369542911032756e-02
1.477159108528222631e-01 7.207665114469863354e-02
1.675914578599255467e-01 6.449602039379359608e-02
1.874669839915681924e-01 5.210549333814318285e-02
2.073425101232107548e-01 4.242431845302507831e-02
2.272180362548534005e-01 2.662443971122835373e-02
2.470935832619567118e-01 2.680888426019573112e-02
2.669691093935993575e-01 1.992700007820952246e-02
2.868446355252419200e-01 1.079810488834143101e-02
3.067201616568845379e-01 1.025467286457315552e-02
3.265956877885271559e-01 4.248617189472558842e-03
3.464712347956304672e-01 5.705481178709170820e-03
3.663467609272730852e-01 -6.539282655078304529e-03
3.862222870589157031e-01 -1.205820931871320889e-02
4.060978131905582655e-01 -2.855697054893097109e-02
4.259733393222009390e-01 -1.691105009568594220e-04
4.458488863293041948e-01 -1.528571215841362241e-02
4.657244124609468683e-01 -6.886261500646495559e-02
5.054754647242321042e-01 -1.762165727576461005e-01
5.452265378629780335e-01 -4.870016249532982400e-02
5.651020639946205959e-01 -7.569636727492262684e-02
5.849775901262632694e-01 -4.933705458029702395e-02
6.048531162579058318e-01 -4.008963833888290473e-02
6.247286632650090876e-01 -4.772554546243962248e-02
6.446041893966517611e-01 -4.006163173030452551e-02
6.644797155282943235e-01 -5.160033242279377097e-02
6.843552416599369970e-01 -4.790060908353432900e-02
7.042307886670403638e-01 -3.818031620382794644e-02
7.241063147986829263e-01 -2.934938213814070052e-02
7.439818409303255997e-01 -2.244708728603317383e-02
7.638573670619680511e-01 -2.206645690822206518e-02
7.837328931936107246e-01 -2.640642204416371319e-02
8.036084402007139804e-01 -9.968875685009426224e-03
8.234839663323566539e-01 -9.116890079617967491e-03
8.433594924639993273e-01 -1.362749799507484427e-02
8.632350185956420008e-01 -1.163910912775939499e-02
8.831105656027452566e-01 -8.298891574546052308e-03
9.029860917343879301e-01 -5.620972065780882598e-03
9.228616178660303815e-01 -6.871616474998870627e-02
9.290850816538320789e-01 2.451325991832065121e-03
9.489606077854747523e-01 6.477312141139834889e-03
9.688361339171173148e-01 -1.843663025231498387e-02
