# Supplementary material for: A generalized density-modulated twist-splay-bend phase of banana-shaped particles
Source: Nat Commun. 2021 Apr 12;12:2157. doi: 10.1038/s41467-021-22413-8 (PMC8041804; doi:10.1038/s41467-021-22413-8)
Supplement: Supplementary file 3 — Source Data [file 41467_2021_22413_MOESM3_ESM.zip › SourceDataFile/SupplementaryFigure12/rz.txt]

8.587207055863264882e-03 1.359011923563488156e-01
2.846273318750587242e-02 2.198753869988160081e-01
4.833825931914850077e-02 3.329267842356800067e-01
6.821380632625180518e-02 4.153201754422080616e-01
8.808933245789440925e-02 5.360839773210783754e-01
1.079648585895370272e-01 7.003438252554879950e-01
1.278403847211796174e-01 8.661365734914143744e-01
1.477159108528222631e-01 1.138897020892560175e+00
1.675914578599255467e-01 1.312545883173759975e+00
1.874669839915681924e-01 1.580372307729398296e+00
2.073425101232107548e-01 1.864485797988652660e+00
2.272180362548534005e-01 2.104720017116988640e+00
2.470935832619567118e-01 2.185820023694112102e+00
2.669691093935993575e-01 2.090971817537760291e+00
2.868446355252419200e-01 1.817253307448166266e+00
3.067201616568845379e-01 1.533618848533136125e+00
3.265956877885271559e-01 1.286342868644707149e+00
3.464712347956304672e-01 1.107855789786844847e+00
3.663467609272730852e-01 1.032743675012521622e+00
3.862222870589157031e-01 8.228321399735648578e-01
4.060978131905582655e-01 6.897572325481375888e-01
4.259733393222009390e-01 5.320122108951743645e-01
4.458488863293041948e-01 3.829376565726655968e-01
4.657244124609468683e-01 2.423898601773440131e-01
4.855999385925894307e-01 1.622958194230912088e-01
5.054754647242321042e-01 1.857204521556447829e-01
5.253510117313353600e-01 1.886904464898336020e-01
5.452265378629780335e-01 2.982928180482847802e-01
5.651020639946205959e-01 4.123022779735968091e-01
5.849775901262632694e-01 5.665982739481472130e-01
6.048531162579058318e-01 8.124371598039039633e-01
6.247286632650090876e-01 8.738489781334208839e-01
6.446041893966517611e-01 1.071018279416019237e+00
6.644797155282943235e-01 1.299420424342022429e+00
6.843552416599369970e-01 1.408256345749715255e+00
7.042307886670403638e-01 1.792199968145251399e+00
7.241063147986829263e-01 1.875024487561580910e+00
7.439818409303255997e-01 2.120671760879647927e+00
7.638573670619680511e-01 2.068553150628076764e+00
7.837328931936107246e-01 1.966375764905097689e+00
8.036084402007139804e-01 1.723363163980262458e+00
8.234839663323566539e-01 1.450842232251228880e+00
8.433594924639993273e-01 1.206200924756032133e+00
8.632350185956420008e-01 1.050611544152076915e+00
8.831105656027452566e-01 8.525320833154528266e-01
9.029860917343879301e-01 7.178284693196640420e-01
9.228616178660303815e-01 7.146189593133632778e-01
9.290850816538320789e-01 4.973303415733568156e-01
9.489606077854747523e-01 3.445672459003231713e-01
9.688361339171173148e-01 1.886904464898336020e-01
9.887116809242206816e-01 1.556851868728000021e-01
