# Supplementary material for: A generalized density-modulated twist-splay-bend phase of banana-shaped particles
Source: Nat Commun. 2021 Apr 12;12:2157. doi: 10.1038/s41467-021-22413-8 (PMC8041804; doi:10.1038/s41467-021-22413-8)
Supplement: Supplementary file 3 — Source Data [file 41467_2021_22413_MOESM3_ESM.zip › SourceDataFile/SupplementaryFigure12/sz.txt]

8.587207055863264882e-03 4.768399999999999722e-02
2.846273318750587242e-02 1.721620000000000095e-01
4.833825931914850077e-02 3.224259999999999904e-01
6.821380632625180518e-02 4.221380000000000132e-01
8.808933245789440925e-02 5.214440000000000186e-01
1.079648585895370272e-01 5.964319999999999622e-01
1.278403847211796174e-01 6.627239999999999798e-01
1.477159108528222631e-01 7.402210000000000178e-01
1.675914578599255467e-01 8.032110000000000083e-01
1.874669839915681924e-01 8.593250000000000055e-01
2.073425101232107548e-01 8.946709999999999940e-01
2.272180362548534005e-01 9.189889999999999448e-01
2.470935832619567118e-01 9.345170000000000421e-01
2.669691093935993575e-01 9.361920000000000242e-01
2.868446355252419200e-01 9.251749999999999696e-01
3.067201616568845379e-01 8.963919999999999666e-01
3.265956877885271559e-01 8.474859999999999616e-01
3.464712347956304672e-01 7.989910000000000068e-01
3.663467609272730852e-01 7.164390000000000480e-01
3.862222870589157031e-01 6.626009999999999955e-01
4.060978131905582655e-01 5.784289999999999710e-01
4.259733393222009390e-01 4.874890000000000057e-01
4.458488863293041948e-01 3.641530000000000045e-01
4.657244124609468683e-01 2.665480000000000071e-01
4.855999385925894307e-01 1.016869999999999996e-01
5.054754647242321042e-01 1.252020000000000077e-01
5.253510117313353600e-01 1.749080000000000079e-01
5.452265378629780335e-01 2.903700000000000170e-01
5.651020639946205959e-01 4.109869999999999912e-01
5.849775901262632694e-01 5.200979999999999492e-01
6.048531162579058318e-01 6.289879999999999916e-01
6.247286632650090876e-01 6.932300000000000129e-01
6.446041893966517611e-01 7.731959999999999944e-01
6.644797155282943235e-01 8.273589999999999556e-01
6.843552416599369970e-01 8.804149999999999476e-01
7.042307886670403638e-01 9.122090000000000476e-01
7.241063147986829263e-01 9.335229999999999917e-01
7.439818409303255997e-01 9.447600000000000442e-01
7.638573670619680511e-01 9.398490000000000455e-01
7.837328931936107246e-01 9.207659999999999734e-01
8.036084402007139804e-01 8.851360000000000339e-01
8.234839663323566539e-01 8.422319999999999807e-01
8.433594924639993273e-01 7.858570000000000277e-01
8.632350185956420008e-01 7.060220000000000384e-01
8.831105656027452566e-01 6.382409999999999473e-01
9.029860917343879301e-01 5.468650000000000455e-01
9.228616178660303815e-01 5.728450000000000486e-01
9.290850816538320789e-01 4.442450000000000010e-01
9.489606077854747523e-01 3.293119999999999936e-01
9.688361339171173148e-01 2.213400000000000090e-01
9.887116809242206816e-01 6.495399999999999785e-02
