# Supplementary material for: A generalized density-modulated twist-splay-bend phase of banana-shaped particles
Source: Nat Commun. 2021 Apr 12;12:2157. doi: 10.1038/s41467-021-22413-8 (PMC8041804; doi:10.1038/s41467-021-22413-8)
Supplement: Supplementary file 3 — Source Data [file 41467_2021_22413_MOESM3_ESM.zip › SourceDataFile/SupplementaryFigure15/ny.txt]

8.587207055863264882e-03 -6.617227812232514550e-01
2.846273318750587242e-02 -6.535301480335005131e-01
4.833825931914850077e-02 -6.350401989807734626e-01
6.821380632625180518e-02 -6.065442350038556807e-01
8.808933245789440925e-02 -5.684913111479753534e-01
1.079648585895370272e-01 -5.214809817097163513e-01
1.278403847211796174e-01 -4.662539626491685740e-01
1.477159108528222631e-01 -4.036804357952011313e-01
1.675914578599255467e-01 -3.347462624978903567e-01
1.874669839915681924e-01 -2.605377453063570381e-01
2.073425101232107548e-01 -1.822240778540135386e-01
2.272180362548534005e-01 -1.010392056176999259e-01
2.470935832619567118e-01 -1.826222675029168588e-02
2.669691093935993575e-01 6.480241366892749988e-02
2.868446355252419200e-01 1.468459980217351746e-01
3.067201616568845379e-01 2.265758105777961606e-01
3.265956877885271559e-01 3.027355924390990882e-01
3.464712347956304672e-01 3.741254077969271008e-01
3.663467609272730852e-01 4.396202567463711186e-01
3.862222870589157031e-01 4.981882505888215462e-01
4.060978131905582655e-01 5.489065655894114215e-01
4.259733393222009390e-01 5.909760610946143133e-01
4.458488863293041948e-01 6.237339004746770277e-01
4.657244124609468683e-01 6.466638677119104228e-01
4.855999385925894307e-01 6.594047072967468281e-01
5.054754647242321042e-01 6.617556688124545117e-01
5.253510117313353600e-01 6.536796955209340787e-01
5.452265378629780335e-01 6.353040530431919297e-01
5.651020639946205959e-01 6.069182732781349676e-01
5.849775901262632694e-01 5.689696153784387089e-01
6.048531162579058318e-01 5.220560155191140694e-01
6.247286632650090876e-01 4.669166036056761060e-01
6.446041893966517611e-01 4.044202967637455792e-01
6.644797155282943235e-01 3.355517612653322046e-01
6.843552416599369970e-01 2.613961208268876235e-01
7.042307886670403638e-01 1.831217212275501605e-01
7.241063147986829263e-01 1.019620534304874759e-01
7.439818409303255997e-01 1.919582551776550725e-02
7.638573670619680511e-01 -6.387286048231695379e-02
7.837328931936107246e-01 -1.459351368753792899e-01
8.036084402007139804e-01 -2.256980755347992029e-01
8.234839663323566539e-01 -3.019047282816618161e-01
8.433594924639993273e-01 -3.733544339205792650e-01
8.632350185956420008e-01 -4.389213986538313961e-01
8.831105656027452566e-01 -4.975725774395756695e-01
9.029860917343879301e-01 -5.483837128017842177e-01
9.228616178660303815e-01 -5.905542669730204919e-01
9.290850816538320789e-01 -6.018731997715855986e-01
9.489606077854747523e-01 -6.317114967735684150e-01
9.688361339171173148e-01 -6.515962624256590452e-01
9.887116809242206816e-01 -6.612141880316360076e-01
