# Supplementary material for: A generalized density-modulated twist-splay-bend phase of banana-shaped particles
Source: Nat Commun. 2021 Apr 12;12:2157. doi: 10.1038/s41467-021-22413-8 (PMC8041804; doi:10.1038/s41467-021-22413-8)
Supplement: Supplementary file 3 — Source Data [file 41467_2021_22413_MOESM3_ESM.zip › SourceDataFile/SupplementaryFigure15/nx.txt]

8.587207055863264882e-03 1.842333454050661037e-03
2.846273318750587242e-02 6.553932100295422301e-03
4.833825931914850077e-02 1.116226403545683699e-02
6.821380632625180518e-02 1.559472284077672785e-02
8.808933245789440925e-02 1.978145939688836022e-02
1.079648585895370272e-01 2.365651035402138030e-02
1.278403847211796174e-01 2.715881866100410685e-02
1.477159108528222631e-01 3.023320036802942812e-02
1.675914578599255467e-01 3.283121659339253984e-02
1.874669839915681924e-01 3.491192637104899299e-02
2.073425101232107548e-01 3.644254808573023363e-02
2.272180362548534005e-01 3.739896457113531247e-02
2.470935832619567118e-01 3.776610617092369254e-02
2.669691093935993575e-01 3.753818726619747442e-02
2.868446355252419200e-01 3.671879974695255872e-02
3.067201616568845379e-01 3.532085425262191519e-02
3.265956877885271559e-01 3.336637744311965470e-02
3.464712347956304672e-01 3.088616206875205786e-02
3.663467609272730852e-01 2.791929272507848170e-02
3.862222870589157031e-01 2.451251440899391426e-02
4.060978131905582655e-01 2.071950585666901962e-02
4.259733393222009390e-01 1.660003142213055394e-02
4.458488863293041948e-01 1.221899468819932950e-02
4.657244124609468683e-01 7.645434437009292900e-03
4.855999385925894307e-01 2.951409271469955346e-03
5.054754647242321042e-01 -1.789119630126101510e-03
5.253510117313353600e-01 -6.501463264155761361e-03
5.452265378629780335e-01 -1.111136193245888283e-02
5.651020639946205959e-01 -1.554618496908582483e-02
5.849775901262632694e-01 -1.973605530143031014e-02
6.048531162579058318e-01 -2.361495544220902978e-02
6.247286632650090876e-01 -2.712177115870594707e-02
6.446041893966517611e-01 -3.020124012354543155e-02
6.644797155282943235e-01 -3.280484472322666573e-02
6.843552416599369970e-01 -3.489156138901931131e-02
7.042307886670403638e-01 -3.642851218798241059e-02
7.241063147986829263e-01 -3.739147700560779136e-02
7.439818409303255997e-01 -3.776528484177099632e-02
7.638573670619680511e-01 -3.754404581155606352e-02
7.837328931936107246e-01 -3.673124585693858524e-02
8.036084402007139804e-01 -3.533969006210628538e-02
8.234839663323566539e-01 -3.339130732726733330e-02
8.433594924639993273e-01 -3.091679608915856581e-02
8.632350185956420008e-01 -2.795514586326282649e-02
8.831105656027452566e-01 -2.455301796033603975e-02
9.029860917343879301e-01 -2.076402497971179678e-02
9.228616178660303815e-01 -1.664786465348585751e-02
9.290850816538320789e-01 -1.530190248998498405e-02
9.489606077854747523e-01 -1.085531305515522078e-02
9.688361339171173148e-01 -6.237682410280668416e-03
9.887116809242206816e-01 -1.521763048274755049e-03
