# Supplementary material for: A generalized density-modulated twist-splay-bend phase of banana-shaped particles
Source: Nat Commun. 2021 Apr 12;12:2157. doi: 10.1038/s41467-021-22413-8 (PMC8041804; doi:10.1038/s41467-021-22413-8)
Supplement: Supplementary file 3 — Source Data [file 41467_2021_22413_MOESM3_ESM.zip › SourceDataFile/SupplementaryFigure15/nz.txt]

8.587207055863264882e-03 7.497463348477331202e-01
2.846273318750587242e-02 7.568721104554823054e-01
4.833825931914850077e-02 7.723984396281898812e-01
6.821380632625180518e-02 7.948967829870158264e-01
8.808933245789440925e-02 8.224514107309836008e-01
1.079648585895370272e-01 8.529349067970782849e-01
1.278403847211796174e-01 8.842339288236379380e-01
1.477159108528222631e-01 9.144003824100813693e-01
1.675914578599255467e-01 9.417361896840809043e-01
1.874669839915681924e-01 9.648322344676002471e-01
2.073425101232107548e-01 9.825814603071205688e-01
2.272180362548534005e-01 9.941792576679273630e-01
2.470935832619567118e-01 9.991197187018218129e-01
2.669691093935993575e-01 9.971918229104413944e-01
2.868446355252419200e-01 9.884776085527399170e-01
3.067201616568845379e-01 9.733528852969408618e-01
3.265956877885271559e-01 9.524903390202291709e-01
3.464712347956304672e-01 9.268636492135431393e-01
3.663467609272730852e-01 8.977497106387648529e-01
3.862222870589157031e-01 8.667223336297492642e-01
4.060978131905582655e-01 8.356268810479308140e-01
4.259733393222009390e-01 8.065182788814393433e-01
4.458488863293041948e-01 7.815412449560519281e-01
4.657244124609468683e-01 7.627367760427854471e-01
4.855999385925894307e-01 7.517823629071140878e-01
5.054754647242321042e-01 7.497174360020782968e-01
5.253510117313353600e-01 7.567434087186248881e-01
5.452265378629780335e-01 7.721821662165601063e-01
5.651020639946205959e-01 7.946121857195459492e-01
5.849775901262632694e-01 8.221216849695976991e-01
6.048531162579058318e-01 8.525842190304540047e-01
6.247286632650090876e-01 8.838853403052653324e-01
6.446041893966517611e-01 9.140744546592055597e-01
6.644797155282943235e-01 9.414504010697635206e-01
6.843552416599369970e-01 9.646007707650308127e-01
7.042307886670403638e-01 9.824150847347721260e-01
7.241063147986829263e-01 9.940853168152005148e-01
7.439818409303255997e-01 9.991022487931410234e-01
7.638573670619680511e-01 9.972515742368653902e-01
7.837328931936107246e-01 9.886120328030412185e-01
8.036084402007139804e-01 9.735561026495609394e-01
8.234839663323566539e-01 9.527531451725320677e-01
8.433594924639993273e-01 9.271734564747985408e-01
8.632350185956420008e-01 8.980904829823820323e-01
8.831105656027452566e-01 8.670747831007293849e-01
9.029860917343879301e-01 8.359689939228441835e-01
9.228616178660303815e-01 8.068261934037824767e-01
9.290850816538320789e-01 7.984450533235835090e-01
9.489606077854747523e-01 7.751275682251100863e-01
9.688361339171173148e-01 7.585403101424869066e-01
9.887116809242206816e-01 7.501956290081203127e-01
