# Supplementary material for: A generalized density-modulated twist-splay-bend phase of banana-shaped particles
Source: Nat Commun. 2021 Apr 12;12:2157. doi: 10.1038/s41467-021-22413-8 (PMC8041804; doi:10.1038/s41467-021-22413-8)
Supplement: Supplementary file 3 — Source Data [file 41467_2021_22413_MOESM3_ESM.zip › SourceDataFile/SupplementaryFigure15/dozov_nz.txt]

8.587207055863264882e-03 7.642014021363385812e-01
2.846273318750587242e-02 7.698330813191212041e-01
4.833825931914850077e-02 7.822426571108294091e-01
6.821380632625180518e-02 8.007382160183371678e-01
8.808933245789440925e-02 8.242688682605603390e-01
1.079648585895370272e-01 8.514641742852410156e-01
1.278403847211796174e-01 8.806940451483021848e-01
1.477159108528222631e-01 9.101519763163781196e-01
1.675914578599255467e-01 9.379611477423391852e-01
1.874669839915681924e-01 9.622986424813583239e-01
2.073425101232107548e-01 9.815290595225149017e-01
2.272180362548534005e-01 9.943339661146513020e-01
2.470935832619567118e-01 9.998227586731829319e-01
2.669691093935993575e-01 9.976105790348359648e-01
2.868446355252419200e-01 9.878527664477474435e-01
3.067201616568845379e-01 9.712308817583619192e-01
3.265956877885271559e-01 9.488923866524595629e-01
3.464712347956304672e-01 9.223522631564384788e-01
3.663467609272730852e-01 8.933697262477759971e-01
3.862222870589157031e-01 8.638145179545992924e-01
4.060978131905582655e-01 8.355374184054389364e-01
4.259733393222009390e-01 8.102555082169793366e-01
4.458488863293041948e-01 7.894588883665578649e-01
4.657244124609468683e-01 7.743410304936235722e-01
4.855999385925894307e-01 7.657509395329693547e-01
5.054754647242321042e-01 7.641640382998252656e-01
5.253510117313353600e-01 7.696676061672986791e-01
5.452265378629780335e-01 7.819582235143560656e-01
5.651020639946205959e-01 8.003507796922089135e-01
5.849775901262632694e-01 8.238006972190936583e-01
6.048531162579058318e-01 8.509428987850797821e-01
6.247286632650090876e-01 8.801514031697200702e-01
6.446041893966517611e-01 9.096219841502535264e-01
6.644797155282943235e-01 9.374780388782827378e-01
6.843552416599369970e-01 9.618945337727448086e-01
7.042307886670403638e-01 9.812314266838096932e-01
7.241063147986829263e-01 9.941633664248772373e-01
7.439818409303255997e-01 9.997911223291163774e-01
7.638573670619680511e-01 9.977201392382979428e-01
7.837328931936107246e-01 9.880958374319271931e-01
8.036084402007139804e-01 9.715905362017277502e-01
8.234839663323566539e-01 9.493439916990780159e-01
8.433594924639993273e-01 9.228655296916343787e-01
8.632350185956420008e-01 8.939110310736452236e-01
8.831105656027452566e-01 8.643494040077311924e-01
9.029860917343879301e-01 8.360329284127885341e-01
9.228616178660303815e-01 8.106820093922607606e-01
9.290850816538320789e-01 8.035982429303357710e-01
9.489606077854747523e-01 7.843665178739043231e-01
9.688361339171173148e-01 7.711012709409500454e-01
9.887116809242206816e-01 7.645436918289283401e-01
