# Supplementary material for: A generalized density-modulated twist-splay-bend phase of banana-shaped particles
Source: Nat Commun. 2021 Apr 12;12:2157. doi: 10.1038/s41467-021-22413-8 (PMC8041804; doi:10.1038/s41467-021-22413-8)
Supplement: Supplementary file 3 — Source Data [file 41467_2021_22413_MOESM3_ESM.zip › SourceDataFile/SupplementaryFigure15/dozov_ny.txt]

8.587207055863264882e-03 -6.449776871899167707e-01
2.846273318750587242e-02 -6.382452717464559555e-01
4.833825931914850077e-02 -6.229738561097001304e-01
6.821380632625180518e-02 -5.990144484132005065e-01
8.808933245789440925e-02 -5.661985807262810422e-01
1.079648585895370272e-01 -5.244127762638441936e-01
1.278403847211796174e-01 -4.736855484816063222e-01
1.477159108528222631e-01 -4.142745225178482427e-01
1.675914578599255467e-01 -3.467403716411947001e-01
1.874669839915681924e-01 -2.719950784086633822e-01
2.073425101232107548e-01 -1.913131080528655270e-01
2.272180362548534005e-01 -1.063012880011689615e-01
2.470935832619567118e-01 -1.882687544831221360e-02
2.669691093935993575e-01 6.908786143585006478e-02
2.868446355252419200e-01 1.553927663101861145e-01
3.067201616568845379e-01 2.381398209432324109e-01
3.265956877885271559e-01 3.155998075934129399e-01
3.464712347956304672e-01 3.863499743111110107e-01
3.663467609272730852e-01 4.493223032790312210e-01
3.862222870589157031e-01 5.038099627546711590e-01
4.060978131905582655e-01 5.494335468865861882e-01
4.259733393222009390e-01 5.860767965071169705e-01
4.458488863293041948e-01 6.138034405076585598e-01
4.657244124609468683e-01 6.327684951813522529e-01
4.855999385925894307e-01 6.431372315488933511e-01
5.054754647242321042e-01 6.450219551064159118e-01
5.253510117313353600e-01 6.384448104704901761e-01
5.452265378629780335e-01 6.233308404677827541e-01
5.651020639946205959e-01 5.995320086918406455e-01
5.849775901262632694e-01 5.668795385805833753e-01
6.048531162579058318e-01 5.252582060351322912e-01
6.247286632650090876e-01 4.746930666213410865e-01
6.446041893966517611e-01 4.154369337824405095e-01
6.644797155282943235e-01 3.480444319636920025e-01
6.843552416599369970e-01 2.734207488434516331e-01
7.042307886670403638e-01 1.928338333593339615e-01
7.241063147986829263e-01 1.078851280703475579e-01
7.439818409303255997e-01 2.043799676792596581e-02
7.638573670619680511e-01 -6.748721181313838136e-02
7.837328931936107246e-01 -1.538395789441014128e-01
8.036084402007139804e-01 -2.366681853634726440e-01
8.234839663323566539e-01 -3.142387395355018542e-01
8.433594924639993273e-01 -3.851223365464266912e-01
8.632350185956420008e-01 -4.482444294409607677e-01
8.831105656027452566e-01 -5.028917455988713980e-01
9.029860917343879301e-01 -5.486792711680815726e-01
9.228616178660303815e-01 -5.854867032202579757e-01
9.290850816538320789e-01 -5.951721296896194113e-01
9.489606077854747523e-01 -6.202976427799529180e-01
9.688361339171173148e-01 -6.367125175094735523e-01
9.887116809242206816e-01 -6.445719069930000433e-01
