# Supplementary material for: A generalized density-modulated twist-splay-bend phase of banana-shaped particles
Source: Nat Commun. 2021 Apr 12;12:2157. doi: 10.1038/s41467-021-22413-8 (PMC8041804; doi:10.1038/s41467-021-22413-8)
Supplement: Supplementary file 3 — Source Data [file 41467_2021_22413_MOESM3_ESM.zip › SourceDataFile/SupplementaryFigure15/dozov_nx.txt]

8.587207055863264882e-03 0.000000000000000000e+00
2.846273318750587242e-02 0.000000000000000000e+00
4.833825931914850077e-02 0.000000000000000000e+00
6.821380632625180518e-02 0.000000000000000000e+00
8.808933245789440925e-02 0.000000000000000000e+00
1.079648585895370272e-01 0.000000000000000000e+00
1.278403847211796174e-01 0.000000000000000000e+00
1.477159108528222631e-01 0.000000000000000000e+00
1.675914578599255467e-01 0.000000000000000000e+00
1.874669839915681924e-01 0.000000000000000000e+00
2.073425101232107548e-01 0.000000000000000000e+00
2.272180362548534005e-01 0.000000000000000000e+00
2.470935832619567118e-01 0.000000000000000000e+00
2.669691093935993575e-01 0.000000000000000000e+00
2.868446355252419200e-01 0.000000000000000000e+00
3.067201616568845379e-01 0.000000000000000000e+00
3.265956877885271559e-01 0.000000000000000000e+00
3.464712347956304672e-01 0.000000000000000000e+00
3.663467609272730852e-01 0.000000000000000000e+00
3.862222870589157031e-01 0.000000000000000000e+00
4.060978131905582655e-01 0.000000000000000000e+00
4.259733393222009390e-01 0.000000000000000000e+00
4.458488863293041948e-01 0.000000000000000000e+00
4.657244124609468683e-01 0.000000000000000000e+00
4.855999385925894307e-01 0.000000000000000000e+00
5.054754647242321042e-01 0.000000000000000000e+00
5.253510117313353600e-01 0.000000000000000000e+00
5.452265378629780335e-01 0.000000000000000000e+00
5.651020639946205959e-01 0.000000000000000000e+00
5.849775901262632694e-01 0.000000000000000000e+00
6.048531162579058318e-01 0.000000000000000000e+00
6.247286632650090876e-01 0.000000000000000000e+00
6.446041893966517611e-01 0.000000000000000000e+00
6.644797155282943235e-01 0.000000000000000000e+00
6.843552416599369970e-01 0.000000000000000000e+00
7.042307886670403638e-01 0.000000000000000000e+00
7.241063147986829263e-01 0.000000000000000000e+00
7.439818409303255997e-01 0.000000000000000000e+00
7.638573670619680511e-01 0.000000000000000000e+00
7.837328931936107246e-01 0.000000000000000000e+00
8.036084402007139804e-01 0.000000000000000000e+00
8.234839663323566539e-01 0.000000000000000000e+00
8.433594924639993273e-01 0.000000000000000000e+00
8.632350185956420008e-01 0.000000000000000000e+00
8.831105656027452566e-01 0.000000000000000000e+00
9.029860917343879301e-01 0.000000000000000000e+00
9.228616178660303815e-01 0.000000000000000000e+00
9.290850816538320789e-01 0.000000000000000000e+00
9.489606077854747523e-01 0.000000000000000000e+00
9.688361339171173148e-01 0.000000000000000000e+00
9.887116809242206816e-01 0.000000000000000000e+00
