# Supplementary material for: A generalized density-modulated twist-splay-bend phase of banana-shaped particles
Source: Nat Commun. 2021 Apr 12;12:2157. doi: 10.1038/s41467-021-22413-8 (PMC8041804; doi:10.1038/s41467-021-22413-8)
Supplement: Supplementary file 3 — Source Data [file 41467_2021_22413_MOESM3_ESM.zip › SourceDataFile/Figure5b/nx2.txt]

0.000000000000000000e+00 -4.783120000000000149e-01
5.416666666666666963e+00 -2.401418571428571569e-01
1.083333333333333393e+01 2.040571428571428397e-02
1.625000000000000000e+01 3.243811428571428124e-01
2.166666666666666785e+01 6.066808571428571328e-01
2.708333333333333570e+01 8.540337142857142849e-01
3.250000000000000000e+01 7.931351428571430384e-01
3.791666666666667140e+01 5.366657142857143015e-01
4.333333333333333570e+01 2.505777142857142925e-01
4.875000000000000000e+01 -2.900071428571428592e-02
5.416666666666667140e+01 -2.868479999999999919e-01
5.958333333333333570e+01 -5.613101428571428686e-01
6.500000000000000000e+01 -7.441527142857141675e-01
