# Supplementary material for: A generalized density-modulated twist-splay-bend phase of banana-shaped particles
Source: Nat Commun. 2021 Apr 12;12:2157. doi: 10.1038/s41467-021-22413-8 (PMC8041804; doi:10.1038/s41467-021-22413-8)
Supplement: Supplementary file 3 — Source Data [file 41467_2021_22413_MOESM3_ESM.zip › SourceDataFile/Figure5b/ny6.txt]

0.000000000000000000e+00 4.419931428571428067e-01
5.416666666666666963e+00 6.145517142857143122e-01
1.083333333333333393e+01 6.771104285714285576e-01
1.625000000000000000e+01 6.500575714285713458e-01
2.166666666666666785e+01 5.074549999999999894e-01
2.708333333333333570e+01 1.152149999999999841e-01
3.250000000000000000e+01 -2.753804285714285816e-01
3.791666666666667140e+01 -5.002782857142857864e-01
4.333333333333333570e+01 -6.302025714285713898e-01
4.875000000000000000e+01 -6.633731428571428834e-01
5.416666666666667140e+01 -5.922371428571429064e-01
5.958333333333333570e+01 -4.166174285714285830e-01
6.500000000000000000e+01 -1.385042857142856909e-01
