# Supplementary material for: A generalized density-modulated twist-splay-bend phase of banana-shaped particles
Source: Nat Commun. 2021 Apr 12;12:2157. doi: 10.1038/s41467-021-22413-8 (PMC8041804; doi:10.1038/s41467-021-22413-8)
Supplement: Supplementary file 3 — Source Data [file 41467_2021_22413_MOESM3_ESM.zip › SourceDataFile/Figure5b/ny7.txt]

0.000000000000000000e+00 3.813134285714286364e-01
5.416666666666666963e+00 5.734164285714286047e-01
1.083333333333333393e+01 6.722085714285713776e-01
1.625000000000000000e+01 6.587384285714286136e-01
2.166666666666666785e+01 4.641380000000000505e-01
2.708333333333333570e+01 1.526557142857142835e-01
3.250000000000000000e+01 -2.448008571428571256e-01
3.791666666666667140e+01 -5.429157142857142793e-01
4.333333333333333570e+01 -6.735992857142856227e-01
4.875000000000000000e+01 -7.073135714285714304e-01
5.416666666666667140e+01 -6.162470000000001003e-01
5.958333333333333570e+01 -4.076277142857142599e-01
6.500000000000000000e+01 -1.343437142857142885e-01
