# Supplementary material for: A generalized density-modulated twist-splay-bend phase of banana-shaped particles
Source: Nat Commun. 2021 Apr 12;12:2157. doi: 10.1038/s41467-021-22413-8 (PMC8041804; doi:10.1038/s41467-021-22413-8)
Supplement: Supplementary file 3 — Source Data [file 41467_2021_22413_MOESM3_ESM.zip › SourceDataFile/Figure5b/nx3.txt]

0.000000000000000000e+00 -5.019445714285714066e-01
5.416666666666666963e+00 -2.541304285714285904e-01
1.083333333333333393e+01 3.818414285714285400e-02
1.625000000000000000e+01 3.047552857142856730e-01
2.166666666666666785e+01 5.964028571428572345e-01
2.708333333333333570e+01 8.341274285714285197e-01
3.250000000000000000e+01 7.764761428571428370e-01
3.791666666666667140e+01 5.424875714285715134e-01
4.333333333333333570e+01 2.464111428571428564e-01
4.875000000000000000e+01 -3.540571428571428342e-02
5.416666666666667140e+01 -3.380584285714285930e-01
5.958333333333333570e+01 -5.966339999999999977e-01
6.500000000000000000e+01 -7.256625714285714901e-01
