# Supplementary material for: A generalized density-modulated twist-splay-bend phase of banana-shaped particles
Source: Nat Commun. 2021 Apr 12;12:2157. doi: 10.1038/s41467-021-22413-8 (PMC8041804; doi:10.1038/s41467-021-22413-8)
Supplement: Supplementary file 3 — Source Data [file 41467_2021_22413_MOESM3_ESM.zip › SourceDataFile/Figure5b/nz9.txt]

0.000000000000000000e+00 7.836982857142856806e-01
5.416666666666666963e+00 7.607429999999998360e-01
1.083333333333333393e+01 7.358427142857142389e-01
1.625000000000000000e+01 6.641137142857144182e-01
2.166666666666666785e+01 6.541918571428572138e-01
2.708333333333333570e+01 6.331664285714285745e-01
3.250000000000000000e+01 5.992640000000000189e-01
3.791666666666667140e+01 6.584908571428572666e-01
4.333333333333333570e+01 6.763717142857144093e-01
4.875000000000000000e+01 6.924669999999999437e-01
5.416666666666667140e+01 6.982222857142856842e-01
5.958333333333333570e+01 7.609548571428571551e-01
6.500000000000000000e+01 7.856795714285713661e-01
