# Supplementary material for: A generalized density-modulated twist-splay-bend phase of banana-shaped particles
Source: Nat Commun. 2021 Apr 12;12:2157. doi: 10.1038/s41467-021-22413-8 (PMC8041804; doi:10.1038/s41467-021-22413-8)
Supplement: Supplementary file 3 — Source Data [file 41467_2021_22413_MOESM3_ESM.zip › SourceDataFile/Figure5b/ny5.txt]

0.000000000000000000e+00 4.557807142857143168e-01
5.416666666666666963e+00 6.194211428571428923e-01
1.083333333333333393e+01 6.796402857142856968e-01
1.625000000000000000e+01 6.476382857142857219e-01
2.166666666666666785e+01 4.953321428571428875e-01
2.708333333333333570e+01 1.462429999999999841e-01
3.250000000000000000e+01 -2.617182857142857366e-01
3.791666666666667140e+01 -5.068541428571429197e-01
4.333333333333333570e+01 -5.900984285714285793e-01
4.875000000000000000e+01 -6.009032857142857509e-01
5.416666666666667140e+01 -5.435194285714286533e-01
5.958333333333333570e+01 -3.545848571428571461e-01
6.500000000000000000e+01 -8.157971428571428318e-02
