# Supplementary material for: A generalized density-modulated twist-splay-bend phase of banana-shaped particles
Source: Nat Commun. 2021 Apr 12;12:2157. doi: 10.1038/s41467-021-22413-8 (PMC8041804; doi:10.1038/s41467-021-22413-8)
Supplement: Supplementary file 3 — Source Data [file 41467_2021_22413_MOESM3_ESM.zip › SourceDataFile/Figure5b/nx1.txt]

0.000000000000000000e+00 -4.926438571428571889e-01
5.416666666666666963e+00 -2.070872857142857515e-01
1.083333333333333393e+01 8.146685714285714641e-02
1.625000000000000000e+01 3.498654285714285495e-01
2.166666666666666785e+01 6.278115714285713578e-01
2.708333333333333570e+01 8.898110000000000186e-01
3.250000000000000000e+01 8.302212857142856617e-01
3.791666666666667140e+01 5.609494285714285988e-01
4.333333333333333570e+01 2.728938571428571325e-01
4.875000000000000000e+01 -1.230457142857142860e-02
5.416666666666667140e+01 -2.761215714285714662e-01
5.958333333333333570e+01 -5.273804285714286388e-01
6.500000000000000000e+01 -7.621799999999999686e-01
