# Supplementary material for: A generalized density-modulated twist-splay-bend phase of banana-shaped particles
Source: Nat Commun. 2021 Apr 12;12:2157. doi: 10.1038/s41467-021-22413-8 (PMC8041804; doi:10.1038/s41467-021-22413-8)
Supplement: Supplementary file 3 — Source Data [file 41467_2021_22413_MOESM3_ESM.zip › SourceDataFile/Figure5b/nx0.txt]

0.000000000000000000e+00 -3.963241428571428471e-01
5.416666666666666963e+00 -1.531004285714285540e-01
1.083333333333333393e+01 1.065765714285714233e-01
1.625000000000000000e+01 3.704732857142856717e-01
2.166666666666666785e+01 6.311852857142856710e-01
2.708333333333333570e+01 8.807919999999999083e-01
3.250000000000000000e+01 8.644541428571427266e-01
3.791666666666667140e+01 5.919227142857143020e-01
4.333333333333333570e+01 3.307927142857142733e-01
4.875000000000000000e+01 4.580928571428571905e-02
5.416666666666667140e+01 -2.254224285714285791e-01
5.958333333333333570e+01 -4.859107142857143069e-01
6.500000000000000000e+01 -7.286454285714284440e-01
