# Supplementary material for: A generalized density-modulated twist-splay-bend phase of banana-shaped particles
Source: Nat Commun. 2021 Apr 12;12:2157. doi: 10.1038/s41467-021-22413-8 (PMC8041804; doi:10.1038/s41467-021-22413-8)
Supplement: Supplementary file 3 — Source Data [file 41467_2021_22413_MOESM3_ESM.zip › SourceDataFile/Figure5b/ny4.txt]

0.000000000000000000e+00 4.474212857142856881e-01
5.416666666666666963e+00 5.994137142857143274e-01
1.083333333333333393e+01 6.278457142857144513e-01
1.625000000000000000e+01 5.830421428571428422e-01
2.166666666666666785e+01 4.796882857142857337e-01
2.708333333333333570e+01 1.963762857142857254e-01
3.250000000000000000e+01 -2.380350000000000243e-01
3.791666666666667140e+01 -4.908552857142856607e-01
4.333333333333333570e+01 -5.776825714285713786e-01
4.875000000000000000e+01 -5.519715714285714503e-01
5.416666666666667140e+01 -4.981740000000000612e-01
5.958333333333333570e+01 -3.589745714285714207e-01
6.500000000000000000e+01 -9.003385714285713770e-02
