# Supplementary material for: A generalized density-modulated twist-splay-bend phase of banana-shaped particles
Source: Nat Commun. 2021 Apr 12;12:2157. doi: 10.1038/s41467-021-22413-8 (PMC8041804; doi:10.1038/s41467-021-22413-8)
Supplement: Supplementary file 3 — Source Data [file 41467_2021_22413_MOESM3_ESM.zip › SourceDataFile/Figure5b/nz8.txt]

0.000000000000000000e+00 7.638937142857143980e-01
5.416666666666666963e+00 7.705925714285715156e-01
1.083333333333333393e+01 7.159002857142856557e-01
1.625000000000000000e+01 6.510449999999999848e-01
2.166666666666666785e+01 6.145651428571429209e-01
2.708333333333333570e+01 5.479258571428571312e-01
3.250000000000000000e+01 5.498557142857143365e-01
3.791666666666667140e+01 6.187371428571427634e-01
4.333333333333333570e+01 6.773814285714285788e-01
4.875000000000000000e+01 6.812302857142856771e-01
5.416666666666667140e+01 6.568652857142857071e-01
5.958333333333333570e+01 7.353870000000000129e-01
6.500000000000000000e+01 8.014762857142857522e-01
