# Supplementary material for: A generalized density-modulated twist-splay-bend phase of banana-shaped particles
Source: Nat Commun. 2021 Apr 12;12:2157. doi: 10.1038/s41467-021-22413-8 (PMC8041804; doi:10.1038/s41467-021-22413-8)
Supplement: Supplementary file 3 — Source Data [file 41467_2021_22413_MOESM3_ESM.zip › SourceDataFile/Figure5b/ny0.txt]

0.000000000000000000e+00 2.713514285714285768e-02
5.416666666666666963e+00 6.679128571428571970e-02
1.083333333333333393e+01 6.894899999999999640e-02
1.625000000000000000e+01 6.233842857142857935e-02
2.166666666666666785e+01 6.540671428571429025e-02
2.708333333333333570e+01 5.027371428571428963e-02
3.250000000000000000e+01 -5.011100000000000276e-02
3.791666666666667140e+01 -7.576214285714287511e-02
4.333333333333333570e+01 -8.506685714285713851e-02
4.875000000000000000e+01 -9.861214285714285654e-02
5.416666666666667140e+01 -8.549242857142858032e-02
5.958333333333333570e+01 -4.570742857142856552e-02
6.500000000000000000e+01 -2.175899999999999709e-02
