# Supplementary material for: A generalized density-modulated twist-splay-bend phase of banana-shaped particles
Source: Nat Commun. 2021 Apr 12;12:2157. doi: 10.1038/s41467-021-22413-8 (PMC8041804; doi:10.1038/s41467-021-22413-8)
Supplement: Supplementary file 3 — Source Data [file 41467_2021_22413_MOESM3_ESM.zip › SourceDataFile/Figure5b/nx4.txt]

0.000000000000000000e+00 -5.149362857142857353e-01
5.416666666666666963e+00 -2.465862857142857023e-01
1.083333333333333393e+01 2.234628571428571436e-02
1.625000000000000000e+01 3.222314285714286131e-01
2.166666666666666785e+01 6.234345714285715045e-01
2.708333333333333570e+01 8.497745714285712682e-01
3.250000000000000000e+01 7.827751428571427805e-01
3.791666666666667140e+01 5.288027142857142371e-01
4.333333333333333570e+01 2.444468571428572157e-01
4.875000000000000000e+01 -6.397528571428570676e-02
5.416666666666667140e+01 -3.229661428571428128e-01
5.958333333333333570e+01 -5.554391428571429090e-01
6.500000000000000000e+01 -6.921235714285715046e-01
