# Supplementary material for: A generalized density-modulated twist-splay-bend phase of banana-shaped particles
Source: Nat Commun. 2021 Apr 12;12:2157. doi: 10.1038/s41467-021-22413-8 (PMC8041804; doi:10.1038/s41467-021-22413-8)
Supplement: Supplementary file 3 — Source Data [file 41467_2021_22413_MOESM3_ESM.zip › SourceDataFile/Figure5b/nx5.txt]

0.000000000000000000e+00 -4.878502857142857918e-01
5.416666666666666963e+00 -2.610367142857142886e-01
1.083333333333333393e+01 5.336771428571428222e-02
1.625000000000000000e+01 3.406477142857142759e-01
2.166666666666666785e+01 6.443554285714286900e-01
2.708333333333333570e+01 8.415984285714286361e-01
3.250000000000000000e+01 7.554394285714284285e-01
3.791666666666667140e+01 5.174675714285713601e-01
4.333333333333333570e+01 2.442691428571428791e-01
4.875000000000000000e+01 -2.337585714285714614e-02
5.416666666666667140e+01 -3.274917142857142749e-01
5.958333333333333570e+01 -5.481240000000000556e-01
6.500000000000000000e+01 -6.682200000000000362e-01
