# Supplementary material for: A generalized density-modulated twist-splay-bend phase of banana-shaped particles
Source: Nat Commun. 2021 Apr 12;12:2157. doi: 10.1038/s41467-021-22413-8 (PMC8041804; doi:10.1038/s41467-021-22413-8)
Supplement: Supplementary file 3 — Source Data [file 41467_2021_22413_MOESM3_ESM.zip › SourceDataFile/Figure5b/ny1.txt]

0.000000000000000000e+00 1.939577142857142888e-01
5.416666666666666963e+00 2.595684285714285888e-01
1.083333333333333393e+01 2.716072857142857178e-01
1.625000000000000000e+01 2.702140000000000097e-01
2.166666666666666785e+01 2.163982857142857097e-01
2.708333333333333570e+01 9.278699999999999448e-02
3.250000000000000000e+01 -1.127654285714285859e-01
3.791666666666667140e+01 -2.207654285714285847e-01
4.333333333333333570e+01 -2.766825714285713889e-01
4.875000000000000000e+01 -3.020092857142857024e-01
5.416666666666667140e+01 -2.634261428571428310e-01
5.958333333333333570e+01 -1.701585714285714368e-01
6.500000000000000000e+01 -8.085814285714285066e-02
