# Supplementary material for: A generalized density-modulated twist-splay-bend phase of banana-shaped particles
Source: Nat Commun. 2021 Apr 12;12:2157. doi: 10.1038/s41467-021-22413-8 (PMC8041804; doi:10.1038/s41467-021-22413-8)
Supplement: Supplementary file 3 — Source Data [file 41467_2021_22413_MOESM3_ESM.zip › SourceDataFile/Figure5b/nx7.txt]

0.000000000000000000e+00 -4.686887142857142918e-01
5.416666666666666963e+00 -2.468185714285714705e-01
1.083333333333333393e+01 6.434214285714286163e-02
1.625000000000000000e+01 3.578342857142856603e-01
2.166666666666666785e+01 6.796862857142856873e-01
2.708333333333333570e+01 8.371129999999998850e-01
3.250000000000000000e+01 8.178051428571428971e-01
3.791666666666667140e+01 6.275815714285714053e-01
4.333333333333333570e+01 2.768710000000000337e-01
4.875000000000000000e+01 -2.534114285714286069e-02
5.416666666666667140e+01 -3.717080000000000384e-01
5.958333333333333570e+01 -6.357692857142858145e-01
6.500000000000000000e+01 -7.332051428571427776e-01
