# Supplementary material for: A generalized density-modulated twist-splay-bend phase of banana-shaped particles
Source: Nat Commun. 2021 Apr 12;12:2157. doi: 10.1038/s41467-021-22413-8 (PMC8041804; doi:10.1038/s41467-021-22413-8)
Supplement: Supplementary file 3 — Source Data [file 41467_2021_22413_MOESM3_ESM.zip › SourceDataFile/Figure5b/ny3.txt]

0.000000000000000000e+00 3.608349999999999613e-01
5.416666666666666963e+00 4.736974285714286026e-01
1.083333333333333393e+01 5.200447142857141936e-01
1.625000000000000000e+01 5.305150000000000698e-01
2.166666666666666785e+01 4.524908571428571946e-01
2.708333333333333570e+01 2.092747142857143139e-01
3.250000000000000000e+01 -1.791001428571428467e-01
3.791666666666667140e+01 -4.287359999999998950e-01
4.333333333333333570e+01 -5.208821428571427381e-01
4.875000000000000000e+01 -5.206232857142857329e-01
5.416666666666667140e+01 -4.568201428571428413e-01
5.958333333333333570e+01 -3.510391428571428274e-01
6.500000000000000000e+01 -1.162199999999999900e-01
