# Supplementary material for: A generalized density-modulated twist-splay-bend phase of banana-shaped particles
Source: Nat Commun. 2021 Apr 12;12:2157. doi: 10.1038/s41467-021-22413-8 (PMC8041804; doi:10.1038/s41467-021-22413-8)
Supplement: Supplementary file 3 — Source Data [file 41467_2021_22413_MOESM3_ESM.zip › SourceDataFile/Figure5b/ny2.txt]

0.000000000000000000e+00 2.882634285714286149e-01
5.416666666666666963e+00 4.138557142857143267e-01
1.083333333333333393e+01 4.634345714285714180e-01
1.625000000000000000e+01 4.405747142857143195e-01
2.166666666666666785e+01 3.591235714285714309e-01
2.708333333333333570e+01 1.515652857142857357e-01
3.250000000000000000e+01 -1.715984285714285684e-01
3.791666666666667140e+01 -3.397981428571428819e-01
4.333333333333333570e+01 -4.474219999999999864e-01
4.875000000000000000e+01 -4.371512857142856867e-01
5.416666666666667140e+01 -3.710581428571427809e-01
5.958333333333333570e+01 -2.576878571428571352e-01
6.500000000000000000e+01 -7.799071428571428821e-02
