# Supplementary material for: A generalized density-modulated twist-splay-bend phase of banana-shaped particles
Source: Nat Commun. 2021 Apr 12;12:2157. doi: 10.1038/s41467-021-22413-8 (PMC8041804; doi:10.1038/s41467-021-22413-8)
Supplement: Supplementary file 3 — Source Data [file 41467_2021_22413_MOESM3_ESM.zip › SourceDataFile/Figure5b/nx6.txt]

0.000000000000000000e+00 -5.051438571428571445e-01
5.416666666666666963e+00 -2.340198571428571128e-01
1.083333333333333393e+01 3.668628571428571294e-02
1.625000000000000000e+01 3.575714285714285956e-01
2.166666666666666785e+01 6.659925714285714893e-01
2.708333333333333570e+01 8.493671428571428761e-01
3.250000000000000000e+01 7.591312857142857862e-01
3.791666666666667140e+01 5.664992857142856497e-01
4.333333333333333570e+01 2.922232857142857410e-01
4.875000000000000000e+01 -4.430228571428570378e-02
5.416666666666667140e+01 -3.222269999999999857e-01
5.958333333333333570e+01 -6.110688571428571914e-01
6.500000000000000000e+01 -7.265572857142856833e-01
