# Supplementary material for: A generalized density-modulated twist-splay-bend phase of banana-shaped particles
Source: Nat Commun. 2021 Apr 12;12:2157. doi: 10.1038/s41467-021-22413-8 (PMC8041804; doi:10.1038/s41467-021-22413-8)
Supplement: Supplementary file 3 — Source Data [file 41467_2021_22413_MOESM3_ESM.zip › SourceDataFile/Figure5b/nz3.txt]

0.000000000000000000e+00 7.834149999999999725e-01
5.416666666666666963e+00 8.412692857142857195e-01
1.083333333333333393e+01 8.499622857142857812e-01
1.625000000000000000e+01 7.875552857142856800e-01
2.166666666666666785e+01 6.550179999999999891e-01
2.708333333333333570e+01 4.917948571428571447e-01
3.250000000000000000e+01 5.985832857142856511e-01
3.791666666666667140e+01 7.215629999999999544e-01
4.333333333333333570e+01 8.123447142857143088e-01
4.875000000000000000e+01 8.508464285714285591e-01
5.416666666666667140e+01 8.177864285714285808e-01
5.958333333333333570e+01 7.195055714285713000e-01
6.500000000000000000e+01 6.723742857142857021e-01
