# Supplementary material for: A generalized density-modulated twist-splay-bend phase of banana-shaped particles
Source: Nat Commun. 2021 Apr 12;12:2157. doi: 10.1038/s41467-021-22413-8 (PMC8041804; doi:10.1038/s41467-021-22413-8)
Supplement: Supplementary file 3 — Source Data [file 41467_2021_22413_MOESM3_ESM.zip › SourceDataFile/Figure5b/nz2.txt]

0.000000000000000000e+00 8.203641428571427641e-01
5.416666666666666963e+00 8.694187142857143780e-01
1.083333333333333393e+01 8.807935714285713980e-01
1.625000000000000000e+01 8.322252857142855564e-01
2.166666666666666785e+01 7.038507142857142185e-01
2.708333333333333570e+01 4.917798571428570464e-01
3.250000000000000000e+01 5.760687142857142673e-01
3.791666666666667140e+01 7.666991428571429124e-01
4.333333333333333570e+01 8.526862857142857299e-01
4.875000000000000000e+01 8.962227142857143170e-01
5.416666666666667140e+01 8.803422857142856328e-01
5.958333333333333570e+01 7.819962857142856993e-01
6.500000000000000000e+01 6.528228571428570381e-01
