# Supplementary material for: A generalized density-modulated twist-splay-bend phase of banana-shaped particles
Source: Nat Commun. 2021 Apr 12;12:2157. doi: 10.1038/s41467-021-22413-8 (PMC8041804; doi:10.1038/s41467-021-22413-8)
Supplement: Supplementary file 3 — Source Data [file 41467_2021_22413_MOESM3_ESM.zip › SourceDataFile/Figure5b/nx8.txt]

0.000000000000000000e+00 -4.903517142857142241e-01
5.416666666666666963e+00 -2.411351428571428535e-01
1.083333333333333393e+01 4.569285714285715311e-02
1.625000000000000000e+01 3.798985714285714188e-01
2.166666666666666785e+01 6.410992857142857604e-01
2.708333333333333570e+01 8.158049999999998914e-01
3.250000000000000000e+01 7.904939999999999189e-01
3.791666666666667140e+01 5.869307142857144166e-01
4.333333333333333570e+01 2.981057142857142517e-01
4.875000000000000000e+01 -4.288085714285715111e-02
5.416666666666667140e+01 -3.563997142857143197e-01
5.958333333333333570e+01 -5.389041428571428316e-01
6.500000000000000000e+01 -5.842602857142856765e-01
