# Supplementary material for: A generalized density-modulated twist-splay-bend phase of banana-shaped particles
Source: Nat Commun. 2021 Apr 12;12:2157. doi: 10.1038/s41467-021-22413-8 (PMC8041804; doi:10.1038/s41467-021-22413-8)
Supplement: Supplementary file 3 — Source Data [file 41467_2021_22413_MOESM3_ESM.zip › SourceDataFile/Figure5b/nz0.txt]

0.000000000000000000e+00 9.158644285714286903e-01
5.416666666666666963e+00 9.850127142857143525e-01
1.083333333333333393e+01 9.905608571428569098e-01
1.625000000000000000e+01 9.260151428571427035e-01
2.166666666666666785e+01 7.715312857142857528e-01
2.708333333333333570e+01 4.622857142857142998e-01
3.250000000000000000e+01 4.936847142857142545e-01
3.791666666666667140e+01 7.999257142857143510e-01
4.333333333333333570e+01 9.367341428571427375e-01
4.875000000000000000e+01 9.911394285714285601e-01
5.416666666666667140e+01 9.682325714285714424e-01
5.958333333333333570e+01 8.711867142857142587e-01
6.500000000000000000e+01 6.815859999999999141e-01
