# Supplementary material for: A generalized density-modulated twist-splay-bend phase of banana-shaped particles
Source: Nat Commun. 2021 Apr 12;12:2157. doi: 10.1038/s41467-021-22413-8 (PMC8041804; doi:10.1038/s41467-021-22413-8)
Supplement: Supplementary file 3 — Source Data [file 41467_2021_22413_MOESM3_ESM.zip › SourceDataFile/Figure5b/nz1.txt]

0.000000000000000000e+00 8.374042857142857121e-01
5.416666666666666963e+00 9.359617142857142857e-01
1.083333333333333393e+01 9.542788571428572064e-01
1.625000000000000000e+01 8.938057142857143145e-01
2.166666666666666785e+01 7.460982857142857139e-01
2.708333333333333570e+01 4.402090000000000169e-01
3.250000000000000000e+01 5.315691428571428512e-01
3.791666666666667140e+01 7.930727142857142420e-01
4.333333333333333570e+01 9.152887142857142333e-01
4.875000000000000000e+01 9.474121428571429249e-01
5.416666666666667140e+01 9.203014285714284926e-01
5.958333333333333570e+01 8.291377142857142557e-01
6.500000000000000000e+01 6.355017142857143364e-01
