# Supplementary material for: A generalized density-modulated twist-splay-bend phase of banana-shaped particles
Source: Nat Commun. 2021 Apr 12;12:2157. doi: 10.1038/s41467-021-22413-8 (PMC8041804; doi:10.1038/s41467-021-22413-8)
Supplement: Supplementary file 3 — Source Data [file 41467_2021_22413_MOESM3_ESM.zip › SourceDataFile/Figure5b/nx9.txt]

0.000000000000000000e+00 -4.376541428571428249e-01
5.416666666666666963e+00 -2.583017142857143011e-01
1.083333333333333393e+01 1.760357142857142676e-02
1.625000000000000000e+01 3.537227142857143347e-01
2.166666666666666785e+01 5.980544285714285424e-01
2.708333333333333570e+01 7.569428571428572505e-01
3.250000000000000000e+01 7.818711428571428756e-01
3.791666666666667140e+01 5.778807142857143031e-01
4.333333333333333570e+01 2.964634285714285999e-01
4.875000000000000000e+01 -4.192742857142856688e-02
5.416666666666667140e+01 -3.055342857142857582e-01
5.958333333333333570e+01 -5.209917142857142247e-01
6.500000000000000000e+01 -6.036799999999998834e-01
