# Supplementary material for: A generalized density-modulated twist-splay-bend phase of banana-shaped particles
Source: Nat Commun. 2021 Apr 12;12:2157. doi: 10.1038/s41467-021-22413-8 (PMC8041804; doi:10.1038/s41467-021-22413-8)
Supplement: Supplementary file 3 — Source Data [file 41467_2021_22413_MOESM3_ESM.zip › SourceDataFile/Figure5b/nz5.txt]

0.000000000000000000e+00 7.422888571428571947e-01
5.416666666666666963e+00 7.346287142857141905e-01
1.083333333333333393e+01 7.280855714285714431e-01
1.625000000000000000e+01 6.769028571428570284e-01
2.166666666666666785e+01 5.781837142857143563e-01
2.708333333333333570e+01 5.116020000000000012e-01
3.250000000000000000e+01 5.872800000000000242e-01
3.791666666666667140e+01 6.792798571428572130e-01
4.333333333333333570e+01 7.576145714285713595e-01
4.875000000000000000e+01 7.960388571428571591e-01
5.416666666666667140e+01 7.665694285714286238e-01
5.958333333333333570e+01 7.544295714285713661e-01
6.500000000000000000e+01 7.368962857142857814e-01
