# Supplementary material for: A generalized density-modulated twist-splay-bend phase of banana-shaped particles
Source: Nat Commun. 2021 Apr 12;12:2157. doi: 10.1038/s41467-021-22413-8 (PMC8041804; doi:10.1038/s41467-021-22413-8)
Supplement: Supplementary file 3 — Source Data [file 41467_2021_22413_MOESM3_ESM.zip › SourceDataFile/Figure5b/ny9.txt]

0.000000000000000000e+00 4.282922857142857365e-01
5.416666666666666963e+00 5.874810000000000310e-01
1.083333333333333393e+01 6.733348571428571239e-01
1.625000000000000000e+01 6.517179999999999085e-01
2.166666666666666785e+01 4.537825714285714240e-01
2.708333333333333570e+01 1.412457142857142800e-01
3.250000000000000000e+01 -1.512455714285714237e-01
3.791666666666667140e+01 -4.669084285714285576e-01
4.333333333333333570e+01 -6.643677142857142837e-01
4.875000000000000000e+01 -7.156018571428572894e-01
5.416666666666667140e+01 -6.385768571428570572e-01
5.958333333333333570e+01 -3.777760000000000007e-01
6.500000000000000000e+01 -9.628899999999998571e-02
