# Supplementary material for: A generalized density-modulated twist-splay-bend phase of banana-shaped particles
Source: Nat Commun. 2021 Apr 12;12:2157. doi: 10.1038/s41467-021-22413-8 (PMC8041804; doi:10.1038/s41467-021-22413-8)
Supplement: Supplementary file 3 — Source Data [file 41467_2021_22413_MOESM3_ESM.zip › SourceDataFile/Figure5b/ny8.txt]

0.000000000000000000e+00 4.010434285714286062e-01
5.416666666666666963e+00 5.838938571428570201e-01
1.083333333333333393e+01 6.924181428571428709e-01
1.625000000000000000e+01 6.496247142857143331e-01
2.166666666666666785e+01 4.545612857142857233e-01
2.708333333333333570e+01 1.429772857142857234e-01
3.250000000000000000e+01 -2.422450000000000159e-01
3.791666666666667140e+01 -5.140091428571429422e-01
4.333333333333333570e+01 -6.665567142857141691e-01
4.875000000000000000e+01 -7.208934285714285739e-01
5.416666666666667140e+01 -6.501601428571428531e-01
5.958333333333333570e+01 -4.019981428571428039e-01
6.500000000000000000e+01 -9.799842857142856967e-02
