# Supplementary material for: A generalized density-modulated twist-splay-bend phase of banana-shaped particles
Source: Nat Commun. 2021 Apr 12;12:2157. doi: 10.1038/s41467-021-22413-8 (PMC8041804; doi:10.1038/s41467-021-22413-8)
Supplement: Supplementary file 3 — Source Data [file 41467_2021_22413_MOESM3_ESM.zip › SourceDataFile/Figure5b/nz4.txt]

0.000000000000000000e+00 7.241277142857143190e-01
5.416666666666666963e+00 7.555082857142856323e-01
1.083333333333333393e+01 7.747158571428570673e-01
1.625000000000000000e+01 7.436452857142857864e-01
2.166666666666666785e+01 6.114858571428570810e-01
2.708333333333333570e+01 4.747752857142856775e-01
3.250000000000000000e+01 5.610127142857141980e-01
3.791666666666667140e+01 6.848797142857142584e-01
4.333333333333333570e+01 7.752032857142857614e-01
4.875000000000000000e+01 8.270688571428571612e-01
5.416666666666667140e+01 8.020234285714286093e-01
5.958333333333333570e+01 7.472787142857141296e-01
6.500000000000000000e+01 7.126384285714285616e-01
