# Supplementary material for: A generalized density-modulated twist-splay-bend phase of banana-shaped particles
Source: Nat Commun. 2021 Apr 12;12:2157. doi: 10.1038/s41467-021-22413-8 (PMC8041804; doi:10.1038/s41467-021-22413-8)
Supplement: Supplementary file 3 — Source Data [file 41467_2021_22413_MOESM3_ESM.zip › SourceDataFile/Figure5b/nz6.txt]

0.000000000000000000e+00 7.332067142857142672e-01
5.416666666666666963e+00 7.479441428571428352e-01
1.083333333333333393e+01 7.308472857142856993e-01
1.625000000000000000e+01 6.653188571428571008e-01
2.166666666666666785e+01 5.308464285714286079e-01
2.708333333333333570e+01 5.026618571428571602e-01
3.250000000000000000e+01 5.739277142857143188e-01
3.791666666666667140e+01 6.403778571428571098e-01
4.333333333333333570e+01 7.136765714285714379e-01
4.875000000000000000e+01 7.431121428571428877e-01
5.416666666666667140e+01 7.321555714285714611e-01
5.958333333333333570e+01 6.662150000000000016e-01
6.500000000000000000e+01 6.594755714285714943e-01
