# Supplementary material for: A generalized density-modulated twist-splay-bend phase of banana-shaped particles
Source: Nat Commun. 2021 Apr 12;12:2157. doi: 10.1038/s41467-021-22413-8 (PMC8041804; doi:10.1038/s41467-021-22413-8)
Supplement: Supplementary file 3 — Source Data [file 41467_2021_22413_MOESM3_ESM.zip › SourceDataFile/Figure5b/nz7.txt]

0.000000000000000000e+00 7.863609999999999767e-01
5.416666666666666963e+00 7.750914285714286533e-01
1.083333333333333393e+01 7.311631428571427893e-01
1.625000000000000000e+01 6.549702857142857271e-01
2.166666666666666785e+01 5.625788571428571583e-01
2.708333333333333570e+01 5.116078571428571697e-01
3.250000000000000000e+01 5.030382857142857711e-01
3.791666666666667140e+01 5.520497142857142547e-01
4.333333333333333570e+01 6.805602857142857287e-01
4.875000000000000000e+01 7.022645714285714602e-01
5.416666666666667140e+01 6.831542857142858249e-01
5.958333333333333570e+01 6.405278571428570933e-01
6.500000000000000000e+01 6.539451428571428915e-01
