# Supplementary material for: A generalized density-modulated twist-splay-bend phase of banana-shaped particles
Source: Nat Commun. 2021 Apr 12;12:2157. doi: 10.1038/s41467-021-22413-8 (PMC8041804; doi:10.1038/s41467-021-22413-8)
Supplement: Supplementary file 3 — Source Data [file 41467_2021_22413_MOESM3_ESM.zip › SourceDataFile/Figure6/Figure6a/TopPanel/curvature_psi0.56_be120.txt]

0.000000000000000000e+00 4.763111150932128890e-01
2.000000000000000042e-03 4.762821488935701786e-01
4.000000000000000083e-03 4.761952502946419918e-01
6.000000000000000125e-03 4.760502601414852708e-01
8.000000000000000167e-03 4.758474967439862424e-01
1.000000000000000021e-02 4.755864826373155108e-01
1.200000000000000025e-02 4.752675361313593028e-01
1.400000000000000029e-02 4.748903389162315025e-01
1.600000000000000033e-02 4.744550501468751680e-01
1.799999999999999864e-02 4.739615106683471857e-01
2.000000000000000042e-02 4.734097204806476666e-01
2.199999999999999872e-02 4.727993612738902174e-01
2.400000000000000050e-02 4.721305922030180624e-01
2.599999999999999881e-02 4.714032541130881437e-01
2.800000000000000058e-02 4.706170286942141789e-01
2.999999999999999889e-02 4.697720751013392815e-01
3.200000000000000067e-02 4.688680750245772799e-01
3.400000000000000244e-02 4.679050284639282298e-01
3.599999999999999728e-02 4.668826171095059041e-01
3.799999999999999906e-02 4.658008409613103029e-01
4.000000000000000083e-02 4.646595408643983127e-01
4.200000000000000261e-02 4.634583985088838176e-01
4.399999999999999745e-02 4.621974138947667066e-01
4.599999999999999922e-02 4.608762687121608637e-01
4.800000000000000100e-02 4.594948038061231754e-01
5.000000000000000278e-02 4.580528600217106394e-01
5.199999999999999761e-02 4.565502782039800866e-01
5.399999999999999939e-02 4.549868991979883481e-01
5.600000000000000117e-02 4.533622455389063055e-01
5.800000000000000294e-02 4.516763172267339033e-01
5.999999999999999778e-02 4.499289551065279169e-01
6.199999999999999956e-02 4.481196817134592281e-01
6.400000000000000133e-02 4.462484970475278923e-01
6.600000000000000311e-02 4.443150827988474605e-01
6.800000000000000488e-02 4.423192798124750968e-01
7.000000000000000666e-02 4.402607697785245189e-01
7.199999999999999456e-02 4.381393935420527241e-01
7.399999999999999634e-02 4.359548327931733191e-01
7.599999999999999811e-02 4.337067692220002990e-01
7.799999999999999989e-02 4.313952028285336082e-01
8.000000000000000167e-02 4.290198153028870753e-01
8.200000000000000344e-02 4.265801291802314155e-01
8.400000000000000522e-02 4.240763036155097421e-01
8.599999999999999312e-02 4.215078611438927148e-01
8.799999999999999489e-02 4.188746426104373310e-01
8.999999999999999667e-02 4.161763297052573085e-01
9.199999999999999845e-02 4.134129224283527582e-01
9.400000000000000022e-02 4.105839433148943396e-01
9.600000000000000200e-02 4.076893923648819973e-01
9.800000000000000377e-02 4.047289512684296708e-01
1.000000000000000056e-01 4.017024608705941913e-01
1.019999999999999934e-01 3.986097620164324451e-01
1.039999999999999952e-01 3.954506955510014299e-01
1.059999999999999970e-01 3.922251023193579766e-01
1.079999999999999988e-01 3.889328231665590274e-01
1.100000000000000006e-01 3.855735397827184108e-01
1.120000000000000023e-01 3.821474113227791847e-01
1.140000000000000041e-01 3.786542786317982356e-01
1.160000000000000059e-01 3.750938233998895033e-01
1.179999999999999938e-01 3.714662047819959345e-01
1.199999999999999956e-01 3.677712636231744714e-01
1.219999999999999973e-01 3.640089999234251139e-01
1.239999999999999991e-01 3.601792545278048596e-01
1.260000000000000009e-01 3.562821865912567110e-01
1.280000000000000027e-01 3.523177961137806680e-01
1.300000000000000044e-01 3.482862422503198441e-01
1.320000000000000062e-01 3.441872066909881234e-01
1.340000000000000080e-01 3.400213260555577377e-01
1.360000000000000098e-01 3.357882820341426267e-01
1.380000000000000115e-01 3.314883929366289061e-01
1.400000000000000133e-01 3.271218179179596341e-01
1.419999999999999873e-01 3.226888752880210931e-01
1.439999999999999891e-01 3.181897242017562855e-01
1.459999999999999909e-01 3.136245238141083802e-01
1.479999999999999927e-01 3.089939107448496647e-01
1.499999999999999944e-01 3.042980441489233079e-01
1.519999999999999962e-01 2.995372423362154257e-01
1.539999999999999980e-01 2.947119827715553586e-01
1.559999999999999998e-01 2.898229020747153939e-01
1.580000000000000016e-01 2.848703185555818140e-01
1.600000000000000033e-01 2.798548688339269619e-01
1.620000000000000051e-01 2.747773486844661828e-01
1.640000000000000069e-01 2.696380764170858146e-01
1.660000000000000087e-01 2.644378478065012028e-01
1.680000000000000104e-01 2.591776177823709726e-01
1.700000000000000122e-01 2.538580229644674668e-01
1.719999999999999862e-01 2.484800182824492276e-01
1.739999999999999880e-01 2.430445586659748247e-01
1.759999999999999898e-01 2.375524398897596867e-01
1.779999999999999916e-01 2.320049351933485826e-01
1.799999999999999933e-01 2.264029995064000544e-01
1.819999999999999951e-01 2.207480652234019292e-01
1.839999999999999969e-01 2.150412464289558345e-01
1.859999999999999987e-01 2.092838163626065395e-01
1.880000000000000004e-01 2.034773665737849013e-01
1.900000000000000022e-01 1.976234886119219158e-01
1.920000000000000040e-01 1.917236148715053268e-01
1.940000000000000058e-01 1.857796552118523570e-01
1.960000000000000075e-01 1.797933603373368661e-01
1.980000000000000093e-01 1.737667992622191626e-01
2.000000000000000111e-01 1.677022001557024744e-01
2.020000000000000129e-01 1.616017911869901402e-01
2.039999999999999869e-01 1.554682779901146727e-01
2.059999999999999887e-01 1.493043661991086679e-01
2.079999999999999905e-01 1.431130797578908376e-01
2.099999999999999922e-01 1.368977609202661483e-01
2.119999999999999940e-01 1.306625477147549674e-01
2.139999999999999958e-01 1.244114190149345767e-01
2.159999999999999976e-01 1.181494677789839687e-01
2.179999999999999993e-01 1.118822644299113100e-01
2.200000000000000011e-01 1.056168117852126775e-01
2.220000000000000029e-01 9.936090843709954878e-02
2.240000000000000047e-01 9.312426283710052710e-02
2.260000000000000064e-01 8.691912991583371217e-02
2.280000000000000082e-01 8.076047023794973023e-02
2.300000000000000100e-01 7.466785986144888754e-02
2.320000000000000118e-01 6.866676357722588386e-02
2.340000000000000135e-01 6.279155885298856599e-02
2.359999999999999876e-01 5.708903724200595220e-02
2.379999999999999893e-01 5.162397480611644746e-02
2.399999999999999911e-01 4.648804479254098343e-02
2.419999999999999929e-01 4.180952608541163573e-02
2.439999999999999947e-01 3.776555813638966114e-02
2.459999999999999964e-01 3.458468744375504250e-02
2.479999999999999982e-01 3.252554079003210086e-02
2.500000000000000000e-01 3.180918439117547819e-02
2.520000000000000018e-01 3.252554079003210086e-02
2.540000000000000036e-01 3.458468744375504250e-02
2.560000000000000053e-01 3.776555813638966114e-02
2.580000000000000071e-01 4.180952608541163573e-02
2.600000000000000089e-01 4.648804479254098343e-02
2.620000000000000107e-01 5.162397480611644746e-02
2.640000000000000124e-01 5.708903724200595220e-02
2.660000000000000142e-01 6.279155885298856599e-02
2.680000000000000160e-01 6.866676357722588386e-02
2.700000000000000178e-01 7.466785986144888754e-02
2.720000000000000195e-01 8.076047023794973023e-02
2.740000000000000213e-01 8.691912991583371217e-02
2.760000000000000231e-01 9.312426283710052710e-02
2.780000000000000249e-01 9.936090843709954878e-02
2.800000000000000266e-01 1.056168117852126775e-01
2.819999999999999729e-01 1.118822644299113100e-01
2.839999999999999747e-01 1.181494677789839687e-01
2.859999999999999765e-01 1.244114190149345767e-01
2.879999999999999782e-01 1.306625477147549674e-01
2.899999999999999800e-01 1.368977609202661483e-01
2.919999999999999818e-01 1.431130797578908376e-01
2.939999999999999836e-01 1.493043661991086679e-01
2.959999999999999853e-01 1.554682779901146727e-01
2.979999999999999871e-01 1.616017911869901402e-01
2.999999999999999889e-01 1.677022001557024744e-01
3.019999999999999907e-01 1.737667992622191626e-01
3.039999999999999925e-01 1.797933603373368661e-01
3.059999999999999942e-01 1.857796552118523570e-01
3.079999999999999960e-01 1.917236148715053268e-01
3.099999999999999978e-01 1.976234886119219158e-01
3.119999999999999996e-01 2.034773665737849013e-01
3.140000000000000013e-01 2.092838163626065395e-01
3.160000000000000031e-01 2.150412464289558345e-01
3.180000000000000049e-01 2.207480652234019292e-01
3.200000000000000067e-01 2.264029995064000544e-01
3.220000000000000084e-01 2.320049351933485826e-01
3.240000000000000102e-01 2.375524398897596867e-01
3.260000000000000120e-01 2.430445586659748247e-01
3.280000000000000138e-01 2.484800182824492276e-01
3.300000000000000155e-01 2.538580229644674668e-01
3.320000000000000173e-01 2.591776177823709726e-01
3.340000000000000191e-01 2.644378478065012028e-01
3.360000000000000209e-01 2.696380764170858146e-01
3.380000000000000226e-01 2.747773486844661828e-01
3.400000000000000244e-01 2.798548688339269619e-01
3.420000000000000262e-01 2.848703185555818140e-01
3.439999999999999725e-01 2.898229020747153939e-01
3.459999999999999742e-01 2.947119827715553586e-01
3.479999999999999760e-01 2.995372423362154257e-01
3.499999999999999778e-01 3.042980441489233079e-01
3.519999999999999796e-01 3.089939107448496647e-01
3.539999999999999813e-01 3.136245238141083802e-01
3.559999999999999831e-01 3.181897242017562855e-01
3.579999999999999849e-01 3.226888752880210931e-01
3.599999999999999867e-01 3.271218179179596341e-01
3.619999999999999885e-01 3.314883929366289061e-01
3.639999999999999902e-01 3.357882820341426267e-01
3.659999999999999920e-01 3.400213260555577377e-01
3.679999999999999938e-01 3.441872066909881234e-01
3.699999999999999956e-01 3.482862422503198441e-01
3.719999999999999973e-01 3.523177961137806680e-01
3.739999999999999991e-01 3.562821865912567110e-01
3.760000000000000009e-01 3.601792545278048596e-01
3.780000000000000027e-01 3.640089999234251139e-01
3.800000000000000044e-01 3.677712636231744714e-01
3.820000000000000062e-01 3.714662047819959345e-01
3.840000000000000080e-01 3.750938233998895033e-01
3.860000000000000098e-01 3.786542786317982356e-01
3.880000000000000115e-01 3.821474113227791847e-01
3.900000000000000133e-01 3.855735397827184108e-01
3.920000000000000151e-01 3.889328231665590274e-01
3.940000000000000169e-01 3.922251023193579766e-01
3.960000000000000187e-01 3.954506955510014299e-01
3.980000000000000204e-01 3.986097620164324451e-01
4.000000000000000222e-01 4.017024608705941913e-01
4.020000000000000240e-01 4.047289512684296708e-01
4.040000000000000258e-01 4.076893923648819973e-01
4.060000000000000275e-01 4.105839433148943396e-01
4.079999999999999738e-01 4.134129224283527582e-01
4.099999999999999756e-01 4.161763297052573085e-01
4.119999999999999774e-01 4.188746426104373310e-01
4.139999999999999791e-01 4.215078611438927148e-01
4.159999999999999809e-01 4.240763036155097421e-01
4.179999999999999827e-01 4.265801291802314155e-01
4.199999999999999845e-01 4.290198153028870753e-01
4.219999999999999862e-01 4.313952028285336082e-01
4.239999999999999880e-01 4.337067692220002990e-01
4.259999999999999898e-01 4.359548327931733191e-01
4.279999999999999916e-01 4.381393935420527241e-01
4.299999999999999933e-01 4.402607697785245189e-01
4.319999999999999951e-01 4.423192798124750968e-01
4.339999999999999969e-01 4.443150827988474605e-01
4.359999999999999987e-01 4.462484970475278923e-01
4.380000000000000004e-01 4.481196817134592281e-01
4.400000000000000022e-01 4.499289551065279169e-01
4.420000000000000040e-01 4.516763172267339033e-01
4.440000000000000058e-01 4.533622455389063055e-01
4.460000000000000075e-01 4.549868991979883481e-01
4.480000000000000093e-01 4.565502782039800866e-01
4.500000000000000111e-01 4.580528600217106394e-01
4.520000000000000129e-01 4.594948038061231754e-01
4.540000000000000147e-01 4.608762687121608637e-01
4.560000000000000164e-01 4.621974138947667066e-01
4.580000000000000182e-01 4.634583985088838176e-01
4.600000000000000200e-01 4.646595408643983127e-01
4.620000000000000218e-01 4.658008409613103029e-01
4.640000000000000235e-01 4.668826171095059041e-01
4.660000000000000253e-01 4.679050284639282298e-01
4.680000000000000271e-01 4.688680750245772799e-01
4.699999999999999734e-01 4.697720751013392815e-01
4.719999999999999751e-01 4.706170286942141789e-01
4.739999999999999769e-01 4.714032541130881437e-01
4.759999999999999787e-01 4.721305922030180624e-01
4.779999999999999805e-01 4.727993612738902174e-01
4.799999999999999822e-01 4.734097204806476666e-01
4.819999999999999840e-01 4.739615106683471857e-01
4.839999999999999858e-01 4.744550501468751680e-01
4.859999999999999876e-01 4.748903389162315025e-01
4.879999999999999893e-01 4.752675361313593028e-01
4.899999999999999911e-01 4.755864826373155108e-01
4.919999999999999929e-01 4.758474967439862424e-01
4.939999999999999947e-01 4.760502601414852708e-01
4.959999999999999964e-01 4.761952502946419918e-01
4.979999999999999982e-01 4.762821488935701786e-01
5.000000000000000000e-01 4.763111150932128890e-01
5.020000000000000018e-01 4.762821488935701786e-01
5.040000000000000036e-01 4.761952502946419918e-01
5.060000000000000053e-01 4.760502601414852708e-01
5.080000000000000071e-01 4.758474967439862424e-01
5.100000000000000089e-01 4.755864826373155108e-01
5.120000000000000107e-01 4.752675361313593028e-01
5.140000000000000124e-01 4.748903389162315025e-01
5.160000000000000142e-01 4.744550501468751680e-01
5.180000000000000160e-01 4.739615106683471857e-01
5.200000000000000178e-01 4.734097204806476666e-01
5.220000000000000195e-01 4.727993612738902174e-01
5.240000000000000213e-01 4.721305922030180624e-01
5.260000000000000231e-01 4.714032541130881437e-01
5.280000000000000249e-01 4.706170286942141789e-01
5.300000000000000266e-01 4.697720751013392815e-01
5.320000000000000284e-01 4.688680750245772799e-01
5.340000000000000302e-01 4.679050284639282298e-01
5.360000000000000320e-01 4.668826171095059041e-01
5.380000000000000338e-01 4.658008409613103029e-01
5.400000000000000355e-01 4.646595408643983127e-01
5.420000000000000373e-01 4.634583985088838176e-01
5.440000000000000391e-01 4.621974138947667066e-01
5.460000000000000409e-01 4.608762687121608637e-01
5.480000000000000426e-01 4.594948038061231754e-01
5.500000000000000444e-01 4.580528600217106394e-01
5.520000000000000462e-01 4.565502782039800866e-01
5.540000000000000480e-01 4.549868991979883481e-01
5.560000000000000497e-01 4.533622455389063055e-01
5.580000000000000515e-01 4.516763172267339033e-01
5.600000000000000533e-01 4.499289551065279169e-01
5.620000000000000551e-01 4.481196817134592281e-01
5.639999999999999458e-01 4.462484970475278923e-01
5.659999999999999476e-01 4.443150827988474605e-01
5.679999999999999494e-01 4.423192798124750968e-01
5.699999999999999512e-01 4.402607697785245189e-01
5.719999999999999529e-01 4.381393935420527241e-01
5.739999999999999547e-01 4.359548327931733191e-01
5.759999999999999565e-01 4.337067692220002990e-01
5.779999999999999583e-01 4.313952028285336082e-01
5.799999999999999600e-01 4.290198153028870753e-01
5.819999999999999618e-01 4.265801291802314155e-01
5.839999999999999636e-01 4.240763036155097421e-01
5.859999999999999654e-01 4.215078611438927148e-01
5.879999999999999671e-01 4.188746426104373310e-01
5.899999999999999689e-01 4.161763297052573085e-01
5.919999999999999707e-01 4.134129224283527582e-01
5.939999999999999725e-01 4.105839433148943396e-01
5.959999999999999742e-01 4.076893923648819973e-01
5.979999999999999760e-01 4.047289512684296708e-01
5.999999999999999778e-01 4.017024608705941913e-01
6.019999999999999796e-01 3.986097620164324451e-01
6.039999999999999813e-01 3.954506955510014299e-01
6.059999999999999831e-01 3.922251023193579766e-01
6.079999999999999849e-01 3.889328231665590274e-01
6.099999999999999867e-01 3.855735397827184108e-01
6.119999999999999885e-01 3.821474113227791847e-01
6.139999999999999902e-01 3.786542786317982356e-01
6.159999999999999920e-01 3.750938233998895033e-01
6.179999999999999938e-01 3.714662047819959345e-01
6.199999999999999956e-01 3.677712636231744714e-01
6.219999999999999973e-01 3.640089999234251139e-01
6.239999999999999991e-01 3.601792545278048596e-01
6.260000000000000009e-01 3.562821865912567110e-01
6.280000000000000027e-01 3.523177961137806680e-01
6.300000000000000044e-01 3.482862422503198441e-01
6.320000000000000062e-01 3.441872066909881234e-01
6.340000000000000080e-01 3.400213260555577377e-01
6.360000000000000098e-01 3.357882820341426267e-01
6.380000000000000115e-01 3.314883929366289061e-01
6.400000000000000133e-01 3.271218179179596341e-01
6.420000000000000151e-01 3.226888752880210931e-01
6.440000000000000169e-01 3.181897242017562855e-01
6.460000000000000187e-01 3.136245238141083802e-01
6.480000000000000204e-01 3.089939107448496647e-01
6.500000000000000222e-01 3.042980441489233079e-01
6.520000000000000240e-01 2.995372423362154257e-01
6.540000000000000258e-01 2.947119827715553586e-01
6.560000000000000275e-01 2.898229020747153939e-01
6.580000000000000293e-01 2.848703185555818140e-01
6.600000000000000311e-01 2.798548688339269619e-01
6.620000000000000329e-01 2.747773486844661828e-01
6.640000000000000346e-01 2.696380764170858146e-01
6.660000000000000364e-01 2.644378478065012028e-01
6.680000000000000382e-01 2.591776177823709726e-01
6.700000000000000400e-01 2.538580229644674668e-01
6.720000000000000417e-01 2.484800182824492276e-01
6.740000000000000435e-01 2.430445586659748247e-01
6.760000000000000453e-01 2.375524398897596867e-01
6.780000000000000471e-01 2.320049351933485826e-01
6.800000000000000488e-01 2.264029995064000544e-01
6.820000000000000506e-01 2.207480652234019292e-01
6.840000000000000524e-01 2.150412464289558345e-01
6.860000000000000542e-01 2.092838163626065395e-01
6.879999999999999449e-01 2.034773665737849013e-01
6.899999999999999467e-01 1.976234886119219158e-01
6.919999999999999485e-01 1.917236148715053268e-01
6.939999999999999503e-01 1.857796552118523570e-01
6.959999999999999520e-01 1.797933603373368661e-01
6.979999999999999538e-01 1.737667992622191626e-01
6.999999999999999556e-01 1.677022001557024744e-01
7.019999999999999574e-01 1.616017911869901402e-01
7.039999999999999591e-01 1.554682779901146727e-01
7.059999999999999609e-01 1.493043661991086679e-01
7.079999999999999627e-01 1.431130797578908376e-01
7.099999999999999645e-01 1.368977609202661483e-01
7.119999999999999662e-01 1.306625477147549674e-01
7.139999999999999680e-01 1.244114190149345767e-01
7.159999999999999698e-01 1.181494677789839687e-01
7.179999999999999716e-01 1.118822644299113100e-01
7.199999999999999734e-01 1.056168117852126775e-01
7.219999999999999751e-01 9.936090843709954878e-02
7.239999999999999769e-01 9.312426283710052710e-02
7.259999999999999787e-01 8.691912991583371217e-02
7.279999999999999805e-01 8.076047023794973023e-02
7.299999999999999822e-01 7.466785986144888754e-02
7.319999999999999840e-01 6.866676357722588386e-02
7.339999999999999858e-01 6.279155885298856599e-02
7.359999999999999876e-01 5.708903724200595220e-02
7.379999999999999893e-01 5.162397480611644746e-02
7.399999999999999911e-01 4.648804479254098343e-02
7.419999999999999929e-01 4.180952608541163573e-02
7.439999999999999947e-01 3.776555813638966114e-02
7.459999999999999964e-01 3.458468744375504250e-02
7.479999999999999982e-01 3.252554079003210086e-02
7.500000000000000000e-01 3.180918439117547819e-02
7.520000000000000018e-01 3.252554079003210086e-02
7.540000000000000036e-01 3.458468744375504250e-02
7.560000000000000053e-01 3.776555813638966114e-02
7.580000000000000071e-01 4.180952608541163573e-02
7.600000000000000089e-01 4.648804479254098343e-02
7.620000000000000107e-01 5.162397480611644746e-02
7.640000000000000124e-01 5.708903724200595220e-02
7.660000000000000142e-01 6.279155885298856599e-02
7.680000000000000160e-01 6.866676357722588386e-02
7.700000000000000178e-01 7.466785986144888754e-02
7.720000000000000195e-01 8.076047023794973023e-02
7.740000000000000213e-01 8.691912991583371217e-02
7.760000000000000231e-01 9.312426283710052710e-02
7.780000000000000249e-01 9.936090843709954878e-02
7.800000000000000266e-01 1.056168117852126775e-01
7.820000000000000284e-01 1.118822644299113100e-01
7.840000000000000302e-01 1.181494677789839687e-01
7.860000000000000320e-01 1.244114190149345767e-01
7.880000000000000338e-01 1.306625477147549674e-01
7.900000000000000355e-01 1.368977609202661483e-01
7.920000000000000373e-01 1.431130797578908376e-01
7.940000000000000391e-01 1.493043661991086679e-01
7.960000000000000409e-01 1.554682779901146727e-01
7.980000000000000426e-01 1.616017911869901402e-01
8.000000000000000444e-01 1.677022001557024744e-01
8.020000000000000462e-01 1.737667992622191626e-01
8.040000000000000480e-01 1.797933603373368661e-01
8.060000000000000497e-01 1.857796552118523570e-01
8.080000000000000515e-01 1.917236148715053268e-01
8.100000000000000533e-01 1.976234886119219158e-01
8.120000000000000551e-01 2.034773665737849013e-01
8.139999999999999458e-01 2.092838163626065395e-01
8.159999999999999476e-01 2.150412464289558345e-01
8.179999999999999494e-01 2.207480652234019292e-01
8.199999999999999512e-01 2.264029995064000544e-01
8.219999999999999529e-01 2.320049351933485826e-01
8.239999999999999547e-01 2.375524398897596867e-01
8.259999999999999565e-01 2.430445586659748247e-01
8.279999999999999583e-01 2.484800182824492276e-01
8.299999999999999600e-01 2.538580229644674668e-01
8.319999999999999618e-01 2.591776177823709726e-01
8.339999999999999636e-01 2.644378478065012028e-01
8.359999999999999654e-01 2.696380764170858146e-01
8.379999999999999671e-01 2.747773486844661828e-01
8.399999999999999689e-01 2.798548688339269619e-01
8.419999999999999707e-01 2.848703185555818140e-01
8.439999999999999725e-01 2.898229020747153939e-01
8.459999999999999742e-01 2.947119827715553586e-01
8.479999999999999760e-01 2.995372423362154257e-01
8.499999999999999778e-01 3.042980441489233079e-01
8.519999999999999796e-01 3.089939107448496647e-01
8.539999999999999813e-01 3.136245238141083802e-01
8.559999999999999831e-01 3.181897242017562855e-01
8.579999999999999849e-01 3.226888752880210931e-01
8.599999999999999867e-01 3.271218179179596341e-01
8.619999999999999885e-01 3.314883929366289061e-01
8.639999999999999902e-01 3.357882820341426267e-01
8.659999999999999920e-01 3.400213260555577377e-01
8.679999999999999938e-01 3.441872066909881234e-01
8.699999999999999956e-01 3.482862422503198441e-01
8.719999999999999973e-01 3.523177961137806680e-01
8.739999999999999991e-01 3.562821865912567110e-01
8.760000000000000009e-01 3.601792545278048596e-01
8.780000000000000027e-01 3.640089999234251139e-01
8.800000000000000044e-01 3.677712636231744714e-01
8.820000000000000062e-01 3.714662047819959345e-01
8.840000000000000080e-01 3.750938233998895033e-01
8.860000000000000098e-01 3.786542786317982356e-01
8.880000000000000115e-01 3.821474113227791847e-01
8.900000000000000133e-01 3.855735397827184108e-01
8.920000000000000151e-01 3.889328231665590274e-01
8.940000000000000169e-01 3.922251023193579766e-01
8.960000000000000187e-01 3.954506955510014299e-01
8.980000000000000204e-01 3.986097620164324451e-01
9.000000000000000222e-01 4.017024608705941913e-01
9.020000000000000240e-01 4.047289512684296708e-01
9.040000000000000258e-01 4.076893923648819973e-01
9.060000000000000275e-01 4.105839433148943396e-01
9.080000000000000293e-01 4.134129224283527582e-01
9.100000000000000311e-01 4.161763297052573085e-01
9.120000000000000329e-01 4.188746426104373310e-01
9.140000000000000346e-01 4.215078611438927148e-01
9.160000000000000364e-01 4.240763036155097421e-01
9.180000000000000382e-01 4.265801291802314155e-01
9.200000000000000400e-01 4.290198153028870753e-01
9.220000000000000417e-01 4.313952028285336082e-01
9.240000000000000435e-01 4.337067692220002990e-01
9.260000000000000453e-01 4.359548327931733191e-01
9.280000000000000471e-01 4.381393935420527241e-01
9.300000000000000488e-01 4.402607697785245189e-01
9.320000000000000506e-01 4.423192798124750968e-01
9.340000000000000524e-01 4.443150827988474605e-01
9.360000000000000542e-01 4.462484970475278923e-01
9.379999999999999449e-01 4.481196817134592281e-01
9.399999999999999467e-01 4.499289551065279169e-01
9.419999999999999485e-01 4.516763172267339033e-01
9.439999999999999503e-01 4.533622455389063055e-01
9.459999999999999520e-01 4.549868991979883481e-01
9.479999999999999538e-01 4.565502782039800866e-01
9.499999999999999556e-01 4.580528600217106394e-01
9.519999999999999574e-01 4.594948038061231754e-01
9.539999999999999591e-01 4.608762687121608637e-01
9.559999999999999609e-01 4.621974138947667066e-01
9.579999999999999627e-01 4.634583985088838176e-01
9.599999999999999645e-01 4.646595408643983127e-01
9.619999999999999662e-01 4.658008409613103029e-01
9.639999999999999680e-01 4.668826171095059041e-01
9.659999999999999698e-01 4.679050284639282298e-01
9.679999999999999716e-01 4.688680750245772799e-01
9.699999999999999734e-01 4.697720751013392815e-01
9.719999999999999751e-01 4.706170286942141789e-01
9.739999999999999769e-01 4.714032541130881437e-01
9.759999999999999787e-01 4.721305922030180624e-01
9.779999999999999805e-01 4.727993612738902174e-01
9.799999999999999822e-01 4.734097204806476666e-01
9.819999999999999840e-01 4.739615106683471857e-01
9.839999999999999858e-01 4.744550501468751680e-01
9.859999999999999876e-01 4.748903389162315025e-01
9.879999999999999893e-01 4.752675361313593028e-01
9.899999999999999911e-01 4.755864826373155108e-01
9.919999999999999929e-01 4.758474967439862424e-01
9.939999999999999947e-01 4.760502601414852708e-01
9.959999999999999964e-01 4.761952502946419918e-01
9.979999999999999982e-01 4.762821488935701786e-01
