# Supplementary material for: A generalized density-modulated twist-splay-bend phase of banana-shaped particles
Source: Nat Commun. 2021 Apr 12;12:2157. doi: 10.1038/s41467-021-22413-8 (PMC8041804; doi:10.1038/s41467-021-22413-8)
Supplement: Supplementary file 3 — Source Data [file 41467_2021_22413_MOESM3_ESM.zip › SourceDataFile/Figure6/Figure6a/BottomPanel/density_psi0.56_be120.txt]

0.000000000000000000e+00 5.601449343399999670e+00
2.000000000000000042e-03 5.594977136999999878e+00
4.000000000000000083e-03 5.575289978099999821e+00
6.000000000000000125e-03 5.541624860399999797e+00
8.000000000000000167e-03 5.492864636400000222e+00
1.000000000000000021e-02 5.427745095099999695e+00
1.200000000000000025e-02 5.345099451000000279e+00
1.400000000000000029e-02 5.244103536999999982e+00
1.600000000000000033e-02 5.124485323200000053e+00
1.799999999999999864e-02 4.986668303000000080e+00
2.000000000000000042e-02 4.831828743199999998e+00
2.199999999999999872e-02 4.661860026800000334e+00
2.400000000000000050e-02 4.479251140899999761e+00
2.599999999999999881e-02 4.286898567099999724e+00
2.800000000000000058e-02 4.087879532599999699e+00
2.999999999999999889e-02 3.885218557099999970e+00
3.200000000000000067e-02 3.681678107100000208e+00
3.400000000000000244e-02 3.479598428100000085e+00
3.599999999999999728e-02 3.280802508199999856e+00
3.799999999999999906e-02 3.086571344599999822e+00
4.000000000000000083e-02 2.897684109700000121e+00
4.200000000000000261e-02 2.714509120599999825e+00
4.399999999999999745e-02 2.537125913100000130e+00
4.599999999999999922e-02 2.365456778500000024e+00
4.800000000000000100e-02 2.199387728400000075e+00
5.000000000000000278e-02 2.038863320799999990e+00
5.199999999999999761e-02 1.883946013200000102e+00
5.399999999999999939e-02 1.734837473700000077e+00
5.600000000000000117e-02 1.591865410900000111e+00
5.800000000000000294e-02 1.455444090899999932e+00
5.999999999999999778e-02 1.326019309999999951e+00
6.199999999999999956e-02 1.204009086299999920e+00
6.400000000000000133e-02 1.089750014400000078e+00
6.600000000000000311e-02 9.834566231000000380e-01
6.800000000000000488e-02 8.851978294000000247e-01
7.000000000000000666e-02 7.948913319000000532e-01
7.199999999999999456e-02 7.123140392000000265e-01
7.399999999999999634e-02 6.371247103999999606e-01
7.599999999999999811e-02 5.688940243000000230e-01
7.799999999999999989e-02 5.071372344000000254e-01
8.000000000000000167e-02 4.513452171999999818e-01
8.200000000000000344e-02 4.010108339999999827e-01
8.400000000000000522e-02 3.556488168999999977e-01
8.599999999999999312e-02 3.148086317000000078e-01
8.799999999999999489e-02 2.780807860999999770e-01
8.999999999999999667e-02 2.450977545999999951e-01
9.199999999999999845e-02 2.155310470000000034e-01
9.400000000000000022e-02 1.890860092999999964e-01
9.600000000000000200e-02 1.654957669000000076e-01
9.800000000000000377e-02 1.445154047999999969e-01
1.000000000000000056e-01 1.259171035999999966e-01
1.019999999999999934e-01 1.094865869999999963e-01
1.039999999999999952e-01 9.502093129999999999e-02
1.059999999999999970e-01 8.232757220000000431e-02
1.079999999999999988e-01 7.122421710000000072e-02
1.100000000000000006e-01 6.153932389999999808e-02
1.120000000000000023e-01 5.311282650000000161e-02
1.140000000000000041e-01 4.579684480000000002e-02
1.160000000000000059e-01 3.945619339999999892e-02
1.179999999999999938e-01 3.396858509999999692e-02
1.199999999999999956e-01 2.922449540000000151e-02
1.219999999999999973e-01 2.512670759999999920e-02
1.239999999999999991e-01 2.158959579999999989e-02
1.260000000000000009e-01 1.853821940000000001e-02
1.280000000000000027e-01 1.590730610000000086e-02
1.300000000000000044e-01 1.364019590000000066e-02
1.320000000000000062e-01 1.168780319999999928e-02
1.340000000000000080e-01 1.000763910000000007e-02
1.360000000000000098e-01 8.562921299999999916e-03
1.380000000000000115e-01 7.321785499999999662e-03
1.400000000000000133e-01 6.256599499999999578e-03
1.419999999999999873e-01 5.343376500000000112e-03
1.439999999999999891e-01 4.561277400000000003e-03
1.459999999999999909e-01 3.892190099999999833e-03
1.479999999999999927e-01 3.320373800000000000e-03
1.499999999999999944e-01 2.832157000000000077e-03
1.519999999999999962e-01 2.415678200000000164e-03
1.539999999999999980e-01 2.060662300000000099e-03
1.559999999999999998e-01 1.758225200000000047e-03
1.580000000000000016e-01 1.500701400000000038e-03
1.600000000000000033e-01 1.281492200000000029e-03
1.620000000000000051e-01 1.094930000000000035e-03
1.640000000000000069e-01 9.361575999999999492e-04
1.660000000000000087e-01 8.010216999999999815e-04
1.680000000000000104e-01 6.859772000000000092e-04
1.700000000000000122e-01 5.880036000000000160e-04
1.719999999999999862e-01 5.045310000000000116e-04
1.739999999999999880e-01 4.333755999999999915e-04
1.759999999999999898e-01 3.726833999999999833e-04
1.779999999999999916e-01 3.208813999999999937e-04
1.799999999999999933e-01 2.766355999999999980e-04
1.819999999999999951e-01 2.388151000000000032e-04
1.839999999999999969e-01 2.064609000000000073e-04
1.859999999999999987e-01 1.787600000000000029e-04
1.880000000000000004e-01 1.550227999999999958e-04
1.900000000000000022e-01 1.346642000000000108e-04
1.920000000000000040e-01 1.171876000000000027e-04
1.940000000000000058e-01 1.021709999999999947e-04
1.960000000000000075e-01 8.925620000000000103e-05
1.980000000000000093e-01 7.813840000000000390e-05
2.000000000000000111e-01 6.855829999999999715e-05
2.020000000000000129e-01 6.029549999999999894e-05
2.039999999999999869e-01 5.316180000000000319e-05
2.059999999999999887e-01 4.699739999999999831e-05
2.079999999999999905e-01 4.166550000000000283e-05
2.099999999999999922e-01 3.704989999999999911e-05
2.119999999999999940e-01 3.305119999999999960e-05
2.139999999999999958e-01 2.958460000000000132e-05
2.159999999999999976e-01 2.657750000000000092e-05
2.179999999999999993e-01 2.396829999999999886e-05
2.200000000000000011e-01 2.170390000000000069e-05
2.220000000000000029e-01 1.973939999999999942e-05
2.240000000000000047e-01 1.803600000000000147e-05
2.260000000000000064e-01 1.656099999999999950e-05
2.280000000000000082e-01 1.528619999999999944e-05
2.300000000000000100e-01 1.418790000000000014e-05
2.320000000000000118e-01 1.324569999999999924e-05
2.340000000000000135e-01 1.244239999999999966e-05
2.359999999999999876e-01 1.176380000000000077e-05
2.379999999999999893e-01 1.119769999999999953e-05
2.399999999999999911e-01 1.073429999999999987e-05
2.419999999999999929e-01 1.036540000000000074e-05
2.439999999999999947e-01 1.008490000000000063e-05
2.459999999999999964e-01 9.887800000000000435e-06
2.479999999999999982e-01 9.770899999999999911e-06
2.500000000000000000e-01 9.732199999999999757e-06
2.520000000000000018e-01 9.770899999999999911e-06
2.540000000000000036e-01 9.887800000000000435e-06
2.560000000000000053e-01 1.008490000000000063e-05
2.580000000000000071e-01 1.036540000000000074e-05
2.600000000000000089e-01 1.073429999999999987e-05
2.620000000000000107e-01 1.119769999999999953e-05
2.640000000000000124e-01 1.176380000000000077e-05
2.660000000000000142e-01 1.244239999999999966e-05
2.680000000000000160e-01 1.324569999999999924e-05
2.700000000000000178e-01 1.418790000000000014e-05
2.720000000000000195e-01 1.528619999999999944e-05
2.740000000000000213e-01 1.656099999999999950e-05
2.760000000000000231e-01 1.803600000000000147e-05
2.780000000000000249e-01 1.973939999999999942e-05
2.800000000000000266e-01 2.170390000000000069e-05
2.819999999999999729e-01 2.396829999999999886e-05
2.839999999999999747e-01 2.657750000000000092e-05
2.859999999999999765e-01 2.958460000000000132e-05
2.879999999999999782e-01 3.305119999999999960e-05
2.899999999999999800e-01 3.704989999999999911e-05
2.919999999999999818e-01 4.166550000000000283e-05
2.939999999999999836e-01 4.699739999999999831e-05
2.959999999999999853e-01 5.316180000000000319e-05
2.979999999999999871e-01 6.029549999999999894e-05
2.999999999999999889e-01 6.855829999999999715e-05
3.019999999999999907e-01 7.813840000000000390e-05
3.039999999999999925e-01 8.925620000000000103e-05
3.059999999999999942e-01 1.021709999999999947e-04
3.079999999999999960e-01 1.171876000000000027e-04
3.099999999999999978e-01 1.346642000000000108e-04
3.119999999999999996e-01 1.550227999999999958e-04
3.140000000000000013e-01 1.787600000000000029e-04
3.160000000000000031e-01 2.064609000000000073e-04
3.180000000000000049e-01 2.388151000000000032e-04
3.200000000000000067e-01 2.766355999999999980e-04
3.220000000000000084e-01 3.208813999999999937e-04
3.240000000000000102e-01 3.726833999999999833e-04
3.260000000000000120e-01 4.333755999999999915e-04
3.280000000000000138e-01 5.045310000000000116e-04
3.300000000000000155e-01 5.880036000000000160e-04
3.320000000000000173e-01 6.859772000000000092e-04
3.340000000000000191e-01 8.010216999999999815e-04
3.360000000000000209e-01 9.361575999999999492e-04
3.380000000000000226e-01 1.094930000000000035e-03
3.400000000000000244e-01 1.281492200000000029e-03
3.420000000000000262e-01 1.500701400000000038e-03
3.439999999999999725e-01 1.758225200000000047e-03
3.459999999999999742e-01 2.060662300000000099e-03
3.479999999999999760e-01 2.415678200000000164e-03
3.499999999999999778e-01 2.832157000000000077e-03
3.519999999999999796e-01 3.320373800000000000e-03
3.539999999999999813e-01 3.892190099999999833e-03
3.559999999999999831e-01 4.561277400000000003e-03
3.579999999999999849e-01 5.343376500000000112e-03
3.599999999999999867e-01 6.256599499999999578e-03
3.619999999999999885e-01 7.321785499999999662e-03
3.639999999999999902e-01 8.562921299999999916e-03
3.659999999999999920e-01 1.000763910000000007e-02
3.679999999999999938e-01 1.168780319999999928e-02
3.699999999999999956e-01 1.364019590000000066e-02
3.719999999999999973e-01 1.590730610000000086e-02
3.739999999999999991e-01 1.853821940000000001e-02
3.760000000000000009e-01 2.158959579999999989e-02
3.780000000000000027e-01 2.512670759999999920e-02
3.800000000000000044e-01 2.922449540000000151e-02
3.820000000000000062e-01 3.396858509999999692e-02
3.840000000000000080e-01 3.945619339999999892e-02
3.860000000000000098e-01 4.579684480000000002e-02
3.880000000000000115e-01 5.311282640000000027e-02
3.900000000000000133e-01 6.153932379999999674e-02
3.920000000000000151e-01 7.122421700000000633e-02
3.940000000000000169e-01 8.232757209999999604e-02
3.960000000000000187e-01 9.502093109999999732e-02
3.980000000000000204e-01 1.094865867999999937e-01
4.000000000000000222e-01 1.259171032999999995e-01
4.020000000000000240e-01 1.445154043999999915e-01
4.040000000000000258e-01 1.654957665000000022e-01
4.060000000000000275e-01 1.890860087000000023e-01
4.079999999999999738e-01 2.155310461999999927e-01
4.099999999999999756e-01 2.450977535999999957e-01
4.119999999999999774e-01 2.780807848999999887e-01
4.139999999999999791e-01 3.148086300999999865e-01
4.159999999999999809e-01 3.556488150000000070e-01
4.179999999999999827e-01 4.010108314999999979e-01
4.199999999999999845e-01 4.513452142000000111e-01
4.219999999999999862e-01 5.071372307000000523e-01
4.239999999999999880e-01 5.688940196999999754e-01
4.259999999999999898e-01 6.371247048000000524e-01
4.279999999999999916e-01 7.123140325000000272e-01
4.299999999999999933e-01 7.948913237000000409e-01
4.319999999999999951e-01 8.851978194999999827e-01
4.339999999999999969e-01 9.834566112999999499e-01
4.359999999999999987e-01 1.089750000400000030e+00
4.380000000000000004e-01 1.204009069899999895e+00
4.400000000000000022e-01 1.326019290899999925e+00
4.420000000000000040e-01 1.455444068700000093e+00
4.440000000000000058e-01 1.591865385399999999e+00
4.460000000000000075e-01 1.734837444699999898e+00
4.480000000000000093e-01 1.883945980300000045e+00
4.500000000000000111e-01 2.038863283900000045e+00
4.520000000000000129e-01 2.199387687299999783e+00
4.540000000000000147e-01 2.365456733099999820e+00
4.560000000000000164e-01 2.537125863400000014e+00
4.580000000000000182e-01 2.714509066399999782e+00
4.600000000000000200e-01 2.897684051200000166e+00
4.620000000000000218e-01 3.086571281799999955e+00
4.640000000000000235e-01 3.280802441200000086e+00
4.660000000000000253e-01 3.479598357199999992e+00
4.680000000000000271e-01 3.681678032699999825e+00
4.699999999999999734e-01 3.885218479799999791e+00
4.719999999999999751e-01 4.087879452900000210e+00
4.739999999999999769e-01 4.286898485800000103e+00
4.759999999999999787e-01 4.479251058900000082e+00
4.779999999999999805e-01 4.661859945299999808e+00
4.799999999999999822e-01 4.831828663199999596e+00
4.819999999999999840e-01 4.986668225899999918e+00
4.839999999999999858e-01 5.124485250300000239e+00
4.859999999999999876e-01 5.244103469599999734e+00
4.879999999999999893e-01 5.345099390399999706e+00
4.899999999999999911e-01 5.427745042499999784e+00
4.919999999999999929e-01 5.492864593000000184e+00
4.939999999999999947e-01 5.541624826999999698e+00
4.959999999999999964e-01 5.575289955499999728e+00
4.979999999999999982e-01 5.594977125499999815e+00
5.000000000000000000e-01 5.601449343399999670e+00
5.020000000000000018e-01 5.594977136999999878e+00
5.040000000000000036e-01 5.575289978099999821e+00
5.060000000000000053e-01 5.541624860399999797e+00
5.080000000000000071e-01 5.492864636400000222e+00
5.100000000000000089e-01 5.427745095099999695e+00
5.120000000000000107e-01 5.345099451000000279e+00
5.140000000000000124e-01 5.244103536999999982e+00
5.160000000000000142e-01 5.124485323200000053e+00
5.180000000000000160e-01 4.986668303000000080e+00
5.200000000000000178e-01 4.831828743199999998e+00
5.220000000000000195e-01 4.661860026800000334e+00
5.240000000000000213e-01 4.479251140899999761e+00
5.260000000000000231e-01 4.286898567099999724e+00
5.280000000000000249e-01 4.087879532599999699e+00
5.300000000000000266e-01 3.885218557099999970e+00
5.320000000000000284e-01 3.681678107100000208e+00
5.340000000000000302e-01 3.479598428100000085e+00
5.360000000000000320e-01 3.280802508199999856e+00
5.380000000000000338e-01 3.086571344599999822e+00
5.400000000000000355e-01 2.897684109700000121e+00
5.420000000000000373e-01 2.714509120599999825e+00
5.440000000000000391e-01 2.537125913100000130e+00
5.460000000000000409e-01 2.365456778500000024e+00
5.480000000000000426e-01 2.199387728400000075e+00
5.500000000000000444e-01 2.038863320799999990e+00
5.520000000000000462e-01 1.883946013200000102e+00
5.540000000000000480e-01 1.734837473700000077e+00
5.560000000000000497e-01 1.591865410900000111e+00
5.580000000000000515e-01 1.455444090899999932e+00
5.600000000000000533e-01 1.326019309999999951e+00
5.620000000000000551e-01 1.204009086299999920e+00
5.639999999999999458e-01 1.089750014400000078e+00
5.659999999999999476e-01 9.834566231000000380e-01
5.679999999999999494e-01 8.851978294000000247e-01
5.699999999999999512e-01 7.948913319000000532e-01
5.719999999999999529e-01 7.123140392000000265e-01
5.739999999999999547e-01 6.371247103999999606e-01
5.759999999999999565e-01 5.688940243000000230e-01
5.779999999999999583e-01 5.071372344000000254e-01
5.799999999999999600e-01 4.513452171999999818e-01
5.819999999999999618e-01 4.010108339999999827e-01
5.839999999999999636e-01 3.556488168999999977e-01
5.859999999999999654e-01 3.148086317000000078e-01
5.879999999999999671e-01 2.780807860999999770e-01
5.899999999999999689e-01 2.450977545999999951e-01
5.919999999999999707e-01 2.155310470000000034e-01
5.939999999999999725e-01 1.890860092999999964e-01
5.959999999999999742e-01 1.654957669000000076e-01
5.979999999999999760e-01 1.445154047999999969e-01
5.999999999999999778e-01 1.259171035999999966e-01
6.019999999999999796e-01 1.094865869999999963e-01
6.039999999999999813e-01 9.502093129999999999e-02
6.059999999999999831e-01 8.232757220000000431e-02
6.079999999999999849e-01 7.122421710000000072e-02
6.099999999999999867e-01 6.153932389999999808e-02
6.119999999999999885e-01 5.311282650000000161e-02
6.139999999999999902e-01 4.579684480000000002e-02
6.159999999999999920e-01 3.945619339999999892e-02
6.179999999999999938e-01 3.396858509999999692e-02
6.199999999999999956e-01 2.922449540000000151e-02
6.219999999999999973e-01 2.512670759999999920e-02
6.239999999999999991e-01 2.158959579999999989e-02
6.260000000000000009e-01 1.853821940000000001e-02
6.280000000000000027e-01 1.590730610000000086e-02
6.300000000000000044e-01 1.364019590000000066e-02
6.320000000000000062e-01 1.168780319999999928e-02
6.340000000000000080e-01 1.000763910000000007e-02
6.360000000000000098e-01 8.562921299999999916e-03
6.380000000000000115e-01 7.321785499999999662e-03
6.400000000000000133e-01 6.256599499999999578e-03
6.420000000000000151e-01 5.343376500000000112e-03
6.440000000000000169e-01 4.561277400000000003e-03
6.460000000000000187e-01 3.892190099999999833e-03
6.480000000000000204e-01 3.320373800000000000e-03
6.500000000000000222e-01 2.832157000000000077e-03
6.520000000000000240e-01 2.415678200000000164e-03
6.540000000000000258e-01 2.060662300000000099e-03
6.560000000000000275e-01 1.758225200000000047e-03
6.580000000000000293e-01 1.500701400000000038e-03
6.600000000000000311e-01 1.281492200000000029e-03
6.620000000000000329e-01 1.094930000000000035e-03
6.640000000000000346e-01 9.361575999999999492e-04
6.660000000000000364e-01 8.010216999999999815e-04
6.680000000000000382e-01 6.859772000000000092e-04
6.700000000000000400e-01 5.880036000000000160e-04
6.720000000000000417e-01 5.045310000000000116e-04
6.740000000000000435e-01 4.333755999999999915e-04
6.760000000000000453e-01 3.726833999999999833e-04
6.780000000000000471e-01 3.208813999999999937e-04
6.800000000000000488e-01 2.766355999999999980e-04
6.820000000000000506e-01 2.388151000000000032e-04
6.840000000000000524e-01 2.064609000000000073e-04
6.860000000000000542e-01 1.787600000000000029e-04
6.879999999999999449e-01 1.550227999999999958e-04
6.899999999999999467e-01 1.346642000000000108e-04
6.919999999999999485e-01 1.171876000000000027e-04
6.939999999999999503e-01 1.021709999999999947e-04
6.959999999999999520e-01 8.925620000000000103e-05
6.979999999999999538e-01 7.813840000000000390e-05
6.999999999999999556e-01 6.855829999999999715e-05
7.019999999999999574e-01 6.029549999999999894e-05
7.039999999999999591e-01 5.316180000000000319e-05
7.059999999999999609e-01 4.699739999999999831e-05
7.079999999999999627e-01 4.166550000000000283e-05
7.099999999999999645e-01 3.704989999999999911e-05
7.119999999999999662e-01 3.305119999999999960e-05
7.139999999999999680e-01 2.958460000000000132e-05
7.159999999999999698e-01 2.657750000000000092e-05
7.179999999999999716e-01 2.396829999999999886e-05
7.199999999999999734e-01 2.170390000000000069e-05
7.219999999999999751e-01 1.973939999999999942e-05
7.239999999999999769e-01 1.803600000000000147e-05
7.259999999999999787e-01 1.656099999999999950e-05
7.279999999999999805e-01 1.528619999999999944e-05
7.299999999999999822e-01 1.418790000000000014e-05
7.319999999999999840e-01 1.324569999999999924e-05
7.339999999999999858e-01 1.244239999999999966e-05
7.359999999999999876e-01 1.176380000000000077e-05
7.379999999999999893e-01 1.119769999999999953e-05
7.399999999999999911e-01 1.073429999999999987e-05
7.419999999999999929e-01 1.036540000000000074e-05
7.439999999999999947e-01 1.008490000000000063e-05
7.459999999999999964e-01 9.887800000000000435e-06
7.479999999999999982e-01 9.770899999999999911e-06
7.500000000000000000e-01 9.732199999999999757e-06
7.520000000000000018e-01 9.770899999999999911e-06
7.540000000000000036e-01 9.887800000000000435e-06
7.560000000000000053e-01 1.008490000000000063e-05
7.580000000000000071e-01 1.036540000000000074e-05
7.600000000000000089e-01 1.073429999999999987e-05
7.620000000000000107e-01 1.119769999999999953e-05
7.640000000000000124e-01 1.176380000000000077e-05
7.660000000000000142e-01 1.244239999999999966e-05
7.680000000000000160e-01 1.324569999999999924e-05
7.700000000000000178e-01 1.418790000000000014e-05
7.720000000000000195e-01 1.528619999999999944e-05
7.740000000000000213e-01 1.656099999999999950e-05
7.760000000000000231e-01 1.803600000000000147e-05
7.780000000000000249e-01 1.973939999999999942e-05
7.800000000000000266e-01 2.170390000000000069e-05
7.820000000000000284e-01 2.396829999999999886e-05
7.840000000000000302e-01 2.657750000000000092e-05
7.860000000000000320e-01 2.958460000000000132e-05
7.880000000000000338e-01 3.305119999999999960e-05
7.900000000000000355e-01 3.704989999999999911e-05
7.920000000000000373e-01 4.166550000000000283e-05
7.940000000000000391e-01 4.699739999999999831e-05
7.960000000000000409e-01 5.316180000000000319e-05
7.980000000000000426e-01 6.029549999999999894e-05
8.000000000000000444e-01 6.855829999999999715e-05
8.020000000000000462e-01 7.813840000000000390e-05
8.040000000000000480e-01 8.925620000000000103e-05
8.060000000000000497e-01 1.021709999999999947e-04
8.080000000000000515e-01 1.171876000000000027e-04
8.100000000000000533e-01 1.346642000000000108e-04
8.120000000000000551e-01 1.550227999999999958e-04
8.139999999999999458e-01 1.787600000000000029e-04
8.159999999999999476e-01 2.064609000000000073e-04
8.179999999999999494e-01 2.388151000000000032e-04
8.199999999999999512e-01 2.766355999999999980e-04
8.219999999999999529e-01 3.208813999999999937e-04
8.239999999999999547e-01 3.726833999999999833e-04
8.259999999999999565e-01 4.333755999999999915e-04
8.279999999999999583e-01 5.045310000000000116e-04
8.299999999999999600e-01 5.880036000000000160e-04
8.319999999999999618e-01 6.859772000000000092e-04
8.339999999999999636e-01 8.010216999999999815e-04
8.359999999999999654e-01 9.361575999999999492e-04
8.379999999999999671e-01 1.094930000000000035e-03
8.399999999999999689e-01 1.281492200000000029e-03
8.419999999999999707e-01 1.500701400000000038e-03
8.439999999999999725e-01 1.758225200000000047e-03
8.459999999999999742e-01 2.060662300000000099e-03
8.479999999999999760e-01 2.415678200000000164e-03
8.499999999999999778e-01 2.832157000000000077e-03
8.519999999999999796e-01 3.320373800000000000e-03
8.539999999999999813e-01 3.892190099999999833e-03
8.559999999999999831e-01 4.561277400000000003e-03
8.579999999999999849e-01 5.343376500000000112e-03
8.599999999999999867e-01 6.256599499999999578e-03
8.619999999999999885e-01 7.321785499999999662e-03
8.639999999999999902e-01 8.562921299999999916e-03
8.659999999999999920e-01 1.000763910000000007e-02
8.679999999999999938e-01 1.168780319999999928e-02
8.699999999999999956e-01 1.364019590000000066e-02
8.719999999999999973e-01 1.590730610000000086e-02
8.739999999999999991e-01 1.853821940000000001e-02
8.760000000000000009e-01 2.158959579999999989e-02
8.780000000000000027e-01 2.512670759999999920e-02
8.800000000000000044e-01 2.922449540000000151e-02
8.820000000000000062e-01 3.396858509999999692e-02
8.840000000000000080e-01 3.945619339999999892e-02
8.860000000000000098e-01 4.579684480000000002e-02
8.880000000000000115e-01 5.311282640000000027e-02
8.900000000000000133e-01 6.153932379999999674e-02
8.920000000000000151e-01 7.122421700000000633e-02
8.940000000000000169e-01 8.232757209999999604e-02
8.960000000000000187e-01 9.502093109999999732e-02
8.980000000000000204e-01 1.094865867999999937e-01
9.000000000000000222e-01 1.259171032999999995e-01
9.020000000000000240e-01 1.445154043999999915e-01
9.040000000000000258e-01 1.654957665000000022e-01
9.060000000000000275e-01 1.890860087000000023e-01
9.080000000000000293e-01 2.155310461999999927e-01
9.100000000000000311e-01 2.450977535999999957e-01
9.120000000000000329e-01 2.780807848999999887e-01
9.140000000000000346e-01 3.148086300999999865e-01
9.160000000000000364e-01 3.556488150000000070e-01
9.180000000000000382e-01 4.010108314999999979e-01
9.200000000000000400e-01 4.513452142000000111e-01
9.220000000000000417e-01 5.071372307000000523e-01
9.240000000000000435e-01 5.688940196999999754e-01
9.260000000000000453e-01 6.371247048000000524e-01
9.280000000000000471e-01 7.123140325000000272e-01
9.300000000000000488e-01 7.948913237000000409e-01
9.320000000000000506e-01 8.851978194999999827e-01
9.340000000000000524e-01 9.834566112999999499e-01
9.360000000000000542e-01 1.089750000400000030e+00
9.379999999999999449e-01 1.204009069899999895e+00
9.399999999999999467e-01 1.326019290899999925e+00
9.419999999999999485e-01 1.455444068700000093e+00
9.439999999999999503e-01 1.591865385399999999e+00
9.459999999999999520e-01 1.734837444699999898e+00
9.479999999999999538e-01 1.883945980300000045e+00
9.499999999999999556e-01 2.038863283900000045e+00
9.519999999999999574e-01 2.199387687299999783e+00
9.539999999999999591e-01 2.365456733099999820e+00
9.559999999999999609e-01 2.537125863400000014e+00
9.579999999999999627e-01 2.714509066399999782e+00
9.599999999999999645e-01 2.897684051200000166e+00
9.619999999999999662e-01 3.086571281799999955e+00
9.639999999999999680e-01 3.280802441200000086e+00
9.659999999999999698e-01 3.479598357199999992e+00
9.679999999999999716e-01 3.681678032699999825e+00
9.699999999999999734e-01 3.885218479799999791e+00
9.719999999999999751e-01 4.087879452900000210e+00
9.739999999999999769e-01 4.286898485800000103e+00
9.759999999999999787e-01 4.479251058900000082e+00
9.779999999999999805e-01 4.661859945299999808e+00
9.799999999999999822e-01 4.831828663199999596e+00
9.819999999999999840e-01 4.986668225899999918e+00
9.839999999999999858e-01 5.124485250300000239e+00
9.859999999999999876e-01 5.244103469599999734e+00
9.879999999999999893e-01 5.345099390399999706e+00
9.899999999999999911e-01 5.427745042499999784e+00
9.919999999999999929e-01 5.492864593000000184e+00
9.939999999999999947e-01 5.541624826999999698e+00
9.959999999999999964e-01 5.575289955499999728e+00
9.979999999999999982e-01 5.594977125499999815e+00
