# Supplementary material for: A generalized density-modulated twist-splay-bend phase of banana-shaped particles
Source: Nat Commun. 2021 Apr 12;12:2157. doi: 10.1038/s41467-021-22413-8 (PMC8041804; doi:10.1038/s41467-021-22413-8)
Supplement: Supplementary file 3 — Source Data [file 41467_2021_22413_MOESM3_ESM.zip › SourceDataFile/Figure6/Figure6a/BottomPanel/density_psi0.62_be120.txt]

0.000000000000000000e+00 5.612509563399999735e+00
2.000000000000000042e-03 5.607770540399999781e+00
4.000000000000000083e-03 5.592865658600000067e+00
6.000000000000000125e-03 5.565872145600000209e+00
8.000000000000000167e-03 5.524024567499999705e+00
1.000000000000000021e-02 5.464284372699999892e+00
1.200000000000000025e-02 5.383977029999999608e+00
1.400000000000000029e-02 5.281375396599999661e+00
1.600000000000000033e-02 5.156119949999999896e+00
1.799999999999999864e-02 5.009399908299999815e+00
2.000000000000000042e-02 4.843867061400000118e+00
2.199999999999999872e-02 4.663306395100000223e+00
2.400000000000000050e-02 4.472133499999999984e+00
2.599999999999999881e-02 4.274819014500000236e+00
2.800000000000000058e-02 4.075349170600000015e+00
2.999999999999999889e-02 3.876817907099999960e+00
3.200000000000000067e-02 3.681213896400000074e+00
3.400000000000000244e-02 3.489423000900000016e+00
3.599999999999999728e-02 3.301422859400000132e+00
3.799999999999999906e-02 3.116610882199999821e+00
4.000000000000000083e-02 2.934186747400000073e+00
4.200000000000000261e-02 2.753508480999999897e+00
4.399999999999999745e-02 2.574356019800000173e+00
4.599999999999999922e-02 2.397062858399999996e+00
4.800000000000000100e-02 2.222507903299999921e+00
5.000000000000000278e-02 2.051988710599999877e+00
5.199999999999999761e-02 1.887017996199999992e+00
5.399999999999999939e-02 1.729094439300000063e+00
5.600000000000000117e-02 1.579496110300000034e+00
5.800000000000000294e-02 1.439132724200000046e+00
5.999999999999999778e-02 1.308475420599999994e+00
6.199999999999999956e-02 1.187564491699999891e+00
6.400000000000000133e-02 1.076080353799999889e+00
6.600000000000000311e-02 9.734536878999999754e-01
6.800000000000000488e-02 8.789878826000000478e-01
7.000000000000000666e-02 7.919700090000000303e-01
7.199999999999999456e-02 7.117536904000000275e-01
7.399999999999999634e-02 6.378061154999999927e-01
7.599999999999999811e-02 5.697198834000000156e-01
7.799999999999999989e-02 5.071967665000000069e-01
8.000000000000000167e-02 4.500140103999999974e-01
8.200000000000000344e-02 3.979844223999999819e-01
8.400000000000000522e-02 3.509198137000000273e-01
8.599999999999999312e-02 3.086042525000000092e-01
8.799999999999999489e-02 2.707800365999999959e-01
8.999999999999999667e-02 2.371461116999999952e-01
9.199999999999999845e-02 2.073663699999999943e-01
9.400000000000000022e-02 1.810840733999999896e-01
9.600000000000000200e-02 1.579384830999999989e-01
9.800000000000000377e-02 1.375803938999999865e-01
1.000000000000000056e-01 1.196843217999999931e-01
1.019999999999999934e-01 1.039562700999999978e-01
1.039999999999999952e-01 9.013702839999999938e-02
1.059999999999999970e-01 7.800170500000000451e-02
1.079999999999999988e-01 6.735659820000000630e-02
1.100000000000000006e-01 5.803460509999999739e-02
1.120000000000000023e-01 4.989022790000000041e-02
1.140000000000000041e-01 4.279496519999999998e-02
1.160000000000000059e-01 3.663355459999999980e-02
1.179999999999999938e-01 3.130124399999999890e-02
1.199999999999999956e-01 2.670204329999999876e-02
1.219999999999999973e-01 2.274776709999999993e-02
1.239999999999999991e-01 1.935762060000000007e-02
1.260000000000000009e-01 1.645808240000000075e-02
1.280000000000000027e-01 1.398288039999999975e-02
1.300000000000000044e-01 1.187291939999999928e-02
1.320000000000000062e-01 1.007608299999999957e-02
1.340000000000000080e-01 8.546885299999999394e-03
1.360000000000000098e-01 7.245987700000000413e-03
1.380000000000000115e-01 6.139618700000000137e-03
1.400000000000000133e-01 5.198942100000000267e-03
1.419999999999999873e-01 4.399418300000000094e-03
1.439999999999999891e-01 3.720193000000000111e-03
1.459999999999999909e-01 3.143541100000000164e-03
1.479999999999999927e-01 2.654375100000000084e-03
1.499999999999999944e-01 2.239826800000000156e-03
1.519999999999999962e-01 1.888895999999999934e-03
1.539999999999999980e-01 1.592161500000000094e-03
1.559999999999999998e-01 1.341543499999999899e-03
1.580000000000000016e-01 1.130109900000000108e-03
1.600000000000000033e-01 9.519148999999999753e-04
1.620000000000000051e-01 8.018647999999999531e-04
1.640000000000000069e-01 6.756044000000000329e-04
1.660000000000000087e-01 5.694180000000000292e-04
1.680000000000000104e-01 4.801442000000000166e-04
1.700000000000000122e-01 4.051006000000000225e-04
1.719999999999999862e-01 3.420173000000000093e-04
1.739999999999999880e-01 2.889780999999999904e-04
1.759999999999999898e-01 2.443694000000000053e-04
1.779999999999999916e-01 2.068345000000000134e-04
1.799999999999999933e-01 1.752350000000000121e-04
1.819999999999999951e-01 1.486160999999999949e-04
1.839999999999999969e-01 1.261780999999999905e-04
1.859999999999999987e-01 1.072509999999999935e-04
1.880000000000000004e-01 9.127399999999999381e-05
1.900000000000000022e-01 7.777710000000000450e-05
1.920000000000000040e-01 6.636670000000000275e-05
1.940000000000000058e-01 5.671279999999999681e-05
1.960000000000000075e-01 4.853860000000000314e-05
1.980000000000000093e-01 4.161180000000000027e-05
2.000000000000000111e-01 3.573720000000000065e-05
2.020000000000000129e-01 3.075089999999999725e-05
2.039999999999999869e-01 2.651499999999999940e-05
2.059999999999999887e-01 2.291360000000000030e-05
2.079999999999999905e-01 1.984909999999999940e-05
2.099999999999999922e-01 1.723919999999999920e-05
2.119999999999999940e-01 1.501470000000000043e-05
2.139999999999999958e-01 1.311720000000000038e-05
2.159999999999999976e-01 1.149770000000000005e-05
2.179999999999999993e-01 1.011459999999999969e-05
2.200000000000000011e-01 8.933000000000000700e-06
2.220000000000000029e-01 7.923399999999999389e-06
2.240000000000000047e-01 7.061100000000000038e-06
2.260000000000000064e-01 6.324999999999999581e-06
2.280000000000000082e-01 5.697600000000000303e-06
2.300000000000000100e-01 5.164100000000000244e-06
2.320000000000000118e-01 4.711999999999999948e-06
2.340000000000000135e-01 4.331099999999999918e-06
2.359999999999999876e-01 4.012600000000000342e-06
2.379999999999999893e-01 3.749400000000000050e-06
2.399999999999999911e-01 3.535699999999999877e-06
2.419999999999999929e-01 3.366899999999999900e-06
2.439999999999999947e-01 3.239199999999999836e-06
2.459999999999999964e-01 3.149799999999999895e-06
2.479999999999999982e-01 3.097000000000000164e-06
2.500000000000000000e-01 3.079499999999999908e-06
2.520000000000000018e-01 3.097000000000000164e-06
2.540000000000000036e-01 3.149799999999999895e-06
2.560000000000000053e-01 3.239199999999999836e-06
2.580000000000000071e-01 3.366899999999999900e-06
2.600000000000000089e-01 3.535699999999999877e-06
2.620000000000000107e-01 3.749400000000000050e-06
2.640000000000000124e-01 4.012600000000000342e-06
2.660000000000000142e-01 4.331099999999999918e-06
2.680000000000000160e-01 4.711999999999999948e-06
2.700000000000000178e-01 5.164100000000000244e-06
2.720000000000000195e-01 5.697600000000000303e-06
2.740000000000000213e-01 6.324999999999999581e-06
2.760000000000000231e-01 7.061100000000000038e-06
2.780000000000000249e-01 7.923399999999999389e-06
2.800000000000000266e-01 8.933000000000000700e-06
2.819999999999999729e-01 1.011459999999999969e-05
2.839999999999999747e-01 1.149770000000000005e-05
2.859999999999999765e-01 1.311720000000000038e-05
2.879999999999999782e-01 1.501470000000000043e-05
2.899999999999999800e-01 1.723919999999999920e-05
2.919999999999999818e-01 1.984909999999999940e-05
2.939999999999999836e-01 2.291360000000000030e-05
2.959999999999999853e-01 2.651499999999999940e-05
2.979999999999999871e-01 3.075089999999999725e-05
2.999999999999999889e-01 3.573720000000000065e-05
3.019999999999999907e-01 4.161180000000000027e-05
3.039999999999999925e-01 4.853860000000000314e-05
3.059999999999999942e-01 5.671279999999999681e-05
3.079999999999999960e-01 6.636670000000000275e-05
3.099999999999999978e-01 7.777710000000000450e-05
3.119999999999999996e-01 9.127399999999999381e-05
3.140000000000000013e-01 1.072509999999999935e-04
3.160000000000000031e-01 1.261780999999999905e-04
3.180000000000000049e-01 1.486160999999999949e-04
3.200000000000000067e-01 1.752350000000000121e-04
3.220000000000000084e-01 2.068345000000000134e-04
3.240000000000000102e-01 2.443694000000000053e-04
3.260000000000000120e-01 2.889780999999999904e-04
3.280000000000000138e-01 3.420173000000000093e-04
3.300000000000000155e-01 4.051006000000000225e-04
3.320000000000000173e-01 4.801442000000000166e-04
3.340000000000000191e-01 5.694180000000000292e-04
3.360000000000000209e-01 6.756044000000000329e-04
3.380000000000000226e-01 8.018647999999999531e-04
3.400000000000000244e-01 9.519148999999999753e-04
3.420000000000000262e-01 1.130109900000000108e-03
3.439999999999999725e-01 1.341543499999999899e-03
3.459999999999999742e-01 1.592161500000000094e-03
3.479999999999999760e-01 1.888895999999999934e-03
3.499999999999999778e-01 2.239826800000000156e-03
3.519999999999999796e-01 2.654375100000000084e-03
3.539999999999999813e-01 3.143541000000000130e-03
3.559999999999999831e-01 3.720193000000000111e-03
3.579999999999999849e-01 4.399418199999999626e-03
3.599999999999999867e-01 5.198942100000000267e-03
3.619999999999999885e-01 6.139618700000000137e-03
3.639999999999999902e-01 7.245987599999999945e-03
3.659999999999999920e-01 8.546885299999999394e-03
3.679999999999999938e-01 1.007608299999999957e-02
3.699999999999999956e-01 1.187291929999999968e-02
3.719999999999999973e-01 1.398288030000000015e-02
3.739999999999999991e-01 1.645808229999999941e-02
3.760000000000000009e-01 1.935762040000000087e-02
3.780000000000000027e-01 2.274776690000000073e-02
3.800000000000000044e-01 2.670204300000000169e-02
3.820000000000000062e-01 3.130124360000000050e-02
3.840000000000000080e-01 3.663355399999999873e-02
3.860000000000000098e-01 4.279496440000000318e-02
3.880000000000000115e-01 4.989022690000000093e-02
3.900000000000000133e-01 5.803460359999999818e-02
3.920000000000000151e-01 6.735659630000000175e-02
3.940000000000000169e-01 7.800170250000000582e-02
3.960000000000000187e-01 9.013702510000000390e-02
3.980000000000000204e-01 1.039562658000000028e-01
4.000000000000000222e-01 1.196843162000000016e-01
4.020000000000000240e-01 1.375803867000000014e-01
4.040000000000000258e-01 1.579384738000000066e-01
4.060000000000000275e-01 1.810840613999999960e-01
4.079999999999999738e-01 2.073663547000000051e-01
4.099999999999999756e-01 2.371460921999999916e-01
4.119999999999999774e-01 2.707800119000000061e-01
4.139999999999999791e-01 3.086042214999999977e-01
4.159999999999999809e-01 3.509197750999999976e-01
4.179999999999999827e-01 3.979843744000000072e-01
4.199999999999999845e-01 4.500139511999999842e-01
4.219999999999999862e-01 5.071966940000000035e-01
4.239999999999999880e-01 5.697197951000000371e-01
4.259999999999999898e-01 6.378060087000000378e-01
4.279999999999999916e-01 7.117535619000000535e-01
4.299999999999999933e-01 7.919698553999999779e-01
4.319999999999999951e-01 8.789876999000000302e-01
4.339999999999999969e-01 9.734534715999999532e-01
4.359999999999999987e-01 1.076080098800000107e+00
4.380000000000000004e-01 1.187564192299999988e+00
4.400000000000000022e-01 1.308475070799999918e+00
4.420000000000000040e-01 1.439132317299999908e+00
4.440000000000000058e-01 1.579495639799999962e+00
4.460000000000000075e-01 1.729093898599999957e+00
4.480000000000000093e-01 1.887017379400000028e+00
4.500000000000000111e-01 2.051988012299999831e+00
4.520000000000000129e-01 2.222507119199999881e+00
4.540000000000000147e-01 2.397061985700000175e+00
4.560000000000000164e-01 2.574355056799999986e+00
4.580000000000000182e-01 2.753507427500000215e+00
4.600000000000000200e-01 2.934185604500000100e+00
4.620000000000000218e-01 3.116609651900000166e+00
4.640000000000000235e-01 3.301421544700000155e+00
4.660000000000000253e-01 3.489421605700000040e+00
4.680000000000000271e-01 3.681212425700000068e+00
4.699999999999999734e-01 3.876816367500000027e+00
4.719999999999999751e-01 4.075347571000000002e+00
4.739999999999999769e-01 4.274817366299999755e+00
4.759999999999999787e-01 4.472131818400000292e+00
4.779999999999999805e-01 4.663304699400000253e+00
4.799999999999999822e-01 4.843865374800000012e+00
4.819999999999999840e-01 5.009398258100000056e+00
4.839999999999999858e-01 5.156118367000000369e+00
4.859999999999999876e-01 5.281373913500000405e+00
4.879999999999999893e-01 5.383975680399999852e+00
4.899999999999999911e-01 5.464283189199999669e+00
4.919999999999999929e-01 5.524023580099999720e+00
4.939999999999999947e-01 5.565871380499999965e+00
4.959999999999999964e-01 5.592865136500000389e+00
4.979999999999999982e-01 5.607770275600000076e+00
5.000000000000000000e-01 5.612509563399999735e+00
5.020000000000000018e-01 5.607770540399999781e+00
5.040000000000000036e-01 5.592865658600000067e+00
5.060000000000000053e-01 5.565872145600000209e+00
5.080000000000000071e-01 5.524024567499999705e+00
5.100000000000000089e-01 5.464284372699999892e+00
5.120000000000000107e-01 5.383977029999999608e+00
5.140000000000000124e-01 5.281375396599999661e+00
5.160000000000000142e-01 5.156119949999999896e+00
5.180000000000000160e-01 5.009399908299999815e+00
5.200000000000000178e-01 4.843867061400000118e+00
5.220000000000000195e-01 4.663306395100000223e+00
5.240000000000000213e-01 4.472133499999999984e+00
5.260000000000000231e-01 4.274819014500000236e+00
5.280000000000000249e-01 4.075349170600000015e+00
5.300000000000000266e-01 3.876817907099999960e+00
5.320000000000000284e-01 3.681213896400000074e+00
5.340000000000000302e-01 3.489423000900000016e+00
5.360000000000000320e-01 3.301422859400000132e+00
5.380000000000000338e-01 3.116610882199999821e+00
5.400000000000000355e-01 2.934186747400000073e+00
5.420000000000000373e-01 2.753508480999999897e+00
5.440000000000000391e-01 2.574356019800000173e+00
5.460000000000000409e-01 2.397062858399999996e+00
5.480000000000000426e-01 2.222507903299999921e+00
5.500000000000000444e-01 2.051988710599999877e+00
5.520000000000000462e-01 1.887017996199999992e+00
5.540000000000000480e-01 1.729094439300000063e+00
5.560000000000000497e-01 1.579496110300000034e+00
5.580000000000000515e-01 1.439132724200000046e+00
5.600000000000000533e-01 1.308475420599999994e+00
5.620000000000000551e-01 1.187564491699999891e+00
5.639999999999999458e-01 1.076080353799999889e+00
5.659999999999999476e-01 9.734536878999999754e-01
5.679999999999999494e-01 8.789878826000000478e-01
5.699999999999999512e-01 7.919700090000000303e-01
5.719999999999999529e-01 7.117536904000000275e-01
5.739999999999999547e-01 6.378061154999999927e-01
5.759999999999999565e-01 5.697198834000000156e-01
5.779999999999999583e-01 5.071967665000000069e-01
5.799999999999999600e-01 4.500140103999999974e-01
5.819999999999999618e-01 3.979844223999999819e-01
5.839999999999999636e-01 3.509198137000000273e-01
5.859999999999999654e-01 3.086042525000000092e-01
5.879999999999999671e-01 2.707800365999999959e-01
5.899999999999999689e-01 2.371461116999999952e-01
5.919999999999999707e-01 2.073663699999999943e-01
5.939999999999999725e-01 1.810840733999999896e-01
5.959999999999999742e-01 1.579384830999999989e-01
5.979999999999999760e-01 1.375803938999999865e-01
5.999999999999999778e-01 1.196843217999999931e-01
6.019999999999999796e-01 1.039562700999999978e-01
6.039999999999999813e-01 9.013702839999999938e-02
6.059999999999999831e-01 7.800170500000000451e-02
6.079999999999999849e-01 6.735659820000000630e-02
6.099999999999999867e-01 5.803460509999999739e-02
6.119999999999999885e-01 4.989022790000000041e-02
6.139999999999999902e-01 4.279496519999999998e-02
6.159999999999999920e-01 3.663355459999999980e-02
6.179999999999999938e-01 3.130124399999999890e-02
6.199999999999999956e-01 2.670204329999999876e-02
6.219999999999999973e-01 2.274776709999999993e-02
6.239999999999999991e-01 1.935762060000000007e-02
6.260000000000000009e-01 1.645808240000000075e-02
6.280000000000000027e-01 1.398288039999999975e-02
6.300000000000000044e-01 1.187291939999999928e-02
6.320000000000000062e-01 1.007608299999999957e-02
6.340000000000000080e-01 8.546885299999999394e-03
6.360000000000000098e-01 7.245987700000000413e-03
6.380000000000000115e-01 6.139618700000000137e-03
6.400000000000000133e-01 5.198942100000000267e-03
6.420000000000000151e-01 4.399418300000000094e-03
6.440000000000000169e-01 3.720193000000000111e-03
6.460000000000000187e-01 3.143541100000000164e-03
6.480000000000000204e-01 2.654375100000000084e-03
6.500000000000000222e-01 2.239826800000000156e-03
6.520000000000000240e-01 1.888895999999999934e-03
6.540000000000000258e-01 1.592161500000000094e-03
6.560000000000000275e-01 1.341543499999999899e-03
6.580000000000000293e-01 1.130109900000000108e-03
6.600000000000000311e-01 9.519148999999999753e-04
6.620000000000000329e-01 8.018647999999999531e-04
6.640000000000000346e-01 6.756044000000000329e-04
6.660000000000000364e-01 5.694180000000000292e-04
6.680000000000000382e-01 4.801442000000000166e-04
6.700000000000000400e-01 4.051006000000000225e-04
6.720000000000000417e-01 3.420173000000000093e-04
6.740000000000000435e-01 2.889780999999999904e-04
6.760000000000000453e-01 2.443694000000000053e-04
6.780000000000000471e-01 2.068345000000000134e-04
6.800000000000000488e-01 1.752350000000000121e-04
6.820000000000000506e-01 1.486160999999999949e-04
6.840000000000000524e-01 1.261780999999999905e-04
6.860000000000000542e-01 1.072509999999999935e-04
6.879999999999999449e-01 9.127399999999999381e-05
6.899999999999999467e-01 7.777710000000000450e-05
6.919999999999999485e-01 6.636670000000000275e-05
6.939999999999999503e-01 5.671279999999999681e-05
6.959999999999999520e-01 4.853860000000000314e-05
6.979999999999999538e-01 4.161180000000000027e-05
6.999999999999999556e-01 3.573720000000000065e-05
7.019999999999999574e-01 3.075089999999999725e-05
7.039999999999999591e-01 2.651499999999999940e-05
7.059999999999999609e-01 2.291360000000000030e-05
7.079999999999999627e-01 1.984909999999999940e-05
7.099999999999999645e-01 1.723919999999999920e-05
7.119999999999999662e-01 1.501470000000000043e-05
7.139999999999999680e-01 1.311720000000000038e-05
7.159999999999999698e-01 1.149770000000000005e-05
7.179999999999999716e-01 1.011459999999999969e-05
7.199999999999999734e-01 8.933000000000000700e-06
7.219999999999999751e-01 7.923399999999999389e-06
7.239999999999999769e-01 7.061100000000000038e-06
7.259999999999999787e-01 6.324999999999999581e-06
7.279999999999999805e-01 5.697600000000000303e-06
7.299999999999999822e-01 5.164100000000000244e-06
7.319999999999999840e-01 4.711999999999999948e-06
7.339999999999999858e-01 4.331099999999999918e-06
7.359999999999999876e-01 4.012600000000000342e-06
7.379999999999999893e-01 3.749400000000000050e-06
7.399999999999999911e-01 3.535699999999999877e-06
7.419999999999999929e-01 3.366899999999999900e-06
7.439999999999999947e-01 3.239199999999999836e-06
7.459999999999999964e-01 3.149799999999999895e-06
7.479999999999999982e-01 3.097000000000000164e-06
7.500000000000000000e-01 3.079499999999999908e-06
7.520000000000000018e-01 3.097000000000000164e-06
7.540000000000000036e-01 3.149799999999999895e-06
7.560000000000000053e-01 3.239199999999999836e-06
7.580000000000000071e-01 3.366899999999999900e-06
7.600000000000000089e-01 3.535699999999999877e-06
7.620000000000000107e-01 3.749400000000000050e-06
7.640000000000000124e-01 4.012600000000000342e-06
7.660000000000000142e-01 4.331099999999999918e-06
7.680000000000000160e-01 4.711999999999999948e-06
7.700000000000000178e-01 5.164100000000000244e-06
7.720000000000000195e-01 5.697600000000000303e-06
7.740000000000000213e-01 6.324999999999999581e-06
7.760000000000000231e-01 7.061100000000000038e-06
7.780000000000000249e-01 7.923399999999999389e-06
7.800000000000000266e-01 8.933000000000000700e-06
7.820000000000000284e-01 1.011459999999999969e-05
7.840000000000000302e-01 1.149770000000000005e-05
7.860000000000000320e-01 1.311720000000000038e-05
7.880000000000000338e-01 1.501470000000000043e-05
7.900000000000000355e-01 1.723919999999999920e-05
7.920000000000000373e-01 1.984909999999999940e-05
7.940000000000000391e-01 2.291360000000000030e-05
7.960000000000000409e-01 2.651499999999999940e-05
7.980000000000000426e-01 3.075089999999999725e-05
8.000000000000000444e-01 3.573720000000000065e-05
8.020000000000000462e-01 4.161180000000000027e-05
8.040000000000000480e-01 4.853860000000000314e-05
8.060000000000000497e-01 5.671279999999999681e-05
8.080000000000000515e-01 6.636670000000000275e-05
8.100000000000000533e-01 7.777710000000000450e-05
8.120000000000000551e-01 9.127399999999999381e-05
8.139999999999999458e-01 1.072509999999999935e-04
8.159999999999999476e-01 1.261780999999999905e-04
8.179999999999999494e-01 1.486160999999999949e-04
8.199999999999999512e-01 1.752350000000000121e-04
8.219999999999999529e-01 2.068345000000000134e-04
8.239999999999999547e-01 2.443694000000000053e-04
8.259999999999999565e-01 2.889780999999999904e-04
8.279999999999999583e-01 3.420173000000000093e-04
8.299999999999999600e-01 4.051006000000000225e-04
8.319999999999999618e-01 4.801442000000000166e-04
8.339999999999999636e-01 5.694180000000000292e-04
8.359999999999999654e-01 6.756044000000000329e-04
8.379999999999999671e-01 8.018647999999999531e-04
8.399999999999999689e-01 9.519148999999999753e-04
8.419999999999999707e-01 1.130109900000000108e-03
8.439999999999999725e-01 1.341543499999999899e-03
8.459999999999999742e-01 1.592161500000000094e-03
8.479999999999999760e-01 1.888895999999999934e-03
8.499999999999999778e-01 2.239826800000000156e-03
8.519999999999999796e-01 2.654375100000000084e-03
8.539999999999999813e-01 3.143541000000000130e-03
8.559999999999999831e-01 3.720193000000000111e-03
8.579999999999999849e-01 4.399418199999999626e-03
8.599999999999999867e-01 5.198942100000000267e-03
8.619999999999999885e-01 6.139618700000000137e-03
8.639999999999999902e-01 7.245987599999999945e-03
8.659999999999999920e-01 8.546885299999999394e-03
8.679999999999999938e-01 1.007608299999999957e-02
8.699999999999999956e-01 1.187291929999999968e-02
8.719999999999999973e-01 1.398288030000000015e-02
8.739999999999999991e-01 1.645808229999999941e-02
8.760000000000000009e-01 1.935762040000000087e-02
8.780000000000000027e-01 2.274776690000000073e-02
8.800000000000000044e-01 2.670204300000000169e-02
8.820000000000000062e-01 3.130124360000000050e-02
8.840000000000000080e-01 3.663355399999999873e-02
8.860000000000000098e-01 4.279496440000000318e-02
8.880000000000000115e-01 4.989022690000000093e-02
8.900000000000000133e-01 5.803460359999999818e-02
8.920000000000000151e-01 6.735659630000000175e-02
8.940000000000000169e-01 7.800170250000000582e-02
8.960000000000000187e-01 9.013702510000000390e-02
8.980000000000000204e-01 1.039562658000000028e-01
9.000000000000000222e-01 1.196843162000000016e-01
9.020000000000000240e-01 1.375803867000000014e-01
9.040000000000000258e-01 1.579384738000000066e-01
9.060000000000000275e-01 1.810840613999999960e-01
9.080000000000000293e-01 2.073663547000000051e-01
9.100000000000000311e-01 2.371460921999999916e-01
9.120000000000000329e-01 2.707800119000000061e-01
9.140000000000000346e-01 3.086042214999999977e-01
9.160000000000000364e-01 3.509197750999999976e-01
9.180000000000000382e-01 3.979843744000000072e-01
9.200000000000000400e-01 4.500139511999999842e-01
9.220000000000000417e-01 5.071966940000000035e-01
9.240000000000000435e-01 5.697197951000000371e-01
9.260000000000000453e-01 6.378060087000000378e-01
9.280000000000000471e-01 7.117535619000000535e-01
9.300000000000000488e-01 7.919698553999999779e-01
9.320000000000000506e-01 8.789876999000000302e-01
9.340000000000000524e-01 9.734534715999999532e-01
9.360000000000000542e-01 1.076080098800000107e+00
9.379999999999999449e-01 1.187564192299999988e+00
9.399999999999999467e-01 1.308475070799999918e+00
9.419999999999999485e-01 1.439132317299999908e+00
9.439999999999999503e-01 1.579495639799999962e+00
9.459999999999999520e-01 1.729093898599999957e+00
9.479999999999999538e-01 1.887017379400000028e+00
9.499999999999999556e-01 2.051988012299999831e+00
9.519999999999999574e-01 2.222507119199999881e+00
9.539999999999999591e-01 2.397061985700000175e+00
9.559999999999999609e-01 2.574355056799999986e+00
9.579999999999999627e-01 2.753507427500000215e+00
9.599999999999999645e-01 2.934185604500000100e+00
9.619999999999999662e-01 3.116609651900000166e+00
9.639999999999999680e-01 3.301421544700000155e+00
9.659999999999999698e-01 3.489421605700000040e+00
9.679999999999999716e-01 3.681212425700000068e+00
9.699999999999999734e-01 3.876816367500000027e+00
9.719999999999999751e-01 4.075347571000000002e+00
9.739999999999999769e-01 4.274817366299999755e+00
9.759999999999999787e-01 4.472131818400000292e+00
9.779999999999999805e-01 4.663304699400000253e+00
9.799999999999999822e-01 4.843865374800000012e+00
9.819999999999999840e-01 5.009398258100000056e+00
9.839999999999999858e-01 5.156118367000000369e+00
9.859999999999999876e-01 5.281373913500000405e+00
9.879999999999999893e-01 5.383975680399999852e+00
9.899999999999999911e-01 5.464283189199999669e+00
9.919999999999999929e-01 5.524023580099999720e+00
9.939999999999999947e-01 5.565871380499999965e+00
9.959999999999999964e-01 5.592865136500000389e+00
9.979999999999999982e-01 5.607770275600000076e+00
