# Supplementary material for: A generalized density-modulated twist-splay-bend phase of banana-shaped particles
Source: Nat Commun. 2021 Apr 12;12:2157. doi: 10.1038/s41467-021-22413-8 (PMC8041804; doi:10.1038/s41467-021-22413-8)
Supplement: Supplementary file 3 — Source Data [file 41467_2021_22413_MOESM3_ESM.zip › SourceDataFile/Figure6/Figure6a/BottomPanel/density_psi0.59_be120.txt]

0.000000000000000000e+00 5.615160205699999629e+00
2.000000000000000042e-03 5.606564380600000064e+00
4.000000000000000083e-03 5.580878400499999614e+00
6.000000000000000125e-03 5.538387779499999830e+00
8.000000000000000167e-03 5.479508777300000411e+00
1.000000000000000021e-02 5.404712100500000282e+00
1.200000000000000025e-02 5.314442850799999896e+00
1.400000000000000029e-02 5.209062535700000218e+00
1.600000000000000033e-02 5.088840575899999941e+00
1.799999999999999864e-02 4.954015839800000265e+00
2.000000000000000042e-02 4.804931815499999814e+00
2.199999999999999872e-02 4.642224649700000150e+00
2.400000000000000050e-02 4.467018408600000434e+00
2.599999999999999881e-02 4.281066067500000294e+00
2.800000000000000058e-02 4.086776440300000424e+00
2.999999999999999889e-02 3.887089999400000107e+00
3.200000000000000067e-02 3.685206302000000100e+00
3.400000000000000244e-02 3.484211331400000056e+00
3.599999999999999728e-02 3.286689511900000138e+00
3.799999999999999906e-02 3.094418996199999938e+00
4.000000000000000083e-02 2.908233277699999952e+00
4.200000000000000261e-02 2.728090081199999961e+00
4.399999999999999745e-02 2.553331861699999816e+00
4.599999999999999922e-02 2.383068494299999784e+00
4.800000000000000100e-02 2.216578829399999950e+00
5.000000000000000278e-02 2.053624459899999977e+00
5.199999999999999761e-02 1.894597164499999931e+00
5.399999999999999939e-02 1.740471725899999988e+00
5.600000000000000117e-02 1.592591984700000074e+00
5.800000000000000294e-02 1.452362571599999930e+00
5.999999999999999778e-02 1.320938867700000019e+00
6.199999999999999956e-02 1.198999145499999974e+00
6.400000000000000133e-02 1.086650785500000049e+00
6.600000000000000311e-02 9.834790956000000195e-01
6.800000000000000488e-02 8.887069776999999560e-01
7.000000000000000666e-02 8.014080900000000174e-01
7.199999999999999456e-02 7.207106774999999521e-01
7.399999999999999634e-02 6.459423010999999493e-01
7.599999999999999811e-02 5.766903236000000543e-01
7.799999999999999989e-02 5.127800152999999472e-01
8.000000000000000167e-02 4.541933986999999728e-01
8.200000000000000344e-02 4.009626418000000192e-01
8.400000000000000522e-02 3.530712172000000093e-01
8.599999999999999312e-02 3.103867921999999835e-01
8.799999999999999489e-02 2.726363747000000171e-01
8.999999999999999667e-02 2.394211572000000121e-01
9.199999999999999845e-02 2.102591396000000057e-01
9.400000000000000022e-02 1.846394990999999930e-01
9.600000000000000200e-02 1.620735781000000042e-01
9.800000000000000377e-02 1.421317970000000042e-01
1.000000000000000056e-01 1.244617558000000040e-01
1.019999999999999934e-01 1.087883894000000046e-01
1.039999999999999952e-01 9.490099200000000346e-02
1.059999999999999970e-01 8.263367550000000339e-02
1.079999999999999988e-01 7.184553220000000628e-02
1.100000000000000006e-01 6.240505589999999908e-02
1.120000000000000023e-01 5.418104370000000058e-02
1.140000000000000041e-01 4.703999259999999683e-02
1.160000000000000059e-01 4.084843650000000159e-02
1.179999999999999938e-01 3.547792980000000207e-02
1.199999999999999956e-01 3.081042800000000081e-02
1.219999999999999973e-01 2.674238899999999836e-02
1.239999999999999991e-01 2.318673959999999895e-02
1.260000000000000009e-01 2.007262170000000123e-02
1.280000000000000027e-01 1.734340440000000164e-02
1.300000000000000044e-01 1.495371709999999965e-02
1.320000000000000062e-01 1.286627570000000061e-02
1.340000000000000080e-01 1.104909859999999959e-02
1.360000000000000098e-01 9.473453399999999872e-03
1.380000000000000115e-01 8.112621699999999353e-03
1.400000000000000133e-01 6.941376499999999707e-03
1.419999999999999873e-01 5.935959900000000074e-03
1.439999999999999891e-01 5.074326100000000131e-03
1.459999999999999909e-01 4.336444499999999799e-03
1.479999999999999927e-01 3.704525299999999848e-03
1.499999999999999944e-01 3.163100399999999989e-03
1.519999999999999962e-01 2.698951099999999815e-03
1.539999999999999980e-01 2.300912400000000146e-03
1.559999999999999998e-01 1.959603299999999968e-03
1.580000000000000016e-01 1.667132300000000091e-03
1.600000000000000033e-01 1.416816100000000030e-03
1.620000000000000051e-01 1.202937299999999946e-03
1.640000000000000069e-01 1.020552799999999930e-03
1.660000000000000087e-01 8.653493999999999856e-04
1.680000000000000104e-01 7.335425999999999926e-04
1.700000000000000122e-01 6.218060000000000297e-04
1.719999999999999862e-01 5.272204999999999643e-04
1.739999999999999880e-01 4.472367000000000204e-04
1.759999999999999898e-01 3.796418000000000080e-04
1.779999999999999916e-01 3.225287000000000076e-04
1.799999999999999933e-01 2.742654999999999984e-04
1.819999999999999951e-01 2.334643000000000070e-04
1.839999999999999969e-01 1.989511000000000068e-04
1.859999999999999987e-01 1.697366999999999973e-04
1.880000000000000004e-01 1.449897999999999920e-04
1.900000000000000022e-01 1.240122999999999985e-04
1.920000000000000040e-01 1.062184000000000061e-04
1.940000000000000058e-01 9.111590000000000628e-05
1.960000000000000075e-01 7.829059999999999882e-05
1.980000000000000093e-01 6.739370000000000495e-05
2.000000000000000111e-01 5.813060000000000211e-05
2.020000000000000129e-01 5.025250000000000040e-05
2.039999999999999869e-01 4.354879999999999884e-05
2.059999999999999887e-01 3.784129999999999970e-05
2.079999999999999905e-01 3.297899999999999714e-05
2.099999999999999922e-01 2.883409999999999893e-05
2.119999999999999940e-01 2.529830000000000137e-05
2.139999999999999958e-01 2.228010000000000035e-05
2.159999999999999976e-01 1.970209999999999895e-05
2.179999999999999993e-01 1.749869999999999900e-05
2.200000000000000011e-01 1.561470000000000146e-05
2.220000000000000029e-01 1.400350000000000069e-05
2.240000000000000047e-01 1.262590000000000053e-05
2.260000000000000064e-01 1.144869999999999933e-05
2.280000000000000082e-01 1.044400000000000029e-05
2.300000000000000100e-01 9.588499999999999760e-06
2.320000000000000118e-01 8.862700000000000712e-06
2.340000000000000135e-01 8.250099999999999158e-06
2.359999999999999876e-01 7.737299999999999595e-06
2.379999999999999893e-01 7.313000000000000117e-06
2.399999999999999911e-01 6.968100000000000251e-06
2.419999999999999929e-01 6.695199999999999866e-06
2.439999999999999947e-01 6.488600000000000014e-06
2.459999999999999964e-01 6.343999999999999738e-06
2.479999999999999982e-01 6.258400000000000084e-06
2.500000000000000000e-01 6.230099999999999863e-06
2.520000000000000018e-01 6.258400000000000084e-06
2.540000000000000036e-01 6.343999999999999738e-06
2.560000000000000053e-01 6.488600000000000014e-06
2.580000000000000071e-01 6.695199999999999866e-06
2.600000000000000089e-01 6.968100000000000251e-06
2.620000000000000107e-01 7.313000000000000117e-06
2.640000000000000124e-01 7.737299999999999595e-06
2.660000000000000142e-01 8.250099999999999158e-06
2.680000000000000160e-01 8.862700000000000712e-06
2.700000000000000178e-01 9.588499999999999760e-06
2.720000000000000195e-01 1.044400000000000029e-05
2.740000000000000213e-01 1.144869999999999933e-05
2.760000000000000231e-01 1.262590000000000053e-05
2.780000000000000249e-01 1.400350000000000069e-05
2.800000000000000266e-01 1.561470000000000146e-05
2.819999999999999729e-01 1.749869999999999900e-05
2.839999999999999747e-01 1.970209999999999895e-05
2.859999999999999765e-01 2.228010000000000035e-05
2.879999999999999782e-01 2.529830000000000137e-05
2.899999999999999800e-01 2.883409999999999893e-05
2.919999999999999818e-01 3.297899999999999714e-05
2.939999999999999836e-01 3.784129999999999970e-05
2.959999999999999853e-01 4.354879999999999884e-05
2.979999999999999871e-01 5.025250000000000040e-05
2.999999999999999889e-01 5.813060000000000211e-05
3.019999999999999907e-01 6.739370000000000495e-05
3.039999999999999925e-01 7.829059999999999882e-05
3.059999999999999942e-01 9.111590000000000628e-05
3.079999999999999960e-01 1.062184000000000061e-04
3.099999999999999978e-01 1.240122999999999985e-04
3.119999999999999996e-01 1.449897999999999920e-04
3.140000000000000013e-01 1.697366999999999973e-04
3.160000000000000031e-01 1.989511000000000068e-04
3.180000000000000049e-01 2.334643000000000070e-04
3.200000000000000067e-01 2.742654999999999984e-04
3.220000000000000084e-01 3.225287000000000076e-04
3.240000000000000102e-01 3.796418000000000080e-04
3.260000000000000120e-01 4.472367000000000204e-04
3.280000000000000138e-01 5.272204999999999643e-04
3.300000000000000155e-01 6.218060000000000297e-04
3.320000000000000173e-01 7.335425999999999926e-04
3.340000000000000191e-01 8.653493999999999856e-04
3.360000000000000209e-01 1.020552799999999930e-03
3.380000000000000226e-01 1.202937299999999946e-03
3.400000000000000244e-01 1.416816100000000030e-03
3.420000000000000262e-01 1.667132300000000091e-03
3.439999999999999725e-01 1.959603299999999968e-03
3.459999999999999742e-01 2.300912400000000146e-03
3.479999999999999760e-01 2.698951099999999815e-03
3.499999999999999778e-01 3.163100399999999989e-03
3.519999999999999796e-01 3.704525299999999848e-03
3.539999999999999813e-01 4.336444499999999799e-03
3.559999999999999831e-01 5.074326100000000131e-03
3.579999999999999849e-01 5.935959900000000074e-03
3.599999999999999867e-01 6.941376499999999707e-03
3.619999999999999885e-01 8.112621699999999353e-03
3.639999999999999902e-01 9.473453399999999872e-03
3.659999999999999920e-01 1.104909859999999959e-02
3.679999999999999938e-01 1.286627570000000061e-02
3.699999999999999956e-01 1.495371719999999925e-02
3.719999999999999973e-01 1.734340440000000164e-02
3.739999999999999991e-01 2.007262170000000123e-02
3.760000000000000009e-01 2.318673959999999895e-02
3.780000000000000027e-01 2.674238909999999969e-02
3.800000000000000044e-01 3.081042800000000081e-02
3.820000000000000062e-01 3.547792990000000340e-02
3.840000000000000080e-01 4.084843660000000293e-02
3.860000000000000098e-01 4.703999279999999950e-02
3.880000000000000115e-01 5.418104390000000326e-02
3.900000000000000133e-01 6.240505610000000175e-02
3.920000000000000151e-01 7.184553239999999508e-02
3.940000000000000169e-01 8.263367580000000046e-02
3.960000000000000187e-01 9.490099220000000613e-02
3.980000000000000204e-01 1.087883895999999934e-01
4.000000000000000222e-01 1.244617560000000067e-01
4.020000000000000240e-01 1.421317971000000124e-01
4.040000000000000258e-01 1.620735779999999959e-01
4.060000000000000275e-01 1.846394989000000042e-01
4.079999999999999738e-01 2.102591390000000116e-01
4.099999999999999756e-01 2.394211561000000044e-01
4.119999999999999774e-01 2.726363728999999791e-01
4.139999999999999791e-01 3.103867894999999821e-01
4.159999999999999809e-01 3.530712133000000197e-01
4.179999999999999827e-01 4.009626361999999999e-01
4.199999999999999845e-01 4.541933908999999936e-01
4.219999999999999862e-01 5.127800047999999666e-01
4.239999999999999880e-01 5.766903098000000227e-01
4.259999999999999898e-01 6.459422833000000308e-01
4.279999999999999916e-01 7.207106546999999530e-01
4.299999999999999933e-01 8.014080614999999908e-01
4.319999999999999951e-01 8.887069424000000328e-01
4.339999999999999969e-01 9.834790523999999978e-01
4.359999999999999987e-01 1.086650733299999949e+00
4.380000000000000004e-01 1.198999083099999918e+00
4.400000000000000022e-01 1.320938793799999900e+00
4.420000000000000040e-01 1.452362485299999895e+00
4.440000000000000058e-01 1.592591884800000024e+00
4.460000000000000075e-01 1.740471611999999890e+00
4.480000000000000093e-01 1.894597036099999965e+00
4.500000000000000111e-01 2.053624316700000119e+00
4.520000000000000129e-01 2.216578671500000208e+00
4.540000000000000147e-01 2.383068322100000191e+00
4.560000000000000164e-01 2.553331675499999953e+00
4.580000000000000182e-01 2.728089881499999869e+00
4.600000000000000200e-01 2.908233065000000117e+00
4.620000000000000218e-01 3.094418771600000007e+00
4.640000000000000235e-01 3.286689276999999798e+00
4.660000000000000253e-01 3.484211088299999926e+00
4.680000000000000271e-01 3.685206053699999984e+00
4.699999999999999734e-01 3.887089750099999907e+00
4.719999999999999751e-01 4.086776194799999651e+00
4.739999999999999769e-01 4.281065831400000299e+00
4.759999999999999787e-01 4.467018187499999904e+00
4.779999999999999805e-01 4.642224449000000419e+00
4.799999999999999822e-01 4.804931639900000384e+00
4.819999999999999840e-01 4.954015692599999632e+00
4.839999999999999858e-01 5.088840458399999989e+00
4.859999999999999876e-01 5.209062447600000034e+00
4.879999999999999893e-01 5.314442789500000153e+00
4.899999999999999911e-01 5.404712061899999753e+00
4.919999999999999929e-01 5.479508756200000441e+00
4.939999999999999947e-01 5.538387770099999940e+00
4.959999999999999964e-01 5.580878397700000271e+00
4.979999999999999982e-01 5.606564380300000039e+00
5.000000000000000000e-01 5.615160205699999629e+00
5.020000000000000018e-01 5.606564380600000064e+00
5.040000000000000036e-01 5.580878400499999614e+00
5.060000000000000053e-01 5.538387779499999830e+00
5.080000000000000071e-01 5.479508777300000411e+00
5.100000000000000089e-01 5.404712100500000282e+00
5.120000000000000107e-01 5.314442850799999896e+00
5.140000000000000124e-01 5.209062535700000218e+00
5.160000000000000142e-01 5.088840575899999941e+00
5.180000000000000160e-01 4.954015839800000265e+00
5.200000000000000178e-01 4.804931815499999814e+00
5.220000000000000195e-01 4.642224649700000150e+00
5.240000000000000213e-01 4.467018408600000434e+00
5.260000000000000231e-01 4.281066067500000294e+00
5.280000000000000249e-01 4.086776440300000424e+00
5.300000000000000266e-01 3.887089999400000107e+00
5.320000000000000284e-01 3.685206302000000100e+00
5.340000000000000302e-01 3.484211331400000056e+00
5.360000000000000320e-01 3.286689511900000138e+00
5.380000000000000338e-01 3.094418996199999938e+00
5.400000000000000355e-01 2.908233277699999952e+00
5.420000000000000373e-01 2.728090081199999961e+00
5.440000000000000391e-01 2.553331861699999816e+00
5.460000000000000409e-01 2.383068494299999784e+00
5.480000000000000426e-01 2.216578829399999950e+00
5.500000000000000444e-01 2.053624459899999977e+00
5.520000000000000462e-01 1.894597164499999931e+00
5.540000000000000480e-01 1.740471725899999988e+00
5.560000000000000497e-01 1.592591984700000074e+00
5.580000000000000515e-01 1.452362571599999930e+00
5.600000000000000533e-01 1.320938867700000019e+00
5.620000000000000551e-01 1.198999145499999974e+00
5.639999999999999458e-01 1.086650785500000049e+00
5.659999999999999476e-01 9.834790956000000195e-01
5.679999999999999494e-01 8.887069776999999560e-01
5.699999999999999512e-01 8.014080900000000174e-01
5.719999999999999529e-01 7.207106774999999521e-01
5.739999999999999547e-01 6.459423010999999493e-01
5.759999999999999565e-01 5.766903236000000543e-01
5.779999999999999583e-01 5.127800152999999472e-01
5.799999999999999600e-01 4.541933986999999728e-01
5.819999999999999618e-01 4.009626418000000192e-01
5.839999999999999636e-01 3.530712172000000093e-01
5.859999999999999654e-01 3.103867921999999835e-01
5.879999999999999671e-01 2.726363747000000171e-01
5.899999999999999689e-01 2.394211572000000121e-01
5.919999999999999707e-01 2.102591396000000057e-01
5.939999999999999725e-01 1.846394990999999930e-01
5.959999999999999742e-01 1.620735781000000042e-01
5.979999999999999760e-01 1.421317970000000042e-01
5.999999999999999778e-01 1.244617558000000040e-01
6.019999999999999796e-01 1.087883894000000046e-01
6.039999999999999813e-01 9.490099200000000346e-02
6.059999999999999831e-01 8.263367550000000339e-02
6.079999999999999849e-01 7.184553220000000628e-02
6.099999999999999867e-01 6.240505589999999908e-02
6.119999999999999885e-01 5.418104370000000058e-02
6.139999999999999902e-01 4.703999259999999683e-02
6.159999999999999920e-01 4.084843650000000159e-02
6.179999999999999938e-01 3.547792980000000207e-02
6.199999999999999956e-01 3.081042800000000081e-02
6.219999999999999973e-01 2.674238899999999836e-02
6.239999999999999991e-01 2.318673959999999895e-02
6.260000000000000009e-01 2.007262170000000123e-02
6.280000000000000027e-01 1.734340440000000164e-02
6.300000000000000044e-01 1.495371709999999965e-02
6.320000000000000062e-01 1.286627570000000061e-02
6.340000000000000080e-01 1.104909859999999959e-02
6.360000000000000098e-01 9.473453399999999872e-03
6.380000000000000115e-01 8.112621699999999353e-03
6.400000000000000133e-01 6.941376499999999707e-03
6.420000000000000151e-01 5.935959900000000074e-03
6.440000000000000169e-01 5.074326100000000131e-03
6.460000000000000187e-01 4.336444499999999799e-03
6.480000000000000204e-01 3.704525299999999848e-03
6.500000000000000222e-01 3.163100399999999989e-03
6.520000000000000240e-01 2.698951099999999815e-03
6.540000000000000258e-01 2.300912400000000146e-03
6.560000000000000275e-01 1.959603299999999968e-03
6.580000000000000293e-01 1.667132300000000091e-03
6.600000000000000311e-01 1.416816100000000030e-03
6.620000000000000329e-01 1.202937299999999946e-03
6.640000000000000346e-01 1.020552799999999930e-03
6.660000000000000364e-01 8.653493999999999856e-04
6.680000000000000382e-01 7.335425999999999926e-04
6.700000000000000400e-01 6.218060000000000297e-04
6.720000000000000417e-01 5.272204999999999643e-04
6.740000000000000435e-01 4.472367000000000204e-04
6.760000000000000453e-01 3.796418000000000080e-04
6.780000000000000471e-01 3.225287000000000076e-04
6.800000000000000488e-01 2.742654999999999984e-04
6.820000000000000506e-01 2.334643000000000070e-04
6.840000000000000524e-01 1.989511000000000068e-04
6.860000000000000542e-01 1.697366999999999973e-04
6.879999999999999449e-01 1.449897999999999920e-04
6.899999999999999467e-01 1.240122999999999985e-04
6.919999999999999485e-01 1.062184000000000061e-04
6.939999999999999503e-01 9.111590000000000628e-05
6.959999999999999520e-01 7.829059999999999882e-05
6.979999999999999538e-01 6.739370000000000495e-05
6.999999999999999556e-01 5.813060000000000211e-05
7.019999999999999574e-01 5.025250000000000040e-05
7.039999999999999591e-01 4.354879999999999884e-05
7.059999999999999609e-01 3.784129999999999970e-05
7.079999999999999627e-01 3.297899999999999714e-05
7.099999999999999645e-01 2.883409999999999893e-05
7.119999999999999662e-01 2.529830000000000137e-05
7.139999999999999680e-01 2.228010000000000035e-05
7.159999999999999698e-01 1.970209999999999895e-05
7.179999999999999716e-01 1.749869999999999900e-05
7.199999999999999734e-01 1.561470000000000146e-05
7.219999999999999751e-01 1.400350000000000069e-05
7.239999999999999769e-01 1.262590000000000053e-05
7.259999999999999787e-01 1.144869999999999933e-05
7.279999999999999805e-01 1.044400000000000029e-05
7.299999999999999822e-01 9.588499999999999760e-06
7.319999999999999840e-01 8.862700000000000712e-06
7.339999999999999858e-01 8.250099999999999158e-06
7.359999999999999876e-01 7.737299999999999595e-06
7.379999999999999893e-01 7.313000000000000117e-06
7.399999999999999911e-01 6.968100000000000251e-06
7.419999999999999929e-01 6.695199999999999866e-06
7.439999999999999947e-01 6.488600000000000014e-06
7.459999999999999964e-01 6.343999999999999738e-06
7.479999999999999982e-01 6.258400000000000084e-06
7.500000000000000000e-01 6.230099999999999863e-06
7.520000000000000018e-01 6.258400000000000084e-06
7.540000000000000036e-01 6.343999999999999738e-06
7.560000000000000053e-01 6.488600000000000014e-06
7.580000000000000071e-01 6.695199999999999866e-06
7.600000000000000089e-01 6.968100000000000251e-06
7.620000000000000107e-01 7.313000000000000117e-06
7.640000000000000124e-01 7.737299999999999595e-06
7.660000000000000142e-01 8.250099999999999158e-06
7.680000000000000160e-01 8.862700000000000712e-06
7.700000000000000178e-01 9.588499999999999760e-06
7.720000000000000195e-01 1.044400000000000029e-05
7.740000000000000213e-01 1.144869999999999933e-05
7.760000000000000231e-01 1.262590000000000053e-05
7.780000000000000249e-01 1.400350000000000069e-05
7.800000000000000266e-01 1.561470000000000146e-05
7.820000000000000284e-01 1.749869999999999900e-05
7.840000000000000302e-01 1.970209999999999895e-05
7.860000000000000320e-01 2.228010000000000035e-05
7.880000000000000338e-01 2.529830000000000137e-05
7.900000000000000355e-01 2.883409999999999893e-05
7.920000000000000373e-01 3.297899999999999714e-05
7.940000000000000391e-01 3.784129999999999970e-05
7.960000000000000409e-01 4.354879999999999884e-05
7.980000000000000426e-01 5.025250000000000040e-05
8.000000000000000444e-01 5.813060000000000211e-05
8.020000000000000462e-01 6.739370000000000495e-05
8.040000000000000480e-01 7.829059999999999882e-05
8.060000000000000497e-01 9.111590000000000628e-05
8.080000000000000515e-01 1.062184000000000061e-04
8.100000000000000533e-01 1.240122999999999985e-04
8.120000000000000551e-01 1.449897999999999920e-04
8.139999999999999458e-01 1.697366999999999973e-04
8.159999999999999476e-01 1.989511000000000068e-04
8.179999999999999494e-01 2.334643000000000070e-04
8.199999999999999512e-01 2.742654999999999984e-04
8.219999999999999529e-01 3.225287000000000076e-04
8.239999999999999547e-01 3.796418000000000080e-04
8.259999999999999565e-01 4.472367000000000204e-04
8.279999999999999583e-01 5.272204999999999643e-04
8.299999999999999600e-01 6.218060000000000297e-04
8.319999999999999618e-01 7.335425999999999926e-04
8.339999999999999636e-01 8.653493999999999856e-04
8.359999999999999654e-01 1.020552799999999930e-03
8.379999999999999671e-01 1.202937299999999946e-03
8.399999999999999689e-01 1.416816100000000030e-03
8.419999999999999707e-01 1.667132300000000091e-03
8.439999999999999725e-01 1.959603299999999968e-03
8.459999999999999742e-01 2.300912400000000146e-03
8.479999999999999760e-01 2.698951099999999815e-03
8.499999999999999778e-01 3.163100399999999989e-03
8.519999999999999796e-01 3.704525299999999848e-03
8.539999999999999813e-01 4.336444499999999799e-03
8.559999999999999831e-01 5.074326100000000131e-03
8.579999999999999849e-01 5.935959900000000074e-03
8.599999999999999867e-01 6.941376499999999707e-03
8.619999999999999885e-01 8.112621699999999353e-03
8.639999999999999902e-01 9.473453399999999872e-03
8.659999999999999920e-01 1.104909859999999959e-02
8.679999999999999938e-01 1.286627570000000061e-02
8.699999999999999956e-01 1.495371719999999925e-02
8.719999999999999973e-01 1.734340440000000164e-02
8.739999999999999991e-01 2.007262170000000123e-02
8.760000000000000009e-01 2.318673959999999895e-02
8.780000000000000027e-01 2.674238909999999969e-02
8.800000000000000044e-01 3.081042800000000081e-02
8.820000000000000062e-01 3.547792990000000340e-02
8.840000000000000080e-01 4.084843660000000293e-02
8.860000000000000098e-01 4.703999279999999950e-02
8.880000000000000115e-01 5.418104390000000326e-02
8.900000000000000133e-01 6.240505610000000175e-02
8.920000000000000151e-01 7.184553239999999508e-02
8.940000000000000169e-01 8.263367580000000046e-02
8.960000000000000187e-01 9.490099220000000613e-02
8.980000000000000204e-01 1.087883895999999934e-01
9.000000000000000222e-01 1.244617560000000067e-01
9.020000000000000240e-01 1.421317971000000124e-01
9.040000000000000258e-01 1.620735779999999959e-01
9.060000000000000275e-01 1.846394989000000042e-01
9.080000000000000293e-01 2.102591390000000116e-01
9.100000000000000311e-01 2.394211561000000044e-01
9.120000000000000329e-01 2.726363728999999791e-01
9.140000000000000346e-01 3.103867894999999821e-01
9.160000000000000364e-01 3.530712133000000197e-01
9.180000000000000382e-01 4.009626361999999999e-01
9.200000000000000400e-01 4.541933908999999936e-01
9.220000000000000417e-01 5.127800047999999666e-01
9.240000000000000435e-01 5.766903098000000227e-01
9.260000000000000453e-01 6.459422833000000308e-01
9.280000000000000471e-01 7.207106546999999530e-01
9.300000000000000488e-01 8.014080614999999908e-01
9.320000000000000506e-01 8.887069424000000328e-01
9.340000000000000524e-01 9.834790523999999978e-01
9.360000000000000542e-01 1.086650733299999949e+00
9.379999999999999449e-01 1.198999083099999918e+00
9.399999999999999467e-01 1.320938793799999900e+00
9.419999999999999485e-01 1.452362485299999895e+00
9.439999999999999503e-01 1.592591884800000024e+00
9.459999999999999520e-01 1.740471611999999890e+00
9.479999999999999538e-01 1.894597036099999965e+00
9.499999999999999556e-01 2.053624316700000119e+00
9.519999999999999574e-01 2.216578671500000208e+00
9.539999999999999591e-01 2.383068322100000191e+00
9.559999999999999609e-01 2.553331675499999953e+00
9.579999999999999627e-01 2.728089881499999869e+00
9.599999999999999645e-01 2.908233065000000117e+00
9.619999999999999662e-01 3.094418771600000007e+00
9.639999999999999680e-01 3.286689276999999798e+00
9.659999999999999698e-01 3.484211088299999926e+00
9.679999999999999716e-01 3.685206053699999984e+00
9.699999999999999734e-01 3.887089750099999907e+00
9.719999999999999751e-01 4.086776194799999651e+00
9.739999999999999769e-01 4.281065831400000299e+00
9.759999999999999787e-01 4.467018187499999904e+00
9.779999999999999805e-01 4.642224449000000419e+00
9.799999999999999822e-01 4.804931639900000384e+00
9.819999999999999840e-01 4.954015692599999632e+00
9.839999999999999858e-01 5.088840458399999989e+00
9.859999999999999876e-01 5.209062447600000034e+00
9.879999999999999893e-01 5.314442789500000153e+00
9.899999999999999911e-01 5.404712061899999753e+00
9.919999999999999929e-01 5.479508756200000441e+00
9.939999999999999947e-01 5.538387770099999940e+00
9.959999999999999964e-01 5.580878397700000271e+00
9.979999999999999982e-01 5.606564380300000039e+00
