# Supplementary material for: A generalized density-modulated twist-splay-bend phase of banana-shaped particles
Source: Nat Commun. 2021 Apr 12;12:2157. doi: 10.1038/s41467-021-22413-8 (PMC8041804; doi:10.1038/s41467-021-22413-8)
Supplement: Supplementary file 3 — Source Data [file 41467_2021_22413_MOESM3_ESM.zip › SourceDataFile/Figure6/Figure6a/BottomPanel/density_psi0.67_be120.txt]

0.000000000000000000e+00 5.632087875599999904e+00
2.000000000000000042e-03 5.627594067999999616e+00
4.000000000000000083e-03 5.613322031900000120e+00
6.000000000000000125e-03 5.587071049599999562e+00
8.000000000000000167e-03 5.545697864800000154e+00
1.000000000000000021e-02 5.485791470899999744e+00
1.200000000000000025e-02 5.404417633999999637e+00
1.400000000000000029e-02 5.299783935499999821e+00
1.600000000000000033e-02 5.171694200300000155e+00
1.799999999999999864e-02 5.021706236300000015e+00
2.000000000000000042e-02 4.852969036200000197e+00
2.199999999999999872e-02 4.669781409999999688e+00
2.400000000000000050e-02 4.476969153299999782e+00
2.599999999999999881e-02 4.279210553200000433e+00
2.800000000000000058e-02 4.080443814799999735e+00
2.999999999999999889e-02 3.883465124899999843e+00
3.200000000000000067e-02 3.689779365700000202e+00
3.400000000000000244e-02 3.499708552900000047e+00
3.599999999999999728e-02 3.312709244000000108e+00
3.799999999999999906e-02 3.127811308600000118e+00
4.000000000000000083e-02 2.944074083299999867e+00
4.200000000000000261e-02 2.760963750999999800e+00
4.399999999999999745e-02 2.578583654800000069e+00
4.599999999999999922e-02 2.397728779599999971e+00
4.800000000000000100e-02 2.219776575700000087e+00
5.000000000000000278e-02 2.046459270200000180e+00
5.199999999999999761e-02 1.879581449000000015e+00
5.399999999999999939e-02 1.720748816099999967e+00
5.600000000000000117e-02 1.571161580999999918e+00
5.800000000000000294e-02 1.431503937000000004e+00
5.999999999999999778e-02 1.301935988499999919e+00
6.199999999999999956e-02 1.182172359099999959e+00
6.400000000000000133e-02 1.071616918099999927e+00
6.600000000000000311e-02 9.695174989000000521e-01
6.800000000000000488e-02 8.751076021999999455e-01
7.000000000000000666e-02 7.877114875999999821e-01
7.199999999999999456e-02 7.068014259999999549e-01
7.399999999999999634e-02 6.320079219999999998e-01
7.599999999999999811e-02 5.630929125000000424e-01
7.799999999999999989e-02 4.999009738999999897e-01
8.000000000000000167e-02 4.423043246999999734e-01
8.200000000000000344e-02 3.901547422000000154e-01
8.400000000000000522e-02 3.432508197999999955e-01
8.599999999999999312e-02 3.013237552999999957e-01
8.799999999999999489e-02 2.640403170000000244e-01
8.999999999999999667e-02 2.310185462999999884e-01
9.199999999999999845e-02 2.018503691999999905e-01
9.400000000000000022e-02 1.761254396999999972e-01
9.600000000000000200e-02 1.534517706999999898e-01
9.800000000000000377e-02 1.334704670000000093e-01
1.000000000000000056e-01 1.158636702999999990e-01
1.019999999999999934e-01 1.003562778000000044e-01
1.039999999999999952e-01 8.671292630000000667e-02
1.059999999999999970e-01 7.473211280000000012e-02
1.079999999999999988e-01 6.423924239999999342e-02
1.100000000000000006e-01 5.508001330000000112e-02
1.120000000000000023e-01 4.711503219999999686e-02
1.140000000000000041e-01 4.021604150000000072e-02
1.160000000000000059e-01 3.426372660000000236e-02
1.179999999999999938e-01 2.914680370000000131e-02
1.199999999999999956e-01 2.476196469999999983e-02
1.219999999999999973e-01 2.101425020000000088e-02
1.239999999999999991e-01 1.781749900000000053e-02
1.260000000000000009e-01 1.509463100000000071e-02
1.280000000000000027e-01 1.277764189999999918e-02
1.300000000000000044e-01 1.080728199999999965e-02
1.320000000000000062e-01 9.132464800000000132e-03
1.340000000000000080e-01 7.709483900000000355e-03
1.360000000000000098e-01 6.501131799999999676e-03
1.380000000000000115e-01 5.475802099999999700e-03
1.400000000000000133e-01 4.606639400000000183e-03
1.419999999999999873e-01 3.870778799999999905e-03
1.439999999999999891e-01 3.248692899999999946e-03
1.459999999999999909e-01 2.723650499999999940e-03
1.479999999999999927e-01 2.281276899999999924e-03
1.499999999999999944e-01 1.909200900000000093e-03
1.519999999999999962e-01 1.596771299999999970e-03
1.539999999999999980e-01 1.334826099999999929e-03
1.559999999999999998e-01 1.115500800000000011e-03
1.580000000000000016e-01 9.320646000000000139e-04
1.600000000000000033e-01 7.787783999999999636e-04
1.620000000000000051e-01 6.507673000000000060e-04
1.640000000000000069e-01 5.439067999999999811e-04
1.660000000000000087e-01 4.547206000000000251e-04
1.680000000000000104e-01 3.802883999999999757e-04
1.700000000000000122e-01 3.181635999999999839e-04
1.719999999999999862e-01 2.663017000000000053e-04
1.739999999999999880e-01 2.229963999999999915e-04
1.759999999999999898e-01 1.868259000000000098e-04
1.779999999999999916e-01 1.566054999999999899e-04
1.799999999999999933e-01 1.313487999999999917e-04
1.819999999999999951e-01 1.102342999999999959e-04
1.839999999999999969e-01 9.257749999999999920e-05
1.859999999999999987e-01 7.780759999999999684e-05
1.880000000000000004e-01 6.544900000000000305e-05
1.900000000000000022e-01 5.510450000000000070e-05
1.920000000000000040e-01 4.644290000000000218e-05
1.940000000000000058e-01 3.918749999999999708e-05
1.960000000000000075e-01 3.310720000000000042e-05
1.980000000000000093e-01 2.800929999999999964e-05
2.000000000000000111e-01 2.373250000000000020e-05
2.020000000000000129e-01 2.014239999999999878e-05
2.039999999999999869e-01 1.712669999999999986e-05
2.059999999999999887e-01 1.459159999999999934e-05
2.079999999999999905e-01 1.245890000000000026e-05
2.099999999999999922e-01 1.066319999999999982e-05
2.119999999999999940e-01 9.150000000000000486e-06
2.139999999999999958e-01 7.873899999999999270e-06
2.159999999999999976e-01 6.796799999999999875e-06
2.179999999999999993e-01 5.887099999999999929e-06
2.200000000000000011e-01 5.118399999999999987e-06
2.220000000000000029e-01 4.468599999999999873e-06
2.240000000000000047e-01 3.919299999999999897e-06
2.260000000000000064e-01 3.455100000000000174e-06
2.280000000000000082e-01 3.063299999999999961e-06
2.300000000000000100e-01 2.733199999999999937e-06
2.320000000000000118e-01 2.455900000000000068e-06
2.340000000000000135e-01 2.224100000000000017e-06
2.359999999999999876e-01 2.031699999999999962e-06
2.379999999999999893e-01 1.873899999999999965e-06
2.399999999999999911e-01 1.746399999999999915e-06
2.419999999999999929e-01 1.646300000000000018e-06
2.439999999999999947e-01 1.570800000000000063e-06
2.459999999999999964e-01 1.518199999999999923e-06
2.479999999999999982e-01 1.487199999999999923e-06
2.500000000000000000e-01 1.476899999999999997e-06
2.520000000000000018e-01 1.487199999999999923e-06
2.540000000000000036e-01 1.518199999999999923e-06
2.560000000000000053e-01 1.570800000000000063e-06
2.580000000000000071e-01 1.646300000000000018e-06
2.600000000000000089e-01 1.746399999999999915e-06
2.620000000000000107e-01 1.873899999999999965e-06
2.640000000000000124e-01 2.031699999999999962e-06
2.660000000000000142e-01 2.224100000000000017e-06
2.680000000000000160e-01 2.455900000000000068e-06
2.700000000000000178e-01 2.733199999999999937e-06
2.720000000000000195e-01 3.063299999999999961e-06
2.740000000000000213e-01 3.455100000000000174e-06
2.760000000000000231e-01 3.919299999999999897e-06
2.780000000000000249e-01 4.468599999999999873e-06
2.800000000000000266e-01 5.118399999999999987e-06
2.819999999999999729e-01 5.887099999999999929e-06
2.839999999999999747e-01 6.796799999999999875e-06
2.859999999999999765e-01 7.873899999999999270e-06
2.879999999999999782e-01 9.150000000000000486e-06
2.899999999999999800e-01 1.066319999999999982e-05
2.919999999999999818e-01 1.245890000000000026e-05
2.939999999999999836e-01 1.459159999999999934e-05
2.959999999999999853e-01 1.712669999999999986e-05
2.979999999999999871e-01 2.014239999999999878e-05
2.999999999999999889e-01 2.373250000000000020e-05
3.019999999999999907e-01 2.800929999999999964e-05
3.039999999999999925e-01 3.310720000000000042e-05
3.059999999999999942e-01 3.918749999999999708e-05
3.079999999999999960e-01 4.644290000000000218e-05
3.099999999999999978e-01 5.510450000000000070e-05
3.119999999999999996e-01 6.544900000000000305e-05
3.140000000000000013e-01 7.780759999999999684e-05
3.160000000000000031e-01 9.257749999999999920e-05
3.180000000000000049e-01 1.102342999999999959e-04
3.200000000000000067e-01 1.313487999999999917e-04
3.220000000000000084e-01 1.566054999999999899e-04
3.240000000000000102e-01 1.868259000000000098e-04
3.260000000000000120e-01 2.229963999999999915e-04
3.280000000000000138e-01 2.663017000000000053e-04
3.300000000000000155e-01 3.181635999999999839e-04
3.320000000000000173e-01 3.802883999999999757e-04
3.340000000000000191e-01 4.547206000000000251e-04
3.360000000000000209e-01 5.439067999999999811e-04
3.380000000000000226e-01 6.507673000000000060e-04
3.400000000000000244e-01 7.787783999999999636e-04
3.420000000000000262e-01 9.320646000000000139e-04
3.439999999999999725e-01 1.115500800000000011e-03
3.459999999999999742e-01 1.334826099999999929e-03
3.479999999999999760e-01 1.596771299999999970e-03
3.499999999999999778e-01 1.909200900000000093e-03
3.519999999999999796e-01 2.281276899999999924e-03
3.539999999999999813e-01 2.723650499999999940e-03
3.559999999999999831e-01 3.248692899999999946e-03
3.579999999999999849e-01 3.870778799999999905e-03
3.599999999999999867e-01 4.606639400000000183e-03
3.619999999999999885e-01 5.475802000000000100e-03
3.639999999999999902e-01 6.501131700000000076e-03
3.659999999999999920e-01 7.709483700000000286e-03
3.679999999999999938e-01 9.132464599999999197e-03
3.699999999999999956e-01 1.080728180000000045e-02
3.719999999999999973e-01 1.277764150000000078e-02
3.739999999999999991e-01 1.509463049999999924e-02
3.760000000000000009e-01 1.781749830000000159e-02
3.780000000000000027e-01 2.101424920000000141e-02
3.800000000000000044e-01 2.476196329999999848e-02
3.820000000000000062e-01 2.914680180000000023e-02
3.840000000000000080e-01 3.426372400000000235e-02
3.860000000000000098e-01 4.021603800000000256e-02
3.880000000000000115e-01 4.711502749999999656e-02
3.900000000000000133e-01 5.508000700000000027e-02
3.920000000000000151e-01 6.423923410000000056e-02
3.940000000000000169e-01 7.473210190000000031e-02
3.960000000000000187e-01 8.671291189999999482e-02
3.980000000000000204e-01 1.003562590999999976e-01
4.000000000000000222e-01 1.158636460999999951e-01
4.020000000000000240e-01 1.334704358000000091e-01
4.040000000000000258e-01 1.534517306000000025e-01
4.060000000000000275e-01 1.761253885000000075e-01
4.079999999999999738e-01 2.018503040999999887e-01
4.099999999999999756e-01 2.310184640000000067e-01
4.119999999999999774e-01 2.640402131999999846e-01
4.139999999999999791e-01 3.013236250999999921e-01
4.159999999999999809e-01 3.432506573999999921e-01
4.179999999999999827e-01 3.901545406999999965e-01
4.199999999999999845e-01 4.423040763000000153e-01
4.219999999999999862e-01 4.999006697000000221e-01
4.239999999999999880e-01 5.630925423000000540e-01
4.259999999999999898e-01 6.320074746999999604e-01
4.279999999999999916e-01 7.068008890000000433e-01
4.299999999999999933e-01 7.877108468000000308e-01
4.319999999999999951e-01 8.751068418999999876e-01
4.339999999999999969e-01 9.695166013999999555e-01
4.359999999999999987e-01 1.071615863299999916e+00
4.380000000000000004e-01 1.182171124699999964e+00
4.400000000000000022e-01 1.301934549999999913e+00
4.420000000000000040e-01 1.431502267699999997e+00
4.440000000000000058e-01 1.571159653000000045e+00
4.460000000000000075e-01 1.720746601399999909e+00
4.480000000000000093e-01 1.879578920900000005e+00
4.500000000000000111e-01 2.046456404500000215e+00
4.520000000000000129e-01 2.219773352799999877e+00
4.540000000000000147e-01 2.397725185000000092e+00
4.560000000000000164e-01 2.578579680299999843e+00
4.580000000000000182e-01 2.760959394499999942e+00
4.600000000000000200e-01 2.944069348100000205e+00
4.620000000000000218e-01 3.127806202899999999e+00
4.640000000000000235e-01 3.312703779500000056e+00
4.660000000000000253e-01 3.499702744899999995e+00
4.680000000000000271e-01 3.689773233299999955e+00
4.699999999999999734e-01 3.883458692200000062e+00
4.719999999999999751e-01 4.080437114100000429e+00
4.739999999999999769e-01 4.279203627800000298e+00
4.759999999999999787e-01 4.476962061600000098e+00
4.779999999999999805e-01 4.669774227999999638e+00
4.799999999999999822e-01 4.852961859899999730e+00
4.819999999999999840e-01 5.021699181099999798e+00
4.839999999999999858e-01 5.171687398599999597e+00
4.859999999999999876e-01 5.299777532500000277e+00
4.879999999999999893e-01 5.404411780800000287e+00
4.899999999999999911e-01 5.485786317199999651e+00
4.919999999999999929e-01 5.545693550400000227e+00
4.939999999999999947e-01 5.587067697100000174e+00
4.959999999999999964e-01 5.613319739399999619e+00
4.979999999999999982e-01 5.627592904100000126e+00
5.000000000000000000e-01 5.632087875599999904e+00
5.020000000000000018e-01 5.627594067999999616e+00
5.040000000000000036e-01 5.613322031900000120e+00
5.060000000000000053e-01 5.587071049599999562e+00
5.080000000000000071e-01 5.545697864800000154e+00
5.100000000000000089e-01 5.485791470899999744e+00
5.120000000000000107e-01 5.404417633999999637e+00
5.140000000000000124e-01 5.299783935499999821e+00
5.160000000000000142e-01 5.171694200300000155e+00
5.180000000000000160e-01 5.021706236300000015e+00
5.200000000000000178e-01 4.852969036200000197e+00
5.220000000000000195e-01 4.669781409999999688e+00
5.240000000000000213e-01 4.476969153299999782e+00
5.260000000000000231e-01 4.279210553200000433e+00
5.280000000000000249e-01 4.080443814799999735e+00
5.300000000000000266e-01 3.883465124899999843e+00
5.320000000000000284e-01 3.689779365700000202e+00
5.340000000000000302e-01 3.499708552900000047e+00
5.360000000000000320e-01 3.312709244000000108e+00
5.380000000000000338e-01 3.127811308600000118e+00
5.400000000000000355e-01 2.944074083299999867e+00
5.420000000000000373e-01 2.760963750999999800e+00
5.440000000000000391e-01 2.578583654800000069e+00
5.460000000000000409e-01 2.397728779599999971e+00
5.480000000000000426e-01 2.219776575700000087e+00
5.500000000000000444e-01 2.046459270200000180e+00
5.520000000000000462e-01 1.879581449000000015e+00
5.540000000000000480e-01 1.720748816099999967e+00
5.560000000000000497e-01 1.571161580999999918e+00
5.580000000000000515e-01 1.431503937000000004e+00
5.600000000000000533e-01 1.301935988499999919e+00
5.620000000000000551e-01 1.182172359099999959e+00
5.639999999999999458e-01 1.071616918099999927e+00
5.659999999999999476e-01 9.695174989000000521e-01
5.679999999999999494e-01 8.751076021999999455e-01
5.699999999999999512e-01 7.877114875999999821e-01
5.719999999999999529e-01 7.068014259999999549e-01
5.739999999999999547e-01 6.320079219999999998e-01
5.759999999999999565e-01 5.630929125000000424e-01
5.779999999999999583e-01 4.999009738999999897e-01
5.799999999999999600e-01 4.423043246999999734e-01
5.819999999999999618e-01 3.901547422000000154e-01
5.839999999999999636e-01 3.432508197999999955e-01
5.859999999999999654e-01 3.013237552999999957e-01
5.879999999999999671e-01 2.640403170000000244e-01
5.899999999999999689e-01 2.310185462999999884e-01
5.919999999999999707e-01 2.018503691999999905e-01
5.939999999999999725e-01 1.761254396999999972e-01
5.959999999999999742e-01 1.534517706999999898e-01
5.979999999999999760e-01 1.334704670000000093e-01
5.999999999999999778e-01 1.158636702999999990e-01
6.019999999999999796e-01 1.003562778000000044e-01
6.039999999999999813e-01 8.671292630000000667e-02
6.059999999999999831e-01 7.473211280000000012e-02
6.079999999999999849e-01 6.423924239999999342e-02
6.099999999999999867e-01 5.508001330000000112e-02
6.119999999999999885e-01 4.711503219999999686e-02
6.139999999999999902e-01 4.021604150000000072e-02
6.159999999999999920e-01 3.426372660000000236e-02
6.179999999999999938e-01 2.914680370000000131e-02
6.199999999999999956e-01 2.476196469999999983e-02
6.219999999999999973e-01 2.101425020000000088e-02
6.239999999999999991e-01 1.781749900000000053e-02
6.260000000000000009e-01 1.509463100000000071e-02
6.280000000000000027e-01 1.277764189999999918e-02
6.300000000000000044e-01 1.080728199999999965e-02
6.320000000000000062e-01 9.132464800000000132e-03
6.340000000000000080e-01 7.709483900000000355e-03
6.360000000000000098e-01 6.501131799999999676e-03
6.380000000000000115e-01 5.475802099999999700e-03
6.400000000000000133e-01 4.606639400000000183e-03
6.420000000000000151e-01 3.870778799999999905e-03
6.440000000000000169e-01 3.248692899999999946e-03
6.460000000000000187e-01 2.723650499999999940e-03
6.480000000000000204e-01 2.281276899999999924e-03
6.500000000000000222e-01 1.909200900000000093e-03
6.520000000000000240e-01 1.596771299999999970e-03
6.540000000000000258e-01 1.334826099999999929e-03
6.560000000000000275e-01 1.115500800000000011e-03
6.580000000000000293e-01 9.320646000000000139e-04
6.600000000000000311e-01 7.787783999999999636e-04
6.620000000000000329e-01 6.507673000000000060e-04
6.640000000000000346e-01 5.439067999999999811e-04
6.660000000000000364e-01 4.547206000000000251e-04
6.680000000000000382e-01 3.802883999999999757e-04
6.700000000000000400e-01 3.181635999999999839e-04
6.720000000000000417e-01 2.663017000000000053e-04
6.740000000000000435e-01 2.229963999999999915e-04
6.760000000000000453e-01 1.868259000000000098e-04
6.780000000000000471e-01 1.566054999999999899e-04
6.800000000000000488e-01 1.313487999999999917e-04
6.820000000000000506e-01 1.102342999999999959e-04
6.840000000000000524e-01 9.257749999999999920e-05
6.860000000000000542e-01 7.780759999999999684e-05
6.879999999999999449e-01 6.544900000000000305e-05
6.899999999999999467e-01 5.510450000000000070e-05
6.919999999999999485e-01 4.644290000000000218e-05
6.939999999999999503e-01 3.918749999999999708e-05
6.959999999999999520e-01 3.310720000000000042e-05
6.979999999999999538e-01 2.800929999999999964e-05
6.999999999999999556e-01 2.373250000000000020e-05
7.019999999999999574e-01 2.014239999999999878e-05
7.039999999999999591e-01 1.712669999999999986e-05
7.059999999999999609e-01 1.459159999999999934e-05
7.079999999999999627e-01 1.245890000000000026e-05
7.099999999999999645e-01 1.066319999999999982e-05
7.119999999999999662e-01 9.150000000000000486e-06
7.139999999999999680e-01 7.873899999999999270e-06
7.159999999999999698e-01 6.796799999999999875e-06
7.179999999999999716e-01 5.887099999999999929e-06
7.199999999999999734e-01 5.118399999999999987e-06
7.219999999999999751e-01 4.468599999999999873e-06
7.239999999999999769e-01 3.919299999999999897e-06
7.259999999999999787e-01 3.455100000000000174e-06
7.279999999999999805e-01 3.063299999999999961e-06
7.299999999999999822e-01 2.733199999999999937e-06
7.319999999999999840e-01 2.455900000000000068e-06
7.339999999999999858e-01 2.224100000000000017e-06
7.359999999999999876e-01 2.031699999999999962e-06
7.379999999999999893e-01 1.873899999999999965e-06
7.399999999999999911e-01 1.746399999999999915e-06
7.419999999999999929e-01 1.646300000000000018e-06
7.439999999999999947e-01 1.570800000000000063e-06
7.459999999999999964e-01 1.518199999999999923e-06
7.479999999999999982e-01 1.487199999999999923e-06
7.500000000000000000e-01 1.476899999999999997e-06
7.520000000000000018e-01 1.487199999999999923e-06
7.540000000000000036e-01 1.518199999999999923e-06
7.560000000000000053e-01 1.570800000000000063e-06
7.580000000000000071e-01 1.646300000000000018e-06
7.600000000000000089e-01 1.746399999999999915e-06
7.620000000000000107e-01 1.873899999999999965e-06
7.640000000000000124e-01 2.031699999999999962e-06
7.660000000000000142e-01 2.224100000000000017e-06
7.680000000000000160e-01 2.455900000000000068e-06
7.700000000000000178e-01 2.733199999999999937e-06
7.720000000000000195e-01 3.063299999999999961e-06
7.740000000000000213e-01 3.455100000000000174e-06
7.760000000000000231e-01 3.919299999999999897e-06
7.780000000000000249e-01 4.468599999999999873e-06
7.800000000000000266e-01 5.118399999999999987e-06
7.820000000000000284e-01 5.887099999999999929e-06
7.840000000000000302e-01 6.796799999999999875e-06
7.860000000000000320e-01 7.873899999999999270e-06
7.880000000000000338e-01 9.150000000000000486e-06
7.900000000000000355e-01 1.066319999999999982e-05
7.920000000000000373e-01 1.245890000000000026e-05
7.940000000000000391e-01 1.459159999999999934e-05
7.960000000000000409e-01 1.712669999999999986e-05
7.980000000000000426e-01 2.014239999999999878e-05
8.000000000000000444e-01 2.373250000000000020e-05
8.020000000000000462e-01 2.800929999999999964e-05
8.040000000000000480e-01 3.310720000000000042e-05
8.060000000000000497e-01 3.918749999999999708e-05
8.080000000000000515e-01 4.644290000000000218e-05
8.100000000000000533e-01 5.510450000000000070e-05
8.120000000000000551e-01 6.544900000000000305e-05
8.139999999999999458e-01 7.780759999999999684e-05
8.159999999999999476e-01 9.257749999999999920e-05
8.179999999999999494e-01 1.102342999999999959e-04
8.199999999999999512e-01 1.313487999999999917e-04
8.219999999999999529e-01 1.566054999999999899e-04
8.239999999999999547e-01 1.868259000000000098e-04
8.259999999999999565e-01 2.229963999999999915e-04
8.279999999999999583e-01 2.663017000000000053e-04
8.299999999999999600e-01 3.181635999999999839e-04
8.319999999999999618e-01 3.802883999999999757e-04
8.339999999999999636e-01 4.547206000000000251e-04
8.359999999999999654e-01 5.439067999999999811e-04
8.379999999999999671e-01 6.507673000000000060e-04
8.399999999999999689e-01 7.787783999999999636e-04
8.419999999999999707e-01 9.320646000000000139e-04
8.439999999999999725e-01 1.115500800000000011e-03
8.459999999999999742e-01 1.334826099999999929e-03
8.479999999999999760e-01 1.596771299999999970e-03
8.499999999999999778e-01 1.909200900000000093e-03
8.519999999999999796e-01 2.281276899999999924e-03
8.539999999999999813e-01 2.723650499999999940e-03
8.559999999999999831e-01 3.248692899999999946e-03
8.579999999999999849e-01 3.870778799999999905e-03
8.599999999999999867e-01 4.606639400000000183e-03
8.619999999999999885e-01 5.475802000000000100e-03
8.639999999999999902e-01 6.501131700000000076e-03
8.659999999999999920e-01 7.709483700000000286e-03
8.679999999999999938e-01 9.132464599999999197e-03
8.699999999999999956e-01 1.080728180000000045e-02
8.719999999999999973e-01 1.277764150000000078e-02
8.739999999999999991e-01 1.509463049999999924e-02
8.760000000000000009e-01 1.781749830000000159e-02
8.780000000000000027e-01 2.101424920000000141e-02
8.800000000000000044e-01 2.476196329999999848e-02
8.820000000000000062e-01 2.914680180000000023e-02
8.840000000000000080e-01 3.426372400000000235e-02
8.860000000000000098e-01 4.021603800000000256e-02
8.880000000000000115e-01 4.711502749999999656e-02
8.900000000000000133e-01 5.508000700000000027e-02
8.920000000000000151e-01 6.423923410000000056e-02
8.940000000000000169e-01 7.473210190000000031e-02
8.960000000000000187e-01 8.671291189999999482e-02
8.980000000000000204e-01 1.003562590999999976e-01
9.000000000000000222e-01 1.158636460999999951e-01
9.020000000000000240e-01 1.334704358000000091e-01
9.040000000000000258e-01 1.534517306000000025e-01
9.060000000000000275e-01 1.761253885000000075e-01
9.080000000000000293e-01 2.018503040999999887e-01
9.100000000000000311e-01 2.310184640000000067e-01
9.120000000000000329e-01 2.640402131999999846e-01
9.140000000000000346e-01 3.013236250999999921e-01
9.160000000000000364e-01 3.432506573999999921e-01
9.180000000000000382e-01 3.901545406999999965e-01
9.200000000000000400e-01 4.423040763000000153e-01
9.220000000000000417e-01 4.999006697000000221e-01
9.240000000000000435e-01 5.630925423000000540e-01
9.260000000000000453e-01 6.320074746999999604e-01
9.280000000000000471e-01 7.068008890000000433e-01
9.300000000000000488e-01 7.877108468000000308e-01
9.320000000000000506e-01 8.751068418999999876e-01
9.340000000000000524e-01 9.695166013999999555e-01
9.360000000000000542e-01 1.071615863299999916e+00
9.379999999999999449e-01 1.182171124699999964e+00
9.399999999999999467e-01 1.301934549999999913e+00
9.419999999999999485e-01 1.431502267699999997e+00
9.439999999999999503e-01 1.571159653000000045e+00
9.459999999999999520e-01 1.720746601399999909e+00
9.479999999999999538e-01 1.879578920900000005e+00
9.499999999999999556e-01 2.046456404500000215e+00
9.519999999999999574e-01 2.219773352799999877e+00
9.539999999999999591e-01 2.397725185000000092e+00
9.559999999999999609e-01 2.578579680299999843e+00
9.579999999999999627e-01 2.760959394499999942e+00
9.599999999999999645e-01 2.944069348100000205e+00
9.619999999999999662e-01 3.127806202899999999e+00
9.639999999999999680e-01 3.312703779500000056e+00
9.659999999999999698e-01 3.499702744899999995e+00
9.679999999999999716e-01 3.689773233299999955e+00
9.699999999999999734e-01 3.883458692200000062e+00
9.719999999999999751e-01 4.080437114100000429e+00
9.739999999999999769e-01 4.279203627800000298e+00
9.759999999999999787e-01 4.476962061600000098e+00
9.779999999999999805e-01 4.669774227999999638e+00
9.799999999999999822e-01 4.852961859899999730e+00
9.819999999999999840e-01 5.021699181099999798e+00
9.839999999999999858e-01 5.171687398599999597e+00
9.859999999999999876e-01 5.299777532500000277e+00
9.879999999999999893e-01 5.404411780800000287e+00
9.899999999999999911e-01 5.485786317199999651e+00
9.919999999999999929e-01 5.545693550400000227e+00
9.939999999999999947e-01 5.587067697100000174e+00
9.959999999999999964e-01 5.613319739399999619e+00
9.979999999999999982e-01 5.627592904100000126e+00
