# Supplementary material for: A generalized density-modulated twist-splay-bend phase of banana-shaped particles
Source: Nat Commun. 2021 Apr 12;12:2157. doi: 10.1038/s41467-021-22413-8 (PMC8041804; doi:10.1038/s41467-021-22413-8)
Supplement: Supplementary file 3 — Source Data [file 41467_2021_22413_MOESM3_ESM.zip › SourceDataFile/Figure6/Figure6c/TopPanel.txt]

8.956990000000000229e-01 3.253403682800000141e+00
9.060203122769999728e-01 3.249774483479999976e+00
9.158390808459999644e-01 3.244146149940000168e+00
9.251690000000000191e-01 3.236787913960000207e+00
9.655710312749999913e-01 3.183037623460000187e+00
9.973710000000000075e-01 3.115731991000000090e+00
1.023799118569999944e+00 3.045492700820000120e+00
8.419651969960000315e-01 3.280784908872727001e+00
8.531809999999999672e-01 3.272345680745454288e+00
8.641339999999999577e-01 3.267707901272726811e+00
8.745485477690000398e-01 3.263350934399999570e+00
8.843966232500000135e-01 3.258330879036363203e+00
8.937049999999999716e-01 3.252359607581817968e+00
9.335010000000000252e-01 3.210294856381818107e+00
9.642953683210000460e-01 3.157008312018181329e+00
9.931241967249999636e-01 3.100975997872727152e+00
1.010590000000000099e+00 3.045694033890908869e+00
8.137119999999999909e-01 3.320222887966666647e+00
8.253836258669999815e-01 3.299025601450000345e+00
8.365244150559999481e-01 3.288228996166666640e+00
8.470250000000000279e-01 3.280945011266666711e+00
8.569092153709999549e-01 3.274775179083333487e+00
8.662229999999999652e-01 3.268710927983333292e+00
9.057309999999999528e-01 3.232603167250000187e+00
9.370169999999999888e-01 3.188395679216666778e+00
7.760732935270000521e-01 3.480367494123076888e+00
7.885003126849999822e-01 3.378933044661538432e+00
8.006640000000000423e-01 3.338994236492307532e+00
8.120100000000000096e-01 3.318174948553845649e+00
8.225989999999999691e-01 3.305271685046153873e+00
8.325069999999999970e-01 3.295947662276923040e+00
8.418109999999999760e-01 3.288251313061538283e+00
8.811854385730000239e-01 3.253110677569230447e+00
9.121160000000000379e-01 3.214502687492307498e+00
9.378689999999999527e-01 3.174492439569230218e+00
9.611009999999999831e-01 3.135715764230769143e+00
9.889842277129999859e-01 3.111290724599999891e+00
1.026565244809999999e+00 3.221070609846153676e+00
7.443450000000000344e-01 4.462547029357143202e+00
7.510460636139999480e-01 3.620708679642857142e+00
7.654609999999999470e-01 3.464208259971428561e+00
7.782769999999999966e-01 3.396872530928571887e+00
7.898910000000000098e-01 3.360851133471428831e+00
8.005830000000000446e-01 3.338890129757142944e+00
8.105329999999999480e-01 3.323995801942857486e+00
8.198450000000000459e-01 3.312858816485714453e+00
8.591400000000000148e-01 3.273684635871428661e+00
8.898629999999999596e-01 3.237916860985714518e+00
9.151930000000000343e-01 3.202239347599999952e+00
9.375369999999999537e-01 3.168067556314285937e+00
9.614129999999999621e-01 3.141370582199999983e+00
9.946734420070000304e-01 3.204189313728571520e+00
1.023084824879999966e+00 3.363397007657142890e+00
6.877100000000000435e-01 5.757395262720000240e+00
6.996470000000000189e-01 4.755544382386666769e+00
7.265506670820000013e-01 3.826121306746666395e+00
7.437865125110000308e-01 3.586275212013333213e+00
7.576145299919999632e-01 3.478782004733333100e+00
7.696340000000000403e-01 3.420319408466666378e+00
7.804969999999999963e-01 3.384761327560000144e+00
7.905045712989999807e-01 3.361203682066666421e+00
7.998340000000000449e-01 3.344388515626666614e+00
8.390738732850000492e-01 3.295665414826666861e+00
8.696700000000000541e-01 3.260196472586666783e+00
8.946979999999999933e-01 3.227121136719999672e+00
9.164769999999999861e-01 3.196209103453333089e+00
9.383580000000000254e-01 3.170701013840000027e+00
9.683370000000000033e-01 3.211143819893333529e+00
9.943855608610000507e-01 3.331331267679999986e+00
1.018930286670000074e+00 3.490739943199999917e+00
6.520749999999999602e-01 5.544047006299999580e+00
7.007459999999999800e-01 4.135192034224999702e+00
7.225500000000000256e-01 3.761412469987500007e+00
7.380160000000000053e-01 3.593514127287499527e+00
7.507500000000000284e-01 3.502115536974999888e+00
7.619029999999999969e-01 3.446693524275000087e+00
7.720439999999999525e-01 3.410359716399999908e+00
7.814130000000000242e-01 3.385012543237500005e+00
8.206160000000000121e-01 3.320118810837500156e+00
8.511074787660000140e-01 3.282420405087499660e+00
8.759200000000000319e-01 3.250358234049999684e+00
8.972947352040000490e-01 3.221545295574999912e+00
9.180048546079999650e-01 3.197598327737499524e+00
9.455886375580000447e-01 3.226323178699999961e+00
9.699980000000000269e-01 3.324232240525000215e+00
9.930099999999999483e-01 3.457610513212499903e+00
6.704309999999999992e-01 4.630484406964705535e+00
7.005169999999999453e-01 4.017999671047059351e+00
7.188170000000000393e-01 3.755062198447058908e+00
7.327213359369999512e-01 3.614421142411764709e+00
7.444219432780000423e-01 3.529947462611764841e+00
7.548070554379999741e-01 3.475174962588235328e+00
7.642790000000000417e-01 3.437474240552941041e+00
8.035039999999999960e-01 3.348124986741176645e+00
8.338941451860000242e-01 3.305383548917646852e+00
8.585275557670000168e-01 3.272838703482352951e+00
8.795665247030000078e-01 3.245092722505882321e+00
8.995130000000000070e-01 3.222339153011764878e+00
9.253407443429999546e-01 3.244425660152941315e+00
9.485748145619999905e-01 3.328369088388235308e+00
9.704819999999999558e-01 3.443912129305882530e+00
9.913589999999999902e-01 3.564716401882352947e+00
6.278299941180000010e-01 5.535491053122222560e+00
6.755547736529999847e-01 4.412265001799999808e+00
6.990169477930000541e-01 3.987036195444444431e+00
7.149950617820000076e-01 3.769840474888888515e+00
7.276449009019999581e-01 3.642346200888888941e+00
7.384789999999999965e-01 3.560879222522222332e+00
7.481851610619999482e-01 3.505526708811111281e+00
7.875155772869999460e-01 3.380901891466666420e+00
8.178104773879999456e-01 3.329843606311110982e+00
8.422563297859999576e-01 3.295234025922222365e+00
8.630240000000000133e-01 3.267511148122222320e+00
8.824261879629999861e-01 3.245413190533333214e+00
9.069450000000000012e-01 3.263405760455555527e+00
9.293169999999999487e-01 3.337893805611110931e+00
9.504839999999999955e-01 3.440881471733333363e+00
9.707728698649999988e-01 3.550854004933333030e+00
6.495184531500000080e-01 4.894932562960000233e+00
6.766434029290000485e-01 4.311989867410000343e+00
6.939571571229999902e-01 4.009800131110000443e+00
7.070419999999999483e-01 3.829071097169999938e+00
7.178873864089999612e-01 3.711337574059999866e+00
7.583309999999999773e-01 3.466979226749999921e+00
7.884307435070000425e-01 3.386273848470000125e+00
8.124821379619999728e-01 3.341980445209999928e+00
8.327320000000000277e-01 3.311088427440000093e+00
8.514011915400000463e-01 3.288319765659999838e+00
8.741956794530000296e-01 3.301471454240000103e+00
8.955244964840000099e-01 3.363766630839999827e+00
9.160121401690000109e-01 3.450619148559999960e+00
9.357070668639999589e-01 3.545005674540000040e+00
6.164945789769999962e-01 5.727049382381817821e+00
6.525290000000000257e-01 4.798656723145453995e+00
6.730449973480000514e-01 4.347381194918181535e+00
6.874774620720000007e-01 4.083226868945454058e+00
7.319537717159999568e-01 3.595846647190908740e+00
7.620190000000000019e-01 3.459112790909090407e+00
7.856060000000000265e-01 3.395129495390908581e+00
8.053500000000000103e-01 3.355957522836363172e+00
8.235620000000000163e-01 3.329447741899999702e+00
8.454000000000000403e-01 3.338972172690908735e+00
8.663720000000000310e-01 3.393217434827272783e+00
8.870018529190000223e-01 3.470012159354545211e+00
9.068610000000000282e-01 3.554005839381817911e+00
9.249939999999999829e-01 3.633058441509090741e+00
6.217489999999999961e-01 5.606043579733333004e+00
6.498036121350000416e-01 4.853245047358333508e+00
7.071505937109999751e-01 3.798533190399999704e+00
7.379296863850000054e-01 3.559395031458333136e+00
7.610771637269999612e-01 3.460272367591666676e+00
7.802829999999999488e-01 3.405746081525000246e+00
7.981932398519999694e-01 3.371678663675000465e+00
8.196520000000000472e-01 3.376994898441667114e+00
8.408404349239999576e-01 3.424675921808333356e+00
8.623520000000000074e-01 3.494404929233333235e+00
8.830710000000000504e-01 3.571041260050000332e+00
9.017359999999999820e-01 3.643284319791666448e+00
6.820067500640000224e-01 4.138314644261538611e+00
7.154730000000000256e-01 3.704917435261537939e+00
7.384530000000000260e-01 3.545395064623077186e+00
7.571419999999999817e-01 3.465018298161538279e+00
7.749064679520000221e-01 3.418224866976923071e+00
7.964750557169999468e-01 3.417565195507692000e+00
8.184820000000000428e-01 3.459055500399999872e+00
8.416410790749999649e-01 3.523495708792307557e+00
8.637779087210000206e-01 3.594779486392307266e+00
8.831790000000000473e-01 3.661747637738461236e+00
6.520435869059999501e-01 4.775870280385714040e+00
6.936700000000000088e-01 3.927013037414285979e+00
7.172629999999999839e-01 3.662676639735714446e+00
7.356660000000000421e-01 3.540170975792857444e+00
7.535385647440000501e-01 3.473157863800000467e+00
7.757359999999999811e-01 3.463651053307143179e+00
7.992770000000000152e-01 3.498657307521428894e+00
8.248582747410000415e-01 3.558978554342857148e+00
8.488769999999999927e-01 3.626136367707142760e+00
8.690306575670000422e-01 3.688453931585714329e+00
8.851461536100000416e-01 3.743733417157143251e+00
6.707880000000000509e-01 4.288988500046666097e+00
6.969290000000000207e-01 3.831904824660000042e+00
7.156069999999999931e-01 3.640488832133333741e+00
7.340149999999999730e-01 3.542148874953333415e+00
7.576480777399999811e-01 3.519556334793333630e+00
7.836273197699999971e-01 3.547246151906666700e+00
8.126480000000000370e-01 3.604303220140000263e+00
8.389275765460000311e-01 3.667619324619999954e+00
8.596646633619999811e-01 3.724849042120000231e+00
8.747580000000000355e-01 3.774323605579999796e+00
6.427792627639999923e-01 4.949709686987500135e+00
6.765584185880000323e-01 4.088715398643749666e+00
6.967288367530000137e-01 3.780667999943749802e+00
7.165550000000000530e-01 3.633578601812499809e+00
7.430111330290000149e-01 3.591900845556249777e+00
7.730979999999999519e-01 3.611323230987499855e+00
8.069340000000000401e-01 3.665383677874999524e+00
8.355568395079999711e-01 3.723636291162499834e+00
8.564024609250000530e-01 3.773989650374999449e+00
8.697529999999999983e-01 3.815822911199999723e+00
6.544820000000000082e-01 4.507131004499999705e+00
6.789089999999999847e-01 3.985538889441176735e+00
7.019861177420000375e-01 3.760887057047058946e+00
7.346020079399999680e-01 3.692833904276470847e+00
7.724497654890000176e-01 3.704242013400000033e+00
8.123899999999999455e-01 3.753092874394117651e+00
8.421239999999999837e-01 3.801159531411764991e+00
8.617765604420000169e-01 3.840692886347059076e+00
6.279909999999999659e-01 5.288823817938888006e+00
6.630022889450000179e-01 4.304749101622221907e+00
6.939340000000000508e-01 3.950402877133333490e+00
7.458050000000000512e-01 3.855425658538888634e+00
7.988438214880000388e-01 3.858891606577778077e+00
8.386872196400000368e-01 3.883767001655555440e+00
8.633490000000000331e-01 3.907829847699999970e+00
8.788680519420000170e-01 3.929773623905555624e+00
6.638870000000000049e-01 4.886468269552632471e+00
7.844957499010000168e-01 4.372168007789474231e+00
8.668090000000000517e-01 4.181465459194736667e+00
8.809820000000000428e-01 4.099157992236842851e+00
8.917020103220000271e-01 4.058744114626316346e+00
8.999989999999999934e-01 4.043088656268420955e+00
9.066189999999999527e-01 4.040138176347368493e+00
1.045502753260000084e+00 4.905354043970000077e+00
1.004310000000000036e+00 4.495373253010000347e+00
9.819487660710000121e-01 4.347091076389999920e+00
9.639624133199999889e-01 4.254699938055000352e+00
9.497989999999999489e-01 4.200038972725000264e+00
