# Supplementary material for: A generalized density-modulated twist-splay-bend phase of banana-shaped particles
Source: Nat Commun. 2021 Apr 12;12:2157. doi: 10.1038/s41467-021-22413-8 (PMC8041804; doi:10.1038/s41467-021-22413-8)
Supplement: Supplementary file 3 — Source Data [file 41467_2021_22413_MOESM3_ESM.zip › SourceDataFile/Figure6/Figure6c/BottomPanel.txt]

8.025715577959999791e-01 3.451451708108526972e+00
7.874484563860000286e-01 3.431039316341085499e+00
8.327799137750000469e-01 3.469607496441859951e+00
8.150028272789999750e-01 3.509497326635658609e+00
8.177117542459999555e-01 3.443098518139534381e+00
8.098832955939999634e-01 3.476869240155038732e+00
8.310135401629999974e-01 3.462424429883720567e+00
8.212582540320000346e-01 3.441664541224806140e+00
8.347283705460000203e-01 3.440278402263565738e+00
8.285776016470000060e-01 3.447071863689922022e+00
8.238261341520000114e-01 3.449770847891473036e+00
8.267487638989999832e-01 3.431135485891473103e+00
8.306373230679999775e-01 3.420436396728681938e+00
8.374935101139999727e-01 3.409206158341085313e+00
8.228747938099999493e-01 3.421192341782945512e+00
8.589236248599999568e-01 3.443615163155038683e+00
8.330076395340000328e-01 3.399071848279069830e+00
8.411221456040000044e-01 3.423980263286821479e+00
8.438503954460000456e-01 3.441226065224806341e+00
8.488521733849999640e-01 3.411774745178294488e+00
8.493346400469999891e-01 3.416191144775194033e+00
8.356770388709999775e-01 3.390512045147286546e+00
8.586554898679999992e-01 3.415642174604651249e+00
8.572866840789999943e-01 3.428525887751938228e+00
8.527775724809999458e-01 3.407333240620154857e+00
8.489798806489999849e-01 3.422454197558139288e+00
8.544571686840000124e-01 3.414577337829457271e+00
8.788552420099999818e-01 3.441462706488372270e+00
8.864018111860000326e-01 3.411613711480619759e+00
8.219030929099999661e-01 3.408132166000000129e+00
8.467896224569999575e-01 3.415818366364340886e+00
8.386107650630000299e-01 3.442080980178294780e+00
8.649407096200000256e-01 3.433035698155038506e+00
8.304193708470000157e-01 3.455211030992248133e+00
8.392141081899999744e-01 3.404319301069766990e+00
7.808780829479999852e-01 3.481772649286821508e+00
7.990236663230000369e-01 3.488710164960805216e+00
8.036403738239999983e-01 3.449110840080069629e+00
7.939584338790000029e-01 3.433162986031662811e+00
8.239912589569999835e-01 3.505261495349975220e+00
8.062177249940000179e-01 3.526456539249420707e+00
7.974239429120000278e-01 3.475830678669793450e+00
8.296570181889999507e-01 3.573477688751542924e+00
8.307321042499999919e-01 3.529139132209729635e+00
8.177665935300000299e-01 3.432331801616002487e+00
8.303010763410000328e-01 3.412918806919879255e+00
8.352418300449999666e-01 3.412126458887646763e+00
8.585328564169999455e-01 3.393693722978353478e+00
8.433510157500000437e-01 3.399075301977630303e+00
8.368453007699999668e-01 3.385975729195432216e+00
8.449122316720000248e-01 3.380645608776966959e+00
8.774789264260000055e-01 3.429120967358508132e+00
8.537952427930000088e-01 3.401093085278453554e+00
8.686219637259999793e-01 3.370551883716512709e+00
8.890706585940000295e-01 3.379230505468253210e+00
8.387259224209999697e-01 3.424465874547964805e+00
8.779491747200000029e-01 3.386967137075269640e+00
8.629391937960000369e-01 3.397878051694537493e+00
9.080164787040000407e-01 3.398181552180360665e+00
8.459382922139999650e-01 3.394067855494919073e+00
8.722419921199999759e-01 3.388635521708637466e+00
8.295775992349999628e-01 3.389606738239784978e+00
8.850719639740000089e-01 3.397676183714321230e+00
8.335790359460000243e-01 3.413857557637655749e+00
8.959873340070000358e-01 3.370851683243108798e+00
8.308995112139999639e-01 3.390850807212103746e+00
8.482470374180000050e-01 3.414560914516989065e+00
8.601293972350000372e-01 3.386050854983525760e+00
8.778143604629999874e-01 3.383683932620304979e+00
8.611701195350000004e-01 3.415885828449529260e+00
8.441942845069999590e-01 3.435634810017460072e+00
8.636742931969999537e-01 3.388767907386708078e+00
8.354399079200000022e-01 3.414181477765358075e+00
8.521858371799999610e-01 3.408274536984680303e+00
8.417206578879999901e-01 3.420469652654495540e+00
8.060882347669999781e-01 3.553546243142239547e+00
8.100231126569999995e-01 3.423708355774611078e+00
8.344128750129999883e-01 3.448909892990612125e+00
8.219292053929999620e-01 3.408660312642042278e+00
8.282905553899999607e-01 3.423495074673776895e+00
8.366250676980000467e-01 3.434064136201929962e+00
8.373060863860000147e-01 3.421656687316510403e+00
8.570674187960000134e-01 3.417068820665501327e+00
8.362687269180000271e-01 3.398067847108722450e+00
8.532287948110000020e-01 3.391441635500784368e+00
6.430277356960000246e-01 4.579253417650759772e+00
7.523205897550000465e-01 3.723408052636407728e+00
7.779567419789999994e-01 3.538810966112690970e+00
7.648129872700000220e-01 3.617378433247703473e+00
7.733669860230000248e-01 3.509561582060893858e+00
7.861724371789999832e-01 3.575215623858081226e+00
7.995550874910000161e-01 3.481152617986290831e+00
8.034700026050000110e-01 3.483644262736411701e+00
7.956702176450000108e-01 3.415813920704614759e+00
8.105605874010000100e-01 3.393418369516494781e+00
8.236505828910000160e-01 3.425699939191580334e+00
8.151542442950000522e-01 3.408048784886692939e+00
8.173740962229999463e-01 3.408660188198749719e+00
8.344236949109999912e-01 3.375161580638819103e+00
8.305077469449999583e-01 3.410357627278923331e+00
8.222965317329999912e-01 3.394376178041076386e+00
8.277692443559999669e-01 3.413142184378153754e+00
8.204420306230000293e-01 3.399764272854765235e+00
8.460862714229999693e-01 3.406170759590809727e+00
8.209823034669999631e-01 3.401052667260836326e+00
8.612774341869999795e-01 3.372508597081143478e+00
8.545412983000000295e-01 3.420629738711876033e+00
8.555677233080000166e-01 3.389077598745691589e+00
8.383476649129999458e-01 3.384553694083646924e+00
8.283523095410000314e-01 3.391790298445548579e+00
8.386742375669999916e-01 3.368471771642397528e+00
8.036995542179999896e-01 3.397807075153675971e+00
8.382788282330000396e-01 3.430475364057564480e+00
8.227650956030000406e-01 3.376558144232407965e+00
7.945797038759999653e-01 3.376023741988544824e+00
8.386696101220000310e-01 3.372988073823348198e+00
7.789588104000000346e-01 3.410757895598778511e+00
8.303283323010000050e-01 3.388443128530610693e+00
8.173250071109999793e-01 3.389753646735782500e+00
8.135672664419999478e-01 3.381628765829586936e+00
8.038111507780000276e-01 3.402397408233613696e+00
3.298807519690000190e-01 5.384178312785957488e+00
6.947012516089999812e-01 4.106389048757682403e+00
6.767650842629999719e-01 3.856376266951740739e+00
7.463592628620000502e-01 4.070912236283395380e+00
7.664172413430000441e-01 3.683422598269607384e+00
7.621821366040000267e-01 3.619820146977422493e+00
7.609300818190000149e-01 3.477241518880979321e+00
7.869823884479999476e-01 3.640487480470746551e+00
7.975737305769999841e-01 3.498109075636119059e+00
7.996314052120000460e-01 3.522426809999626318e+00
7.823561222989999786e-01 3.494754059996509010e+00
8.029193450849999580e-01 3.477229613977784073e+00
7.914006102570000367e-01 3.455901531297919327e+00
8.019945675430000254e-01 3.410205566367047414e+00
7.950699137769999814e-01 3.448456834877139610e+00
7.958749757630000365e-01 3.429393979654170810e+00
7.906276909120000251e-01 3.400402961221996367e+00
8.410609754929999626e-01 3.386443952065126606e+00
8.052434093189999587e-01 3.396599819006894005e+00
8.284687322949999544e-01 3.413689151266004362e+00
8.444333826800000109e-01 3.370767163321406468e+00
8.273265243590000040e-01 3.389522305898046373e+00
8.426513417140000239e-01 3.381150733104359762e+00
8.516526710349999751e-01 3.406735945975091440e+00
8.380758972349999780e-01 3.422586470890005117e+00
8.469612113819999788e-01 3.384694405277199447e+00
8.454130911160000483e-01 3.398973212160123492e+00
8.432916429979999684e-01 3.406568546619625160e+00
5.561922193480000054e-01 4.654012478360839644e+00
6.671409416429999739e-01 4.144423653160288268e+00
7.171385939240000340e-01 3.926807507599111791e+00
7.235089356780000092e-01 3.887887104224504231e+00
7.124800468409999699e-01 3.777951236625619380e+00
7.355560023699999617e-01 3.668629480115136232e+00
7.298468433429999846e-01 3.744580213797057855e+00
7.616021926070000170e-01 3.567075139855454768e+00
7.264477070939999725e-01 3.473440924417646958e+00
7.631865580650000203e-01 3.546752153009838704e+00
7.601495352470000189e-01 3.553358804478281119e+00
7.768560130520000273e-01 3.540106860950726464e+00
7.953810675629999771e-01 3.499415694928436960e+00
8.013149217399999635e-01 3.502443981713305732e+00
7.839865861579999873e-01 3.421752603358711120e+00
7.862962470659999870e-01 3.465582984023980906e+00
7.666316331900000502e-01 3.384385472320155852e+00
7.865272793799999995e-01 3.460277097712602057e+00
7.683672697000000218e-01 3.393993443950516387e+00
7.842901222999999478e-01 3.423458580541503871e+00
7.632064291160000069e-01 3.378371562317260768e+00
8.039059341030000416e-01 3.477851270473887091e+00
8.009600348830000494e-01 3.419810251926035161e+00
7.822899847049999966e-01 3.402945761563310523e+00
7.972774498000000376e-01 3.463233437552160510e+00
8.014207806249999955e-01 3.410835602705817315e+00
7.925921014279999621e-01 3.400079345170575085e+00
8.153370101550000415e-01 3.424469335797296399e+00
8.076405841520000184e-01 3.398440354174827593e+00
8.029243913439999547e-01 3.396061190792499129e+00
7.998841572110000353e-01 3.442274296260339650e+00
8.240263073820000006e-01 3.408724337432368579e+00
8.227728449600000271e-01 3.370819627010485764e+00
8.140452197259999689e-01 3.359641756164165383e+00
8.585243546430000317e-01 3.459623500195867951e+00
8.451860117420000318e-01 3.423250196532283685e+00
8.262390273490000103e-01 3.394286254384321300e+00
8.154318174810000208e-01 3.364254503153758957e+00
7.399115353540000051e-01 4.069472868414902855e+00
7.747367674770000434e-01 3.797462176836327252e+00
7.609895210070000138e-01 3.593605629549716074e+00
7.368176485830000289e-01 3.523673479023886834e+00
7.736231519990000027e-01 3.503823219424440527e+00
8.130338518780000356e-01 3.476562445767548137e+00
7.730012120860000335e-01 3.492110675165085887e+00
7.855067967590000366e-01 3.480079700486426564e+00
7.988735586080000228e-01 3.427923704687627193e+00
8.093911435289999901e-01 3.417330457055898218e+00
7.808994973430000153e-01 3.452071491306829110e+00
8.147142435130000360e-01 3.446083471501943052e+00
8.030546233190000160e-01 3.437726892594907380e+00
7.779953686920000333e-01 3.390159588369249466e+00
8.188692454560000389e-01 3.451229804462077499e+00
8.243720438420000240e-01 3.413643673295470027e+00
8.200029569379999606e-01 3.410763737650479577e+00
8.009159886490000435e-01 3.407698847740427972e+00
8.089907972800000069e-01 3.372220487953476731e+00
8.058967606489999547e-01 3.396654022946275830e+00
8.285523120319999713e-01 3.394013571026386789e+00
7.153412539079999632e-01 4.304522826621562714e+00
6.731044668219999805e-01 4.360188259559452995e+00
6.951327277140000316e-01 4.095915887408002831e+00
7.167807249430000471e-01 4.379924810536246937e+00
7.376220017260000095e-01 4.102362141536184836e+00
7.054999436000000124e-01 3.881166538498426632e+00
7.116668402960000250e-01 3.884139785647270582e+00
8.001595788799999998e-01 3.780195744636491106e+00
7.461380022139999513e-01 3.603089949236912393e+00
7.893357140960000073e-01 3.624812992369117914e+00
7.972045085890000493e-01 3.540585477175114182e+00
7.078695921159999793e-01 3.345652104669224247e+00
7.762923352549999656e-01 3.544152655864937884e+00
7.330258283970000344e-01 3.467137770437629385e+00
7.799731747729999887e-01 3.558363228947313939e+00
7.646116957120000501e-01 3.382213308967329191e+00
7.607329275359999698e-01 3.470982172539249344e+00
7.599422653740000033e-01 3.400023958978796390e+00
7.977794236430000296e-01 3.493052618148364985e+00
7.932162223919999589e-01 3.462983795628922667e+00
7.794373814620000340e-01 3.462020486625107196e+00
7.571264144049999478e-01 3.416381997081083810e+00
7.806327132699999449e-01 3.481446766788983460e+00
7.940792595890000527e-01 3.497163265631841433e+00
7.549409440819999650e-01 3.384107263875278715e+00
7.679014103610000141e-01 3.436040478525113517e+00
7.943226181810000286e-01 3.446631160483081047e+00
7.684157093960000129e-01 3.416560191939620239e+00
7.839345570069999880e-01 3.428443454417989589e+00
7.972690616880000469e-01 3.444030685319934282e+00
7.934653551200000487e-01 3.418934401048725480e+00
7.953519183089999833e-01 3.445341484800784393e+00
7.644980454849999996e-01 3.395509572785272212e+00
7.971644376080000427e-01 3.424743265355587152e+00
7.945033837899999618e-01 3.412201601760732839e+00
7.752658505559999469e-01 3.425425591617497378e+00
7.711322856010000004e-01 3.424326013098638821e+00
7.757802797939999939e-01 3.421689353569418390e+00
7.847393668680000545e-01 3.375828764354815270e+00
8.059098254509999837e-01 3.421778615432729431e+00
7.953077090279999650e-01 3.387838954522235824e+00
7.958403362999999509e-01 3.428210732997310828e+00
7.534159599340000124e-01 3.365983940156996201e+00
7.984882872640000073e-01 3.441866621578092200e+00
7.760998066609999801e-01 3.448636743182245112e+00
8.099882034330000424e-01 3.398861283395534283e+00
7.808917351890000136e-01 3.401389881325188380e+00
8.202935270890000519e-01 3.434697343129078817e+00
6.791229721029999888e-01 3.584087604362613533e+00
6.787183641699999770e-01 3.578656162448460076e+00
7.400452701680000356e-01 3.536347187596192043e+00
7.137438675589999892e-01 3.523104385642896297e+00
7.506337817220000153e-01 3.566421358257804375e+00
7.436648372040000066e-01 3.435840090515685397e+00
5.544550824959999513e-01 3.050827824132132715e+00
7.648719855369999765e-01 3.510048641428679783e+00
7.595047453219999634e-01 3.424468152748485039e+00
7.803190347689999973e-01 3.486436293716392409e+00
7.576609920510000151e-01 3.420750381339185964e+00
6.437873750649999449e-01 3.164294761733074779e+00
5.124587111689999919e-01 2.609149339147618374e+00
5.867536287419999885e-01 3.102657778710406600e+00
7.793681081909999975e-01 3.391437887063216028e+00
7.758194444839999759e-01 3.407281988290676633e+00
7.387945443219999797e-01 3.346626800062703300e+00
6.656971832200000438e-01 3.170298210468562417e+00
7.178870701599999737e-01 3.283830684019267032e+00
5.970613440619999546e-01 2.928115001567576758e+00
4.093591838380000181e-01 2.183165739159969032e+00
6.854249073050000529e-01 4.225274916153241911e+00
6.974067543659999702e-01 3.951335450650144132e+00
7.243368008830000093e-01 3.782291854219391070e+00
7.338693925799999462e-01 3.657337370045379288e+00
7.786737051840000312e-01 3.644959699341129067e+00
7.300269332969999692e-01 3.612003306440352723e+00
7.514571062360000386e-01 3.556132414674055831e+00
7.354289613969999806e-01 3.464328099860372046e+00
7.635439963360000082e-01 3.462255738323588350e+00
7.503624443280000333e-01 3.436647156383628943e+00
7.600363248339999656e-01 3.392205448067021845e+00
6.401730193789999523e-01 3.205799203420891974e+00
7.265027751610000362e-01 3.454187944318876546e+00
5.280664409319999475e-01 2.830817313535212598e+00
7.695575323200000151e-01 3.418477410672834171e+00
7.816232942230000313e-01 3.428177191207784524e+00
7.755289027370000365e-01 3.498591722152892824e+00
8.042136965480000121e-01 3.469651105881840003e+00
7.845624798210000250e-01 3.445570156078191726e+00
8.184232355520000279e-01 3.376286789165721114e+00
7.721184566380000502e-01 3.342298365996160481e+00
5.277509645429999674e-01 2.799162470115193369e+00
5.548793777789999826e-01 3.445727880307532853e+00
5.324105508490000194e-01 3.255105293071877348e+00
7.043680224130000056e-01 3.621648564909871304e+00
6.735256030930000248e-01 3.565318472120911686e+00
7.667842639930000370e-01 3.571718762581236106e+00
6.755165148770000405e-01 3.505776316140603921e+00
7.495612753860000366e-01 3.604957849317844243e+00
6.497906960660000397e-01 3.347516881249343434e+00
7.194909737969999997e-01 3.494313771042520056e+00
7.150208920370000332e-01 3.397203520956218803e+00
7.354500264450000158e-01 3.416023413773695339e+00
5.869826385949999947e-01 3.144283121159589633e+00
7.133576070349999521e-01 3.444931879140588737e+00
7.888258746780000275e-01 3.494158237096071762e+00
7.527511445129999590e-01 3.377694851824335487e+00
5.597153688270000149e-01 3.197495030615200129e+00
3.193911248999999897e-01 2.433192015811160847e+00
3.013374245429999987e-01 2.147700526418857336e+00
5.528285052979999836e-01 3.053532920019352392e+00
3.575348331809999891e-01 2.087430955025079360e+00
5.535258810090000203e-01 3.129618906321173011e+00
3.950800667009999878e-01 2.637261750862307075e+00
5.661102923869999470e-01 3.192987086833028343e+00
6.443599885009999584e-01 3.234877154481365036e+00
3.755994113030000081e-01 2.525138612957404494e+00
3.807714756730000150e-01 2.513757748238384160e+00
4.027192273579999759e-01 2.367747521300606284e+00
2.916057625340000015e-01 1.958335290719419586e+00
2.729746619860000112e-01 1.791510994137716972e+00
2.630408289080000128e-01 1.665114480992993196e+00
2.544649416299999967e-01 1.734338146668885861e+00
