# Supplementary material for: A generalized density-modulated twist-splay-bend phase of banana-shaped particles
Source: Nat Commun. 2021 Apr 12;12:2157. doi: 10.1038/s41467-021-22413-8 (PMC8041804; doi:10.1038/s41467-021-22413-8)
Supplement: Supplementary file 3 — Source Data [file 41467_2021_22413_MOESM3_ESM.zip › SourceDataFile/Figure6/Figure6b/TopPanel/curvature_psi0.71_eta0.48.txt]

0.000000000000000000e+00 9.403133743241730291e-02
1.902899954376532227e-02 1.328473014489806592e-01
3.805802080207666693e-02 1.692304932228921588e-01
5.708702034584199614e-02 2.026343831165970943e-01
7.611604160415333387e-02 2.326305655145310680e-01
9.514504114791866307e-02 2.589036511674623342e-01
1.141740624062300008e-01 2.812375390260177799e-01
1.332030619499953439e-01 2.994958887118196467e-01
1.522320832083066677e-01 3.136014100784679792e-01
1.712610827520719969e-01 3.235160431664823588e-01
1.902900822958373261e-01 3.292246502843363398e-01
2.093191035541486777e-01 3.307228935865808572e-01
2.283481030979139792e-01 3.280101661867565466e-01
2.473771243562253586e-01 3.210877179839827233e-01
2.664061238999906878e-01 3.099620695509889834e-01
2.854351451583020394e-01 2.946535034317638857e-01
3.044641447020673408e-01 2.752095621094257094e-01
3.234931442458326423e-01 2.517224493714950717e-01
3.425221655041439939e-01 2.243493205339141816e-01
3.615511650479092953e-01 1.933331778287349090e-01
3.805801863062207024e-01 1.590208057773742356e-01
3.996091858499859484e-01 1.218747915468242488e-01
4.186382071082973555e-01 8.247471203846115650e-02
4.376672066520626569e-01 4.150597664549595528e-02
4.566962279103740086e-01 3.390155123531694045e-04
4.757252274541393100e-01 4.203486242486310920e-02
4.947542269979046670e-01 8.298828736373659032e-02
5.137832482562160186e-01 1.223637474021985055e-01
5.328122477999813755e-01 1.594770507176992147e-01
5.518412690582926716e-01 1.937500703743590957e-01
5.708702686020580286e-01 2.247217281032302394e-01
5.898992898603693247e-01 2.520466553910817309e-01
6.089282894041346816e-01 2.754830666748417922e-01
6.279573106624459777e-01 2.948747869749119843e-01
6.469863102062113347e-01 3.101302465128278896e-01
6.660153097499765806e-01 3.212024114778226358e-01
6.850443310082879877e-01 3.280712298887342171e-01
7.040733305520533447e-01 3.307302912534347272e-01
7.231023518103646408e-01 3.291783794282588382e-01
7.421313513541299978e-01 3.234161260327335086e-01
7.611603726124414049e-01 3.134479374812081942e-01
7.801893721562067618e-01 2.992891982763164482e-01
7.992183716999718968e-01 2.809783163743436729e-01
8.182473929582834149e-01 2.585932182110896038e-01
8.372763925020485498e-01 2.322711306800356312e-01
8.563054137603600680e-01 2.022293042707488664e-01
8.753344133041253139e-01 1.687844979541178458e-01
8.943634345624367210e-01 1.323666139847503309e-01
9.133924341062019669e-01 9.352366534065645332e-02
9.324214553645132630e-01 5.291369201663753685e-02
9.514504549082786200e-01 1.128456913391146302e-02
