# Supplementary material for: A generalized density-modulated twist-splay-bend phase of banana-shaped particles
Source: Nat Commun. 2021 Apr 12;12:2157. doi: 10.1038/s41467-021-22413-8 (PMC8041804; doi:10.1038/s41467-021-22413-8)
Supplement: Supplementary file 3 — Source Data [file 41467_2021_22413_MOESM3_ESM.zip › SourceDataFile/Figure6/Figure6b/TopPanel/curvature_psi0.63_eta0.50.txt]

0.000000000000000000e+00 2.082199633124377502e-01
1.986091299736938293e-02 1.830147407783763724e-01
3.972180310756986271e-02 1.546544885551652815e-01
5.958271610493925258e-02 1.235307229069952939e-01
7.944362910230863550e-02 9.013018321408852729e-02
9.930451921250911529e-02 5.503333484463499015e-02
1.191654322098785052e-01 1.894982504724995742e-02
1.390263452072478811e-01 1.788694224050397033e-02
1.588872353174483609e-01 5.398365623493416726e-02
1.787481483148177508e-01 8.912060849878114532e-02
1.986090613121871129e-01 1.225796901487231083e-01
2.184699514223876204e-01 1.537776846287002286e-01
2.383308644197570103e-01 1.822251685678329125e-01
2.581917774171264002e-01 2.075277549061599058e-01
2.780526675273268244e-01 2.293822608913249350e-01
2.979135805246962421e-01 2.475668331282149526e-01
3.177744935220656042e-01 2.619272160515997983e-01
3.376353836322660840e-01 2.723621976895461150e-01
3.574962966296355016e-01 2.788100912708482704e-01
3.773572096270048082e-01 2.812378475180081772e-01
3.972180997372053435e-01 2.796340550240294376e-01
4.170790127345747611e-01 2.740061882735824184e-01
4.369399257319440677e-01 2.643824233970664128e-01
4.568008158421446030e-01 2.508178575472665983e-01
4.766617288395140206e-01 2.334045559032568717e-01
4.965226418368833272e-01 2.122847353614140120e-01
5.163835319470838625e-01 1.876653180958695877e-01
5.362444449444532246e-01 1.598318279696803457e-01
5.561053350546536489e-01 1.291594910021864884e-01
5.759662480520231220e-01 9.611828886923119708e-02
5.958271610493924841e-01 6.127233769957049492e-02
6.156880511595929084e-01 2.529456937983409412e-02
6.355489641569623815e-01 1.157716097335039981e-02
6.554098771543317437e-01 4.770846375946435208e-02
6.752707672645321679e-01 8.307183399283581127e-02
6.951316802619015300e-01 1.168694330231976747e-01
7.149925932592710032e-01 1.485013761804971077e-01
7.348534833694714274e-01 1.774615665829692435e-01
7.547143963668407896e-01 2.033391550291579197e-01
7.745753093642102627e-01 2.258155545134978848e-01
7.944361994744106870e-01 2.446555266770447934e-01
8.142971124717800491e-01 2.596940965823797409e-01
8.341580254691495222e-01 2.708217870242622949e-01
8.540189155793499465e-01 2.779708411348927877e-01
8.738798285767193086e-01 2.811038453294161799e-01
8.937407415740887817e-01 2.802059120312044849e-01
9.136016316842892060e-01 2.752812173563970455e-01
9.334625446816585681e-01 2.663539748119047035e-01
9.533234576790280412e-01 2.534739276377033224e-01
9.731843477892284655e-01 2.367258356827209309e-01
9.930452607865978276e-01 2.162420563845004196e-01
