# Supplementary material for: A generalized density-modulated twist-splay-bend phase of banana-shaped particles
Source: Nat Commun. 2021 Apr 12;12:2157. doi: 10.1038/s41467-021-22413-8 (PMC8041804; doi:10.1038/s41467-021-22413-8)
Supplement: Supplementary file 3 — Source Data [file 41467_2021_22413_MOESM3_ESM.zip › SourceDataFile/Figure6/Figure6b/TopPanel/curvature_psi0.56_eta0.50.txt]

0.000000000000000000e+00 6.594789612910506582e-02
1.947843299757553992e-02 3.649075634684125630e-02
3.895686599515107984e-02 7.343486475253038943e-03
5.843529899272661282e-02 2.461230082358734431e-02
7.791373199030215968e-02 5.429844513930941891e-02
9.739216498787769960e-02 8.317634211499463914e-02
1.168705979854532256e-01 1.106513555428824402e-01
1.363490309830287794e-01 1.362682030323079940e-01
1.558274639806043194e-01 1.596421432918261607e-01
1.753058969781798315e-01 1.804537887581205979e-01
1.947843299757553992e-01 1.984463370884056443e-01
2.142627629733309391e-01 2.134205903807822879e-01
2.337411959709064513e-01 2.252280837482768250e-01
2.532196289684819912e-01 2.337634571098844427e-01
2.726980619660575589e-01 2.389572317883404962e-01
2.921764949636330710e-01 2.407699476923955695e-01
3.116549279612086387e-01 2.391883421090043316e-01
3.311333609587841509e-01 2.342239720956692250e-01
3.506117939563596630e-01 2.259144177025796674e-01
3.700902269539351752e-01 2.143269463877340297e-01
3.895686599515107984e-01 1.995642551509481388e-01
4.090470929490862551e-01 1.817716286380152979e-01
4.285255259466618782e-01 1.611445750459304382e-01
4.480039589442373904e-01 1.379357876198377686e-01
4.674823919418129026e-01 1.124602817768521196e-01
4.869608249393884702e-01 8.509827535463922177e-02
5.064392803226481776e-01 5.629968077830092149e-02
5.259177133202236343e-01 2.664025980846700462e-02
5.453961463177993130e-01 5.760275851061219358e-03
5.648745793153747696e-01 3.446164481118096923e-02
5.843530123129503373e-01 6.396869711341604536e-02
6.038314453105259050e-01 9.243833057146846888e-02
6.233098783081013616e-01 1.193457505504124105e-01
6.427883113056769293e-01 1.442604504349693229e-01
6.622667443032524970e-01 1.668195273090959663e-01
6.817451773008280647e-01 1.867246848962418049e-01
7.012236102984035213e-01 2.037388279174134065e-01
7.207020432959792000e-01 2.176803525781849658e-01
7.401804762935546567e-01 2.284158903370983318e-01
7.596589092911301133e-01 2.358526925235271965e-01
7.791373422887056810e-01 2.399317639149450843e-01
7.986157752862811376e-01 2.406226134180587672e-01
8.180942082838568163e-01 2.379202094953387636e-01
8.375726412814323840e-01 2.318444531866422076e-01
8.570510742790078407e-01 2.224422208733762008e-01
8.765295072765834083e-01 2.097917713688679242e-01
8.960079402741588650e-01 1.940090433152404925e-01
9.154863732717345437e-01 1.752550877359655979e-01
9.349648062693100004e-01 1.537436151004865914e-01
9.544432392668855680e-01 1.297474690633464989e-01
9.739216722644610247e-01 1.036029863079779983e-01
