# Supplementary material for: A generalized density-modulated twist-splay-bend phase of banana-shaped particles
Source: Nat Commun. 2021 Apr 12;12:2157. doi: 10.1038/s41467-021-22413-8 (PMC8041804; doi:10.1038/s41467-021-22413-8)
Supplement: Supplementary file 3 — Source Data [file 41467_2021_22413_MOESM3_ESM.zip › SourceDataFile/Figure6/Figure6b/TopPanel/curvature_psi0.50_eta0.56.txt]

0.000000000000000000e+00 1.482738979196831369e-02
1.935633888294044022e-02 1.331318616517158590e-02
3.871270044195109644e-02 4.104642825417258167e-02
5.806903932489153319e-02 6.812107283757058707e-02
7.742540088390219288e-02 9.405629560925622690e-02
9.678173976684262270e-02 1.184371894132264791e-01
1.161380786497830664e-01 1.408974046813058489e-01
1.354944402087937261e-01 1.611226022121430290e-01
1.548507790917341698e-01 1.788516162223398043e-01
1.742071179746745857e-01 1.938747912431959819e-01
1.935634795336852454e-01 2.060298059862145925e-01
2.129198184166256891e-01 2.151962983545761543e-01
2.322761799756363488e-01 2.212903774852521821e-01
2.516325188585767925e-01 2.242596062371548515e-01
2.709888577415172639e-01 2.240794455285189390e-01
2.903452193005278681e-01 2.207513603539960345e-01
3.097015581834683395e-01 2.143029624098046482e-01
3.290578970664088110e-01 2.047900585978151000e-01
3.484142586254194152e-01 1.923004383974140641e-01
3.677705975083598311e-01 1.769589780250118982e-01
3.871269590673704908e-01 1.589331301653458262e-01
4.064832979503109622e-01 1.384383232737982916e-01
4.258396368332513782e-01 1.157417015221780116e-01
4.451959983922620379e-01 9.116366361056386924e-02
4.645523372752025093e-01 6.507637938653762499e-02
4.839086761581429252e-01 3.790010126423203063e-02
5.032650377171535849e-01 1.013721187699575220e-02
5.226213766000940009e-01 1.800976690363749813e-02
5.419777381591046606e-01 4.567408432809777485e-02
5.613340770420450765e-01 7.258764005533403785e-02
5.806904159249854924e-01 9.828846093091304914e-02
6.000467774839961521e-01 1.223697083056665275e-01
6.194031163669366791e-01 1.444735003772846804e-01
6.387594779259473388e-01 1.642945096714635567e-01
6.581158168088877547e-01 1.815804488727997268e-01
6.774721556918281706e-01 1.961299829821837315e-01
6.968285172508388303e-01 2.077882682193901154e-01
7.161848561337792463e-01 2.164414706875929517e-01
7.355411950167196622e-01 2.220113222462945790e-01
7.548975565757303219e-01 2.244503126651460623e-01
7.742538954586708488e-01 2.237383547548984775e-01
7.936102570176815085e-01 2.198812628835251359e-01
8.129665959006219245e-01 2.129112111859706169e-01
8.323229347835622294e-01 2.028890960211659489e-01
8.516792963425728891e-01 1.899085756309487616e-01
8.710356352255134160e-01 1.741013246601139930e-01
8.903919741084539430e-01 1.556425529708071465e-01
9.097483356674646027e-01 1.347561359542132076e-01
9.291046745504050186e-01 1.117182457221491260e-01
9.484610361094156783e-01 8.685817278791956031e-02
9.678173749923559832e-01 6.055644599835795228e-02
