# Supplementary material for: A generalized density-modulated twist-splay-bend phase of banana-shaped particles
Source: Nat Commun. 2021 Apr 12;12:2157. doi: 10.1038/s41467-021-22413-8 (PMC8041804; doi:10.1038/s41467-021-22413-8)
Supplement: Supplementary file 3 — Source Data [file 41467_2021_22413_MOESM3_ESM.zip › SourceDataFile/Figure6/Figure6b/BottomPanel/density_psi0.50_eta0.56.txt]

0.000000000000000000e+00 2.469563706705386625e-03
1.935633888294044022e-02 0.000000000000000000e+00
3.871270044195109644e-02 3.439749448625359710e-03
5.806903932489153319e-02 1.622856150120682503e-02
7.742540088390219288e-02 2.262296752749756029e-02
9.678173976684262270e-02 5.997511859141653467e-02
1.161380786497830664e-01 1.287701075639237358e-01
1.354944402087937261e-01 2.098247163661469683e-01
1.548507790917341698e-01 4.196494327322939366e-01
1.742071179746745857e-01 8.157939108989812338e-01
1.935634795336852454e-01 1.356319667204122670e+00
2.129198184166256891e-01 2.148917319000835491e+00
2.322761799756363488e-01 2.972781411298514698e+00
2.516325188585767925e-01 3.476219612651169744e+00
2.709888577415172639e-01 3.617249340044809802e+00
2.903452193005278681e-01 3.277816628428535495e+00
3.097015581834683395e-01 2.622323861705877057e+00
3.290578970664088110e-01 1.885600088773373484e+00
3.484142586254194152e-01 1.227020367417333668e+00
3.677705975083598311e-01 7.085883864168240898e-01
3.871269590673704908e-01 3.999811217824617016e-01
4.064832979503109622e-01 2.230545219377829680e-01
4.258396368332513782e-01 8.894839279329937176e-02
4.451959983922620379e-01 2.848818133092285293e-02
4.645523372752025093e-01 3.439749448625359710e-03
4.839086761581429252e-01 1.014285093825426564e-03
5.032650377171535849e-01 0.000000000000000000e+00
5.226213766000940009e-01 1.499377964785413323e-03
5.419777381591046606e-01 6.659002137723453972e-03
5.613340770420450765e-01 2.482793512277022691e-02
5.806904159249854924e-01 5.516828923372211341e-02
6.000467774839961521e-01 1.166427857899240694e-01
6.194031163669366791e-01 1.946545393106710320e-01
6.387594779259473388e-01 3.048147203704933972e-01
6.581158168088877547e-01 6.994157212204897833e-01
6.774721556918281706e-01 1.305473114457134987e+00
6.968285172508388303e-01 2.056440978055099844e+00
7.161848561337792463e-01 2.919906288363875557e+00
7.355411950167196622e-01 3.335719077480395534e+00
7.548975565757303219e-01 3.555333849969553039e+00
7.742538954586708488e-01 3.361649496400802128e+00
7.936102570176815085e-01 2.834574042426823759e+00
8.129665959006219245e-01 2.178331586721772961e+00
8.323229347835622294e-01 1.323333351978843497e+00
8.516792963425728891e-01 8.467957552885149175e-01
8.710356352255134160e-01 5.100090047865678544e-01
8.903919741084539430e-01 2.297576234274118778e-01
9.097483356674646027e-01 9.772416382248458322e-02
9.291046745504050186e-01 3.770494587916260049e-02
9.484610361094156783e-01 1.803663492933041401e-02
9.678173749923559832e-01 2.425464354799933362e-03
