# Supplementary material for: A generalized density-modulated twist-splay-bend phase of banana-shaped particles
Source: Nat Commun. 2021 Apr 12;12:2157. doi: 10.1038/s41467-021-22413-8 (PMC8041804; doi:10.1038/s41467-021-22413-8)
Supplement: Supplementary file 3 — Source Data [file 41467_2021_22413_MOESM3_ESM.zip › SourceDataFile/Figure6/Figure6b/BottomPanel/density_psi0.56_eta0.50.txt]

0.000000000000000000e+00 4.793241926166290356e-02
1.947843299757553992e-02 2.300577438933494590e-02
3.895686599515107984e-02 2.054884702736713489e-02
5.843529899272661282e-02 1.809191966539932389e-02
7.791373199030215968e-02 3.328019790301851161e-02
9.739216498787769960e-02 5.382904493038564303e-02
1.168705979854532256e-01 9.193375474417730953e-02
1.363490309830287794e-01 1.848056090265605134e-01
1.558274639806043194e-01 3.931530493214307476e-01
1.753058969781798315e-01 6.823110641217513539e-01
1.947843299757553992e-01 1.110307810576543597e+00
2.142627629733309391e-01 1.509312814160115979e+00
2.337411959709064513e-01 1.995427060577092515e+00
2.532196289684819912e-01 2.404393787828279727e+00
2.726980619660575589e-01 2.718433776094347110e+00
2.921764949636330710e-01 2.742064950175818971e+00
3.116549279612086387e-01 2.651158637783010086e+00
3.311333609587841509e-01 2.371381618364748700e+00
3.506117939563596630e-01 2.078158505565535830e+00
3.700902269539351752e-01 1.690812739099665452e+00
3.895686599515107984e-01 1.215240944635859854e+00
4.090470929490862551e-01 8.275824783239207338e-01
4.285255259466618782e-01 5.331085661404334486e-01
4.480039589442373904e-01 2.748184932877448250e-01
4.674823919418129026e-01 1.369625325780600700e-01
4.869608249393884702e-01 6.624769595996839178e-02
5.064392803226481776e-01 2.251438891694138369e-02
5.259177133202236343e-01 7.415453492484661360e-03
5.453961463177993130e-01 3.931083779148495001e-03
5.648745793153747696e-01 7.326110679322195979e-03
5.843530123129503373e-01 2.394387392754083674e-02
6.038314453105259050e-01 7.165293615629757251e-02
6.233098783081013616e-01 1.821253246316865415e-01
6.427883113056769293e-01 3.546909682549891918e-01
6.622667443032524970e-01 6.383544000458182266e-01
6.817451773008280647e-01 9.665105527915549555e-01
7.012236102984035213e-01 1.463256593974864961e+00
7.207020432959792000e-01 1.942446772371750230e+00
7.401804762935546567e-01 2.372900446188510593e+00
7.596589092911301133e-01 2.621720180845977577e+00
7.791373422887056810e-01 2.700029156582879342e+00
7.986157752862811376e-01 2.668893186195759437e+00
8.180942082838568163e-01 2.495389443034250920e+00
8.375726412814323840e-01 2.123053269179674629e+00
8.570510742790078407e-01 1.628853498171495273e+00
8.765295072765834083e-01 1.238559418871263418e+00
8.960079402741588650e-01 8.961530874261132151e-01
9.154863732717345437e-01 5.329745519206897653e-01
9.349648062693100004e-01 3.155588160898292194e-01
9.544432392668855680e-01 1.550991236500406378e-01
9.739216722644610247e-01 1.095789603437642978e-01
