# Supplementary material for: A generalized density-modulated twist-splay-bend phase of banana-shaped particles
Source: Nat Commun. 2021 Apr 12;12:2157. doi: 10.1038/s41467-021-22413-8 (PMC8041804; doi:10.1038/s41467-021-22413-8)
Supplement: Supplementary file 3 — Source Data [file 41467_2021_22413_MOESM3_ESM.zip › SourceDataFile/Figure6/Figure6b/BottomPanel/density_psi0.71_eta0.48.txt]

0.000000000000000000e+00 5.019676666674579082e-03
1.902899954376532227e-02 1.501297792051296126e-02
3.805802080207666693e-02 5.056518330283199525e-02
5.708702034584199614e-02 1.120447094497178941e-01
7.611604160415333387e-02 2.631415823245737973e-01
9.514504114791866307e-02 5.178095820191648269e-01
1.141740624062300008e-01 8.885288220809112181e-01
1.332030619499953439e-01 1.331457722815554412e+00
1.522320832083066677e-01 1.882701114559542699e+00
1.712610827520719969e-01 2.363392720493021848e+00
1.902900822958373261e-01 2.736829033245904430e+00
2.093191035541486777e-01 3.035568873032307824e+00
2.283481030979139792e-01 2.948990963552048594e+00
2.473771243562253586e-01 2.622389615661626205e+00
2.664061238999906878e-01 2.328439192144343028e+00
2.854351451583020394e-01 1.837477972479960364e+00
3.044641447020673408e-01 1.301293610735996253e+00
3.234931442458326423e-01 7.970233400929994660e-01
3.425221655041439939e-01 4.532906186245677094e-01
3.615511650479092953e-01 2.341748243122957207e-01
3.805801863062207024e-01 1.105710429053730626e-01
3.996091858499859484e-01 3.499958042818972909e-02
4.186382071082973555e-01 1.749979021409486454e-02
4.376672066520626569e-01 9.026207584112086457e-03
4.566962279103740086e-01 2.026291498474142114e-03
4.757252274541393100e-01 5.157832905206907043e-03
4.947542269979046670e-01 2.251946688076943842e-02
5.137832482562160186e-01 4.950598547408414929e-02
5.328122477999813755e-01 1.240182501225196438e-01
5.518412690582926716e-01 2.812400495723087479e-01
5.708702686020580286e-01 5.306120601231605338e-01
5.898992898603693247e-01 9.267520480748552281e-01
6.089282894041346816e-01 1.294385798809379651e+00
6.279573106624459777e-01 1.823247879911130909e+00
6.469863102062113347e-01 2.396319957343226559e+00
6.660153097499765806e-01 2.741572397435513953e+00
6.850443310082879877e-01 2.873235292756822545e+00
7.040733305520533447e-01 2.948668598995473733e+00
7.231023518103646408e-01 2.803604548536529517e+00
7.421313513541299978e-01 2.416905236884543839e+00
7.611603726124414049e-01 1.952608171256900560e+00
7.801893721562067618e-01 1.398463498503733415e+00
7.992183716999718968e-01 9.524491084418682529e-01
8.182473929582834149e-01 6.288871977991563611e-01
8.372763925020485498e-01 3.173448799087570937e-01
8.563054137603600680e-01 1.770241936394227888e-01
8.753344133041253139e-01 6.700577568817900342e-02
8.943634345624367210e-01 1.100644700307545389e-02
9.133924341062019669e-01 5.019676666674579082e-03
9.324214553645132630e-01 1.013145749237071057e-03
9.514504549082786200e-01 5.249937064228459016e-03
