# Supplementary material for: A generalized density-modulated twist-splay-bend phase of banana-shaped particles
Source: Nat Commun. 2021 Apr 12;12:2157. doi: 10.1038/s41467-021-22413-8 (PMC8041804; doi:10.1038/s41467-021-22413-8)
Supplement: Supplementary file 3 — Source Data [file 41467_2021_22413_MOESM3_ESM.zip › SourceDataFile/Figure6/Figure6b/BottomPanel/density_psi0.63_eta0.50.txt]

0.000000000000000000e+00 4.427371529276962758e-01
1.986091299736938293e-02 2.124771316182164360e-01
3.972180310756986271e-02 9.354586444470519568e-02
5.958271610493925258e-02 2.783218853399215681e-02
7.944362910230863550e-02 9.612372806088344615e-03
9.930451921250911529e-02 7.209279604566258028e-03
1.191654322098785052e-01 3.364330482130920268e-03
1.390263452072478811e-01 2.403093201522086154e-03
1.588872353174483609e-01 4.325567762739753949e-03
1.787481483148177508e-01 1.105422872700159535e-02
1.986090613121871129e-01 3.836210601702529782e-02
2.184699514223876204e-01 9.594895764622728140e-02
2.383308644197570103e-01 2.244925976258268785e-01
2.581917774171264002e-01 4.432177715680007402e-01
2.780526675273268244e-01 8.263582130979492124e-01
2.979135805246962421e-01 1.396284535291659967e+00
3.177744935220656042e-01 2.000160010532328059e+00
3.376353836322660840e-01 2.549376038589284743e+00
3.574962966296355016e-01 3.035150406126058353e+00
3.773572096270048082e-01 3.341217094792643838e+00
3.972180997372053435e-01 3.238189935352842497e+00
4.170790127345747611e-01 2.691770233930384393e+00
4.369399257319440677e-01 2.115246328583404001e+00
4.568008158421446030e-01 1.403930740932866739e+00
4.766617288395140206e-01 8.557196427601828637e-01
4.965226418368833272e-01 4.146865013753839313e-01
5.163835319470838625e-01 1.817612312423977639e-01
5.362444449444532246e-01 9.734712096347648835e-02
5.561053350546536489e-01 4.557138562159156192e-02
5.759662480520231220e-01 1.537979648974134930e-02
5.958271610493924841e-01 2.883711841826503211e-03
6.156880511595929084e-01 4.806186403044171657e-04
6.355489641569623815e-01 1.441855920913251606e-03
6.554098771543317437e-01 3.844949122435337326e-03
6.752707672645321679e-01 9.219139373112002558e-03
6.951316802619015300e-01 2.154045360637069431e-02
7.149925932592710032e-01 8.922029668196544694e-02
7.348534833694714274e-01 2.094186493617337941e-01
7.547143963668407896e-01 4.219394735836142774e-01
7.745753093642102627e-01 7.858114768977221276e-01
7.944361994744106870e-01 1.293781687095826971e+00
8.142971124717800491e-01 1.926625358565752455e+00
8.341580254691495222e-01 2.575154674751066963e+00
8.540189155793499465e-01 3.035412561748043192e+00
8.738798285767193086e-01 3.239544406066428017e+00
8.937407415740887817e-01 3.198342280811240279e+00
9.136016316842892060e-01 2.838926923070864472e+00
9.334625446816585681e-01 2.258558068601448365e+00
9.533234576790280412e-01 1.572147265039412600e+00
9.731843477892284655e-01 8.985820869546040646e-01
9.930452607865978276e-01 6.945813204472109925e-01
