# Supplementary material for: A generalized density-modulated twist-splay-bend phase of banana-shaped particles
Source: Nat Commun. 2021 Apr 12;12:2157. doi: 10.1038/s41467-021-22413-8 (PMC8041804; doi:10.1038/s41467-021-22413-8)
Supplement: Supplementary file 3 — Source Data [file 41467_2021_22413_MOESM3_ESM.zip › SourceDataFile/SupplementaryFigure3/SupplementaryFigure3a/TopPanel/sTB.txt]

0.000000000000000000e+00 0.000000000000000000e+00
1.000000000000000021e-02 0.000000000000000000e+00
2.000000000000000042e-02 0.000000000000000000e+00
2.999999999999999889e-02 0.000000000000000000e+00
4.000000000000000083e-02 0.000000000000000000e+00
5.000000000000000278e-02 0.000000000000000000e+00
5.999999999999999778e-02 0.000000000000000000e+00
7.000000000000000666e-02 0.000000000000000000e+00
8.000000000000000167e-02 0.000000000000000000e+00
8.999999999999999667e-02 0.000000000000000000e+00
1.000000000000000056e-01 0.000000000000000000e+00
1.100000000000000006e-01 0.000000000000000000e+00
1.199999999999999956e-01 0.000000000000000000e+00
1.300000000000000044e-01 0.000000000000000000e+00
1.400000000000000133e-01 0.000000000000000000e+00
1.499999999999999944e-01 0.000000000000000000e+00
1.600000000000000033e-01 0.000000000000000000e+00
1.700000000000000122e-01 0.000000000000000000e+00
1.799999999999999933e-01 0.000000000000000000e+00
1.900000000000000022e-01 0.000000000000000000e+00
2.000000000000000111e-01 0.000000000000000000e+00
2.099999999999999922e-01 0.000000000000000000e+00
2.200000000000000011e-01 0.000000000000000000e+00
2.300000000000000100e-01 0.000000000000000000e+00
2.399999999999999911e-01 0.000000000000000000e+00
2.500000000000000000e-01 0.000000000000000000e+00
2.600000000000000089e-01 0.000000000000000000e+00
2.700000000000000178e-01 0.000000000000000000e+00
2.800000000000000266e-01 0.000000000000000000e+00
2.899999999999999800e-01 0.000000000000000000e+00
2.999999999999999889e-01 0.000000000000000000e+00
3.099999999999999978e-01 0.000000000000000000e+00
3.200000000000000067e-01 0.000000000000000000e+00
3.300000000000000155e-01 0.000000000000000000e+00
3.400000000000000244e-01 0.000000000000000000e+00
3.500000000000000333e-01 0.000000000000000000e+00
3.599999999999999867e-01 0.000000000000000000e+00
3.699999999999999956e-01 0.000000000000000000e+00
3.800000000000000044e-01 0.000000000000000000e+00
3.900000000000000133e-01 0.000000000000000000e+00
4.000000000000000222e-01 0.000000000000000000e+00
4.100000000000000311e-01 0.000000000000000000e+00
4.199999999999999845e-01 0.000000000000000000e+00
4.299999999999999933e-01 0.000000000000000000e+00
4.400000000000000022e-01 0.000000000000000000e+00
4.500000000000000111e-01 0.000000000000000000e+00
4.600000000000000200e-01 0.000000000000000000e+00
4.700000000000000289e-01 0.000000000000000000e+00
4.799999999999999822e-01 0.000000000000000000e+00
4.899999999999999911e-01 0.000000000000000000e+00
5.000000000000000000e-01 0.000000000000000000e+00
5.100000000000000089e-01 0.000000000000000000e+00
5.200000000000000178e-01 0.000000000000000000e+00
5.300000000000000266e-01 0.000000000000000000e+00
5.400000000000000355e-01 0.000000000000000000e+00
5.500000000000000444e-01 0.000000000000000000e+00
5.600000000000000533e-01 0.000000000000000000e+00
5.700000000000000622e-01 0.000000000000000000e+00
5.799999999999999600e-01 0.000000000000000000e+00
5.899999999999999689e-01 0.000000000000000000e+00
5.999999999999999778e-01 0.000000000000000000e+00
6.099999999999999867e-01 0.000000000000000000e+00
6.199999999999999956e-01 0.000000000000000000e+00
6.300000000000000044e-01 0.000000000000000000e+00
6.400000000000000133e-01 0.000000000000000000e+00
6.500000000000000222e-01 0.000000000000000000e+00
6.600000000000000311e-01 0.000000000000000000e+00
6.700000000000000400e-01 0.000000000000000000e+00
6.800000000000000488e-01 0.000000000000000000e+00
6.900000000000000577e-01 0.000000000000000000e+00
7.000000000000000666e-01 0.000000000000000000e+00
7.099999999999999645e-01 0.000000000000000000e+00
7.199999999999999734e-01 0.000000000000000000e+00
7.299999999999999822e-01 0.000000000000000000e+00
7.399999999999999911e-01 0.000000000000000000e+00
7.500000000000000000e-01 0.000000000000000000e+00
7.600000000000000089e-01 0.000000000000000000e+00
7.700000000000000178e-01 0.000000000000000000e+00
7.800000000000000266e-01 0.000000000000000000e+00
7.900000000000000355e-01 0.000000000000000000e+00
8.000000000000000444e-01 0.000000000000000000e+00
8.100000000000000533e-01 0.000000000000000000e+00
8.200000000000000622e-01 0.000000000000000000e+00
8.300000000000000711e-01 0.000000000000000000e+00
8.399999999999999689e-01 0.000000000000000000e+00
8.499999999999999778e-01 0.000000000000000000e+00
8.599999999999999867e-01 0.000000000000000000e+00
8.699999999999999956e-01 0.000000000000000000e+00
8.800000000000000044e-01 0.000000000000000000e+00
8.900000000000000133e-01 0.000000000000000000e+00
9.000000000000000222e-01 0.000000000000000000e+00
9.100000000000000311e-01 0.000000000000000000e+00
9.200000000000000400e-01 0.000000000000000000e+00
9.300000000000000488e-01 0.000000000000000000e+00
9.400000000000000577e-01 0.000000000000000000e+00
9.500000000000000666e-01 0.000000000000000000e+00
9.599999999999999645e-01 0.000000000000000000e+00
9.699999999999999734e-01 0.000000000000000000e+00
9.799999999999999822e-01 0.000000000000000000e+00
9.899999999999999911e-01 0.000000000000000000e+00
1.000000000000000000e+00 0.000000000000000000e+00
