# Supplementary material for: A generalized density-modulated twist-splay-bend phase of banana-shaped particles
Source: Nat Commun. 2021 Apr 12;12:2157. doi: 10.1038/s41467-021-22413-8 (PMC8041804; doi:10.1038/s41467-021-22413-8)
Supplement: Supplementary file 3 — Source Data [file 41467_2021_22413_MOESM3_ESM.zip › SourceDataFile/SupplementaryFigure3/SupplementaryFigure3c/TopPanel/sSB.txt]

0.000000000000000000e+00 0.000000000000000000e+00
1.000000000000000021e-02 1.577875233934930913e-02
2.000000000000000042e-02 6.235778173513856909e-02
2.999999999999999889e-02 1.374904575808915119e-01
4.000000000000000083e-02 2.375160551157011746e-01
5.000000000000000278e-02 3.574857284782241296e-01
5.999999999999999778e-02 4.913396576889341727e-01
7.000000000000000666e-02 6.321356990528023134e-01
8.000000000000000167e-02 7.723292403548823737e-01
8.999999999999999667e-02 9.041026755857936026e-01
1.000000000000000056e-01 1.019740715770813599e+00
1.100000000000000006e-01 1.112044368743871026e+00
1.199999999999999956e-01 1.174771607625200609e+00
1.300000000000000044e-01 1.203086385122704272e+00
1.400000000000000133e-01 1.193989885370817960e+00
1.499999999999999944e-01 1.146699338575595029e+00
1.600000000000000033e-01 1.062931611857568903e+00
1.700000000000000122e-01 9.470431750434116225e-01
1.799999999999999933e-01 8.059776940506334642e-01
1.900000000000000022e-01 6.489805231119317730e-01
2.000000000000000111e-01 4.870583085374653454e-01
2.099999999999999922e-01 3.321925219125800299e-01
2.200000000000000011e-01 1.963555627460565334e-01
2.300000000000000100e-01 9.042065528408201047e-02
2.399999999999999911e-01 2.309215997802304896e-02
2.500000000000000000e-01 2.208790115558215899e-32
2.600000000000000089e-01 2.309215997802295875e-02
2.700000000000000178e-01 9.042065528408214925e-02
2.800000000000000266e-01 1.963555627460566722e-01
2.899999999999999800e-01 3.321925219125792528e-01
2.999999999999999889e-01 4.870583085374652343e-01
3.099999999999999978e-01 6.489805231119313289e-01
3.200000000000000067e-01 8.059776940506334642e-01
3.300000000000000155e-01 9.470431750434121776e-01
3.400000000000000244e-01 1.062931611857569791e+00
3.500000000000000333e-01 1.146699338575594806e+00
3.599999999999999867e-01 1.193989885370818405e+00
3.699999999999999956e-01 1.203086385122704050e+00
3.800000000000000044e-01 1.174771607625200609e+00
3.900000000000000133e-01 1.112044368743871692e+00
4.000000000000000222e-01 1.019740715770813821e+00
4.100000000000000311e-01 9.041026755857936026e-01
4.199999999999999845e-01 7.723292403548828178e-01
4.299999999999999933e-01 6.321356990528027575e-01
4.400000000000000022e-01 4.913396576889347278e-01
4.500000000000000111e-01 3.574857284782243516e-01
4.600000000000000200e-01 2.375160551157012301e-01
4.700000000000000289e-01 1.374904575808914842e-01
4.799999999999999822e-01 6.235778173513884665e-02
4.899999999999999911e-01 1.577875233934941321e-02
5.000000000000000000e-01 6.018324683884326022e-32
5.100000000000000089e-01 1.577875233934929525e-02
5.200000000000000178e-01 6.235778173513859685e-02
5.300000000000000266e-01 1.374904575808917062e-01
5.400000000000000355e-01 2.375160551157015909e-01
5.500000000000000444e-01 3.574857284782249067e-01
5.600000000000000533e-01 4.913396576889350609e-01
5.700000000000000622e-01 6.321356990528020914e-01
5.799999999999999600e-01 7.723292403548813745e-01
5.899999999999999689e-01 9.041026755857930475e-01
5.999999999999999778e-01 1.019740715770813599e+00
6.099999999999999867e-01 1.112044368743871026e+00
6.199999999999999956e-01 1.174771607625200831e+00
6.300000000000000044e-01 1.203086385122704716e+00
6.400000000000000133e-01 1.193989885370818183e+00
6.500000000000000222e-01 1.146699338575595473e+00
6.600000000000000311e-01 1.062931611857568681e+00
6.700000000000000400e-01 9.470431750434115115e-01
6.800000000000000488e-01 8.059776940506321319e-01
6.900000000000000577e-01 6.489805231119311069e-01
7.000000000000000666e-01 4.870583085374656784e-01
7.099999999999999645e-01 3.321925219125808626e-01
7.199999999999999734e-01 1.963555627460563668e-01
7.299999999999999822e-01 9.042065528408246844e-02
7.399999999999999911e-01 2.309215997802280956e-02
7.500000000000000000e-01 1.987911104002394063e-31
7.600000000000000089e-01 2.309215997802253895e-02
7.700000000000000178e-01 9.042065528408196884e-02
7.800000000000000266e-01 1.963555627460555342e-01
7.900000000000000355e-01 3.321925219125799189e-01
8.000000000000000444e-01 4.870583085374649013e-01
8.100000000000000533e-01 6.489805231119319950e-01
8.200000000000000622e-01 8.059776940506332421e-01
8.300000000000000711e-01 9.470431750434129548e-01
8.399999999999999689e-01 1.062931611857568015e+00
8.499999999999999778e-01 1.146699338575594584e+00
8.599999999999999867e-01 1.193989885370818183e+00
8.699999999999999956e-01 1.203086385122704272e+00
8.800000000000000044e-01 1.174771607625200831e+00
8.900000000000000133e-01 1.112044368743871470e+00
9.000000000000000222e-01 1.019740715770814266e+00
9.100000000000000311e-01 9.041026755857926034e-01
9.200000000000000400e-01 7.723292403548823737e-01
9.300000000000000488e-01 6.321356990528010922e-01
9.400000000000000577e-01 4.913396576889340617e-01
9.500000000000000666e-01 3.574857284782246292e-01
9.599999999999999645e-01 2.375160551157022293e-01
9.699999999999999734e-01 1.374904575808916229e-01
9.799999999999999822e-01 6.235778173513895767e-02
9.899999999999999911e-01 1.577875233934925361e-02
1.000000000000000000e+00 2.407329873553730409e-31
