# Supplementary material for: A generalized density-modulated twist-splay-bend phase of banana-shaped particles
Source: Nat Commun. 2021 Apr 12;12:2157. doi: 10.1038/s41467-021-22413-8 (PMC8041804; doi:10.1038/s41467-021-22413-8)
Supplement: Supplementary file 3 — Source Data [file 41467_2021_22413_MOESM3_ESM.zip › SourceDataFile/SupplementaryFigure3/SupplementaryFigure3c/TopPanel/bSB.txt]

0.000000000000000000e+00 1.258655342547504929e+01
1.000000000000000021e-02 1.253692905888447129e+01
2.000000000000000042e-02 1.238883856501803749e+01
2.999999999999999889e-02 1.214461741942898776e+01
4.000000000000000083e-02 1.180811713547390340e+01
5.000000000000000278e-02 1.138464452364628521e+01
5.999999999999999778e-02 1.088087800000493210e+01
7.000000000000000666e-02 1.030476226356319636e+01
8.000000000000000167e-02 9.665383003639627546e+00
8.999999999999999667e-02 8.972823613109877527e+00
1.000000000000000056e-01 8.238006167277525549e+00
1.100000000000000006e-01 7.472519176222010451e+00
1.199999999999999956e-01 6.688434827072042843e+00
1.300000000000000044e-01 5.898118598403005564e+00
1.400000000000000133e-01 5.114034249253039732e+00
1.499999999999999944e-01 4.348547258197526411e+00
1.600000000000000033e-01 3.613729812365170879e+00
1.700000000000000122e-01 2.921170421835419528e+00
1.799999999999999933e-01 2.281791161911852939e+00
1.900000000000000022e-01 1.705675425470119411e+00
2.000000000000000111e-01 1.201908901828763421e+00
2.099999999999999922e-01 7.784362900011461139e-01
2.200000000000000011e-01 4.419360060460629791e-01
2.300000000000000100e-01 1.977148604570128643e-01
2.399999999999999911e-01 4.962436659057671562e-02
2.500000000000000000e-01 4.719201657463078982e-32
2.600000000000000089e-01 4.962436659057651439e-02
2.700000000000000178e-01 1.977148604570131973e-01
2.800000000000000266e-01 4.419360060460633122e-01
2.899999999999999800e-01 7.784362900011440045e-01
2.999999999999999889e-01 1.201908901828762311e+00
3.099999999999999978e-01 1.705675425470118745e+00
3.200000000000000067e-01 2.281791161911853827e+00
3.300000000000000155e-01 2.921170421835423525e+00
3.400000000000000244e-01 3.613729812365176208e+00
3.500000000000000333e-01 4.348547258197524634e+00
3.599999999999999867e-01 5.114034249253040620e+00
3.699999999999999956e-01 5.898118598403008228e+00
3.800000000000000044e-01 6.688434827072039290e+00
3.900000000000000133e-01 7.472519176222007786e+00
4.000000000000000222e-01 8.238006167277523772e+00
4.100000000000000311e-01 8.972823613109877527e+00
4.199999999999999845e-01 9.665383003639623993e+00
4.299999999999999933e-01 1.030476226356319103e+01
4.400000000000000022e-01 1.088087800000492855e+01
4.500000000000000111e-01 1.138464452364628698e+01
4.600000000000000200e-01 1.180811713547390340e+01
4.700000000000000289e-01 1.214461741942898776e+01
4.799999999999999822e-01 1.238883856501803393e+01
4.899999999999999911e-01 1.253692905888447129e+01
5.000000000000000000e-01 1.258655342547504929e+01
5.100000000000000089e-01 1.253692905888447129e+01
5.200000000000000178e-01 1.238883856501803749e+01
5.300000000000000266e-01 1.214461741942898421e+01
5.400000000000000355e-01 1.180811713547390340e+01
5.500000000000000444e-01 1.138464452364628698e+01
5.600000000000000533e-01 1.088087800000492678e+01
5.700000000000000622e-01 1.030476226356319636e+01
5.799999999999999600e-01 9.665383003639629322e+00
5.899999999999999689e-01 8.972823613109879304e+00
5.999999999999999778e-01 8.238006167277527325e+00
6.099999999999999867e-01 7.472519176222010451e+00
6.199999999999999956e-01 6.688434827072042843e+00
6.300000000000000044e-01 5.898118598403011781e+00
6.400000000000000133e-01 5.114034249253036180e+00
6.500000000000000222e-01 4.348547258197528187e+00
6.600000000000000311e-01 3.613729812365168215e+00
6.700000000000000400e-01 2.921170421835421749e+00
6.800000000000000488e-01 2.281791161911847610e+00
6.900000000000000577e-01 1.705675425470116746e+00
7.000000000000000666e-01 1.201908901828764309e+00
7.099999999999999645e-01 7.784362900011482234e-01
7.199999999999999734e-01 4.419360060460623130e-01
7.299999999999999822e-01 1.977148604570139190e-01
7.399999999999999911e-01 4.962436659057620908e-02
7.500000000000000000e-01 4.247281491716770920e-31
7.600000000000000089e-01 4.962436659057561927e-02
7.700000000000000178e-01 1.977148604570127532e-01
7.800000000000000266e-01 4.419360060460606476e-01
7.900000000000000355e-01 7.784362900011461139e-01
8.000000000000000444e-01 1.201908901828761422e+00
8.100000000000000533e-01 1.705675425470121187e+00
8.200000000000000622e-01 2.281791161911852495e+00
8.300000000000000711e-01 2.921170421835426190e+00
8.399999999999999689e-01 3.613729812365164662e+00
8.499999999999999778e-01 4.348547258197522858e+00
8.599999999999999867e-01 5.114034249253032627e+00
8.699999999999999956e-01 5.898118598403005564e+00
8.800000000000000044e-01 6.688434827072037514e+00
8.900000000000000133e-01 7.472519176222012227e+00
9.000000000000000222e-01 8.238006167277523772e+00
9.100000000000000311e-01 8.972823613109881080e+00
9.200000000000000400e-01 9.665383003639627546e+00
9.300000000000000488e-01 1.030476226356319991e+01
9.400000000000000577e-01 1.088087800000493210e+01
9.500000000000000666e-01 1.138464452364628698e+01
9.599999999999999645e-01 1.180811713547389985e+01
9.699999999999999734e-01 1.214461741942898776e+01
9.799999999999999822e-01 1.238883856501803393e+01
9.899999999999999911e-01 1.253692905888447129e+01
1.000000000000000000e+00 1.258655342547504929e+01
