# Supplementary material for: A generalized density-modulated twist-splay-bend phase of banana-shaped particles
Source: Nat Commun. 2021 Apr 12;12:2157. doi: 10.1038/s41467-021-22413-8 (PMC8041804; doi:10.1038/s41467-021-22413-8)
Supplement: Supplementary file 3 — Source Data [file 41467_2021_22413_MOESM3_ESM.zip › SourceDataFile/SupplementaryFigure3/SupplementaryFigure3b/TopPanel/sTSB.txt]

0.000000000000000000e+00 0.000000000000000000e+00
1.000000000000000021e-02 9.112016043372422533e-03
2.000000000000000042e-02 3.598301314823632718e-02
2.999999999999999889e-02 7.923591504073006220e-02
4.000000000000000083e-02 1.366357110918308138e-01
5.000000000000000278e-02 2.051791036431170612e-01
5.999999999999999778e-02 2.812188169523550663e-01
7.000000000000000666e-02 3.606210328078962579e-01
8.000000000000000167e-02 4.389534867821968667e-01
8.999999999999999667e-02 5.117004498824712089e-01
1.000000000000000056e-01 5.744990582826789982e-01
1.100000000000000006e-01 6.233891976604813978e-01
1.199999999999999956e-01 6.550664226610816154e-01
1.300000000000000044e-01 6.671243281564992467e-01
1.400000000000000133e-01 6.582696745649138093e-01
1.499999999999999944e-01 6.284908881300715899e-01
1.600000000000000033e-01 5.791590024893248367e-01
1.700000000000000122e-01 5.130405426267863334e-01
1.799999999999999933e-01 4.342051817304544148e-01
1.900000000000000022e-01 3.478179461001231765e-01
2.000000000000000111e-01 2.598165256946525781e-01
2.099999999999999922e-01 1.764882620538602842e-01
2.200000000000000011e-01 1.039769728132781818e-01
2.300000000000000100e-01 4.776426057830932687e-02
2.399999999999999911e-01 1.218007651271435336e-02
2.500000000000000000e-01 1.164449697143627898e-32
2.600000000000000089e-01 1.218007651271430479e-02
2.700000000000000178e-01 4.776426057830939625e-02
2.800000000000000266e-01 1.039769728132782650e-01
2.899999999999999800e-01 1.764882620538598401e-01
2.999999999999999889e-01 2.598165256946525226e-01
3.099999999999999978e-01 3.478179461001229544e-01
3.200000000000000067e-01 4.342051817304543593e-01
3.300000000000000155e-01 5.130405426267865554e-01
3.400000000000000244e-01 5.791590024893253918e-01
3.500000000000000333e-01 6.284908881300713679e-01
3.599999999999999867e-01 6.582696745649140313e-01
3.699999999999999956e-01 6.671243281564991356e-01
3.800000000000000044e-01 6.550664226610817265e-01
3.900000000000000133e-01 6.233891976604817309e-01
4.000000000000000222e-01 5.744990582826791092e-01
4.100000000000000311e-01 5.117004498824712089e-01
4.199999999999999845e-01 4.389534867821971997e-01
4.299999999999999933e-01 3.606210328078964245e-01
4.400000000000000022e-01 2.812188169523553993e-01
4.500000000000000111e-01 2.051791036431172000e-01
4.600000000000000200e-01 1.366357110918308415e-01
4.700000000000000289e-01 7.923591504073004832e-02
4.799999999999999822e-01 3.598301314823647984e-02
4.899999999999999911e-01 9.112016043372481514e-03
5.000000000000000000e-01 3.476395379882255324e-32
5.100000000000000089e-01 9.112016043372413859e-03
5.200000000000000178e-01 3.598301314823634106e-02
5.300000000000000266e-01 7.923591504073018710e-02
5.400000000000000355e-01 1.366357110918310636e-01
5.500000000000000444e-01 2.051791036431174775e-01
5.600000000000000533e-01 2.812188169523555659e-01
5.700000000000000622e-01 3.606210328078960914e-01
5.799999999999999600e-01 4.389534867821964781e-01
5.899999999999999689e-01 5.117004498824709868e-01
5.999999999999999778e-01 5.744990582826788872e-01
6.099999999999999867e-01 6.233891976604813978e-01
6.199999999999999956e-01 6.550664226610820595e-01
6.300000000000000044e-01 6.671243281564995797e-01
6.400000000000000133e-01 6.582696745649138093e-01
6.500000000000000222e-01 6.284908881300718120e-01
6.600000000000000311e-01 5.791590024893246147e-01
6.700000000000000400e-01 5.130405426267862223e-01
6.800000000000000488e-01 4.342051817304536376e-01
6.900000000000000577e-01 3.478179461001227324e-01
7.000000000000000666e-01 2.598165256946527446e-01
7.099999999999999645e-01 1.764882620538606728e-01
7.199999999999999734e-01 1.039769728132780707e-01
7.299999999999999822e-01 4.776426057830955585e-02
7.399999999999999911e-01 1.218007651271422673e-02
7.500000000000000000e-01 1.048004727429265012e-31
7.600000000000000089e-01 1.218007651271408275e-02
7.700000000000000178e-01 4.776426057830930605e-02
7.800000000000000266e-01 1.039769728132776405e-01
7.900000000000000355e-01 1.764882620538602565e-01
8.000000000000000444e-01 2.598165256946523005e-01
8.100000000000000533e-01 3.478179461001232875e-01
8.200000000000000622e-01 4.342051817304543038e-01
8.300000000000000711e-01 5.130405426267869995e-01
8.399999999999999689e-01 5.791590024893245037e-01
8.499999999999999778e-01 6.284908881300714789e-01
8.599999999999999867e-01 6.582696745649139203e-01
8.699999999999999956e-01 6.671243281564992467e-01
8.800000000000000044e-01 6.550664226610819485e-01
8.900000000000000133e-01 6.233891976604816199e-01
9.000000000000000222e-01 5.744990582826793313e-01
9.100000000000000311e-01 5.117004498824706538e-01
9.200000000000000400e-01 4.389534867821968667e-01
9.300000000000000488e-01 3.606210328078954808e-01
9.400000000000000577e-01 2.812188169523550108e-01
9.500000000000000666e-01 2.051791036431173665e-01
9.599999999999999645e-01 1.366357110918313689e-01
9.699999999999999734e-01 7.923591504073013159e-02
9.799999999999999822e-01 3.598301314823653535e-02
9.899999999999999911e-01 9.112016043372389573e-03
1.000000000000000000e+00 1.390558151952902130e-31
