# Supplementary material for: A generalized density-modulated twist-splay-bend phase of banana-shaped particles
Source: Nat Commun. 2021 Apr 12;12:2157. doi: 10.1038/s41467-021-22413-8 (PMC8041804; doi:10.1038/s41467-021-22413-8)
Supplement: Supplementary file 3 — Source Data [file 41467_2021_22413_MOESM3_ESM.zip › SourceDataFile/SupplementaryFigure11/sedimentation.txt]

0.000000000000000000e+00 0.000000000000000000e+00
0.000000000000000000e+00 0.000000000000000000e+00
0.000000000000000000e+00 0.000000000000000000e+00
0.000000000000000000e+00 0.000000000000000000e+00
0.000000000000000000e+00 0.000000000000000000e+00
0.000000000000000000e+00 0.000000000000000000e+00
0.000000000000000000e+00 0.000000000000000000e+00
0.000000000000000000e+00 0.000000000000000000e+00
0.000000000000000000e+00 0.000000000000000000e+00
0.000000000000000000e+00 0.000000000000000000e+00
0.000000000000000000e+00 0.000000000000000000e+00
0.000000000000000000e+00 0.000000000000000000e+00
0.000000000000000000e+00 0.000000000000000000e+00
0.000000000000000000e+00 0.000000000000000000e+00
0.000000000000000000e+00 0.000000000000000000e+00
0.000000000000000000e+00 0.000000000000000000e+00
0.000000000000000000e+00 0.000000000000000000e+00
0.000000000000000000e+00 0.000000000000000000e+00
0.000000000000000000e+00 0.000000000000000000e+00
0.000000000000000000e+00 0.000000000000000000e+00
0.000000000000000000e+00 0.000000000000000000e+00
0.000000000000000000e+00 0.000000000000000000e+00
0.000000000000000000e+00 0.000000000000000000e+00
0.000000000000000000e+00 0.000000000000000000e+00
0.000000000000000000e+00 0.000000000000000000e+00
0.000000000000000000e+00 0.000000000000000000e+00
0.000000000000000000e+00 0.000000000000000000e+00
0.000000000000000000e+00 0.000000000000000000e+00
0.000000000000000000e+00 0.000000000000000000e+00
0.000000000000000000e+00 0.000000000000000000e+00
0.000000000000000000e+00 0.000000000000000000e+00
0.000000000000000000e+00 0.000000000000000000e+00
0.000000000000000000e+00 0.000000000000000000e+00
0.000000000000000000e+00 0.000000000000000000e+00
0.000000000000000000e+00 0.000000000000000000e+00
0.000000000000000000e+00 0.000000000000000000e+00
0.000000000000000000e+00 0.000000000000000000e+00
0.000000000000000000e+00 0.000000000000000000e+00
0.000000000000000000e+00 0.000000000000000000e+00
0.000000000000000000e+00 0.000000000000000000e+00
0.000000000000000000e+00 0.000000000000000000e+00
0.000000000000000000e+00 0.000000000000000000e+00
0.000000000000000000e+00 0.000000000000000000e+00
0.000000000000000000e+00 0.000000000000000000e+00
0.000000000000000000e+00 0.000000000000000000e+00
0.000000000000000000e+00 0.000000000000000000e+00
0.000000000000000000e+00 0.000000000000000000e+00
0.000000000000000000e+00 0.000000000000000000e+00
0.000000000000000000e+00 0.000000000000000000e+00
0.000000000000000000e+00 0.000000000000000000e+00
0.000000000000000000e+00 0.000000000000000000e+00
0.000000000000000000e+00 0.000000000000000000e+00
0.000000000000000000e+00 0.000000000000000000e+00
0.000000000000000000e+00 0.000000000000000000e+00
0.000000000000000000e+00 0.000000000000000000e+00
0.000000000000000000e+00 0.000000000000000000e+00
0.000000000000000000e+00 0.000000000000000000e+00
0.000000000000000000e+00 0.000000000000000000e+00
0.000000000000000000e+00 0.000000000000000000e+00
0.000000000000000000e+00 0.000000000000000000e+00
0.000000000000000000e+00 0.000000000000000000e+00
0.000000000000000000e+00 0.000000000000000000e+00
0.000000000000000000e+00 0.000000000000000000e+00
0.000000000000000000e+00 0.000000000000000000e+00
0.000000000000000000e+00 0.000000000000000000e+00
0.000000000000000000e+00 0.000000000000000000e+00
0.000000000000000000e+00 0.000000000000000000e+00
0.000000000000000000e+00 0.000000000000000000e+00
0.000000000000000000e+00 0.000000000000000000e+00
0.000000000000000000e+00 0.000000000000000000e+00
0.000000000000000000e+00 0.000000000000000000e+00
0.000000000000000000e+00 0.000000000000000000e+00
0.000000000000000000e+00 0.000000000000000000e+00
0.000000000000000000e+00 0.000000000000000000e+00
0.000000000000000000e+00 0.000000000000000000e+00
0.000000000000000000e+00 0.000000000000000000e+00
0.000000000000000000e+00 0.000000000000000000e+00
0.000000000000000000e+00 0.000000000000000000e+00
0.000000000000000000e+00 0.000000000000000000e+00
2.363238000000000144e-03 7.877459999999999758e-04
0.000000000000000000e+00 7.877459999999999758e-04
0.000000000000000000e+00 7.877459999999999758e-04
0.000000000000000000e+00 7.877459999999999758e-04
0.000000000000000000e+00 7.877459999999999758e-04
0.000000000000000000e+00 7.877459999999999758e-04
2.363238000000000144e-03 1.575491999999999952e-03
4.741921999999999977e-03 3.150983999999999903e-03
7.105160000000000121e-03 5.529667999999999736e-03
7.105160000000000121e-03 7.892905999999999880e-03
7.105160000000000121e-03 1.025614400000000002e-02
2.363238000000000144e-03 1.104389000000000065e-02
1.657355799999999865e-02 1.657355799999999865e-02
7.105160000000000121e-03 1.893679600000000227e-02
1.893679600000000227e-02 2.525420999999999916e-02
1.657355799999999865e-02 3.078387800000000063e-02
1.657355799999999865e-02 3.629809999999999981e-02
3.078387800000000063e-02 4.656968999999999692e-02
1.893679600000000227e-02 5.287165799999999499e-02
3.551035399999999398e-02 6.471873999999999683e-02
2.840519399999999819e-02 7.418713799999999969e-02
3.788903799999999988e-02 8.682196600000000042e-02
5.208391199999999610e-02 1.041832699999999945e-01
2.367871800000000138e-02 1.120761759999999996e-01
4.972067399999999943e-02 1.286497339999999878e-01
6.629423199999999461e-02 1.507375139999999891e-01
6.156775600000000126e-02 1.712652480000000088e-01
5.682583399999999868e-02 1.902020440000000145e-01
8.050455199999999312e-02 2.170471919999999999e-01
8.523102800000000034e-02 2.454523859999999669e-01
9.233618799999999960e-02 2.762362640000000091e-01
7.576262999999999748e-02 3.014904740000000083e-01
8.286778999999999673e-02 3.291079219999999972e-01
1.018045859999999886e-01 3.630427840000000073e-01
1.112884299999999937e-01 4.001440759999999597e-01
1.065465079999999981e-01 4.356544299999999814e-01
1.160149060000000010e-01 4.743312140000000010e-01
1.112884299999999937e-01 5.114325060000000089e-01
1.207568279999999966e-01 5.516847819999999292e-01
1.065465079999999981e-01 5.871951360000000619e-01
1.231200660000000141e-01 6.282351579999999602e-01
1.349671479999999812e-01 6.732293560000000010e-01
1.373303859999999987e-01 7.189958539999999898e-01
1.420568620000000060e-01 7.663532899999999648e-01
1.373303859999999987e-01 8.121352339999999836e-01
1.633723420000000037e-01 8.665823839999999834e-01
1.160149060000000010e-01 9.052591679999999474e-01
1.941562199999999905e-01 9.699779080000000553e-01
1.681142639999999855e-01 1.026015995999999930e+00
1.254833039999999900e-01 1.067843764000000029e+00
1.562671819999999767e-01 1.119927676000000094e+00
1.823091379999999817e-01 1.180707685999999867e+00
1.633723420000000037e-01 1.235154835999999978e+00
1.728407399999999927e-01 1.292768416000000142e+00
1.965194580000000080e-01 1.358274902000000006e+00
1.823091379999999817e-01 1.419054912000000002e+00
1.586304199999999942e-01 1.471926570000000156e+00
2.154562539999999859e-01 1.543750469999999986e+00
1.917929819999999730e-01 1.607681463999999893e+00
1.965194580000000080e-01 1.673187949999999979e+00
2.012613799999999897e-01 1.740269928000000021e+00
2.059878559999999970e-01 1.808942843999999939e+00
1.988826959999999977e-01 1.875237075999999892e+00
2.012613799999999897e-01 1.942319053999999934e+00
2.344084959999999940e-01 2.020460368000000173e+00
2.651923740000000085e-01 2.108842380000000016e+00
2.083665399999999890e-01 2.178303042000000023e+00
2.651923740000000085e-01 2.266700499999999785e+00
2.296665740000000122e-01 2.343250875999999927e+00
2.699188499999999880e-01 2.433223825999999868e+00
2.651923740000000085e-01 2.521621284000000074e+00
2.817659319999999967e-01 2.615548410000000157e+00
2.793872479999999769e-01 2.708672344000000010e+00
2.959608060000000207e-01 2.807325945999999739e+00
3.291079219999999972e-01 2.917038883999999666e+00
3.030659659999999644e-01 3.018055724000000328e+00
2.912343299999999857e-01 3.115133833999999879e+00
3.030659659999999644e-01 3.216150673999999654e+00
3.338498440000000067e-01 3.327439104000000203e+00
3.480601639999999497e-01 3.443454009999999954e+00
3.764653579999999722e-01 3.568937313999999805e+00
3.149130479999999732e-01 3.673908330000000166e+00
3.456814799999999854e-01 3.789135490000000051e+00
3.835705180000000269e-01 3.916997478000000310e+00
3.149130479999999732e-01 4.021968493999999339e+00
3.622550380000000292e-01 4.142725321999999544e+00
3.954021540000000057e-01 4.274526039999999583e+00
4.096124740000000042e-01 4.411068679999999631e+00
3.906756779999999707e-01 4.541293905999999936e+00
3.575285619999999942e-01 4.660459795999999599e+00
3.930389160000000159e-01 4.791472767999999327e+00
3.954021540000000057e-01 4.923273486000000254e+00
4.285647160000000122e-01 5.066133540000000046e+00
3.906756779999999707e-01 5.196358766000000351e+00
4.380331140000000012e-01 5.342369804000000499e+00
3.835705180000000269e-01 5.470216345999999952e+00
4.190808719999999932e-01 5.609925416000000276e+00
4.214595560000000130e-01 5.750406785999999215e+00
4.522279879999999697e-01 5.901144300000000342e+00
4.332911919999999917e-01 6.045579845999999868e+00
4.332911919999999917e-01 6.190015392000000283e+00
4.143543959999999582e-01 6.328133524000000065e+00
4.119757119999999939e-01 6.465448464000000506e+00
