# Supplementary material for: A generalized density-modulated twist-splay-bend phase of banana-shaped particles
Source: Nat Commun. 2021 Apr 12;12:2157. doi: 10.1038/s41467-021-22413-8 (PMC8041804; doi:10.1038/s41467-021-22413-8)
Supplement: Supplementary file 3 — Source Data [file 41467_2021_22413_MOESM3_ESM.zip › SourceDataFile/SupplementaryFigure11/bulk.txt]

1.401203969800000060e-01 7.722999999999999865e-01
1.930286619999999898e-01 1.544599999999999973e+00
1.972253401999999878e-01 1.621829999999999883e+00
2.010667603999999886e-01 1.699060000000000015e+00
2.061006117999999998e-01 1.776290000000000147e+00
2.232225028000000000e-01 1.853519999999999834e+00
2.311092304000000042e-01 1.930749999999999966e+00
2.361755184000000063e-01 2.007979999999999876e+00
2.420249185999999719e-01 2.085210000000000008e+00
2.462092399999999959e-01 2.162440000000000140e+00
2.543523712000000381e-01 2.316899999999999959e+00
2.644108063999999758e-01 2.471360000000000223e+00
2.736011763999999791e-01 2.509974999999999845e+00
2.780975069999999660e-01 2.548589999999999911e+00
2.812654815999999780e-01 2.587204999999999977e+00
2.850790990000000025e-01 2.625820000000000043e+00
2.880972473999999783e-01 2.664434999999999665e+00
2.905855980000000005e-01 2.703049999999999731e+00
2.943853140000000090e-01 2.741664999999999797e+00
2.978544855999999963e-01 2.780279999999999863e+00
3.102051071999999965e-01 2.934740000000000126e+00
3.175805722000000220e-01 3.089199999999999946e+00
3.285024388000000184e-01 3.243659999999999766e+00
3.303652263999999894e-01 3.282274999999999832e+00
3.321754975999999804e-01 3.320889999999999898e+00
3.342468062000000240e-01 3.359504999999999963e+00
3.369683913999999558e-01 3.398120000000000029e+00
3.382874797999999572e-01 3.436735000000000095e+00
3.404684550000000032e-01 3.475350000000000161e+00
3.420702052000000326e-01 3.513965000000000227e+00
3.453030530000000264e-01 3.552580000000000293e+00
3.473697277999999722e-01 3.591194999999999915e+00
3.490008253999999921e-01 3.629809999999999537e+00
3.508929603999999536e-01 3.668424999999999603e+00
3.524900767999999962e-01 3.707039999999999669e+00
3.536222686000000115e-01 3.745654999999999735e+00
3.559638821999999703e-01 3.784269999999999801e+00
3.577587073999999867e-01 3.822884999999999867e+00
3.598933445999999980e-01 3.861499999999999932e+00
3.621083009999999658e-01 3.900114999999999998e+00
3.640066144000000392e-01 3.938730000000000064e+00
3.654122003999999979e-01 3.977345000000000130e+00
3.670124060000000132e-01 4.015959999999999752e+00
3.691686676000000000e-01 4.054574999999999818e+00
3.696876531999999660e-01 4.093189999999999884e+00
3.711071405999999961e-01 4.162697000000000536e+00
3.712229855999999995e-01 4.147250999999999799e+00
3.713697226000000073e-01 4.131804999999999950e+00
3.726301161999999723e-01 4.139528000000000318e+00
3.729390362000000181e-01 4.170420000000000016e+00
3.730934961999999855e-01 4.178143000000000384e+00
3.732603130000000102e-01 4.154974000000000167e+00
3.739075003999999813e-01 4.185865999999999865e+00
3.741901622000000094e-01 4.193589000000000233e+00
3.745268850000000316e-01 4.201312000000000602e+00
3.751215559999999671e-01 4.209035000000000082e+00
3.766754236000000033e-01 4.247650000000000148e+00
3.779234604000000219e-01 4.278542000000000733e+00
3.779867889999999897e-01 4.286265000000000214e+00
3.780825542000000317e-01 4.263095999999999997e+00
3.793553045999999984e-01 4.324880000000000280e+00
3.798186846000000116e-01 4.309434000000000431e+00
3.810605430000000293e-01 4.340326000000000128e+00
3.811300499999999980e-01 4.293988000000000582e+00
3.830160065999999586e-01 4.348048999999999609e+00
3.834454053999999945e-01 4.332603000000000648e+00
3.841389308000000002e-01 4.355771999999999089e+00
3.845868647999999834e-01 4.363494999999999457e+00
3.854765544000000044e-01 4.402109999999999523e+00
3.877733745999999981e-01 4.440724999999999589e+00
3.914294428000000270e-01 4.479339999999999655e+00
3.926913810000000060e-01 4.633799999999999919e+00
3.980681335999999848e-01 4.649245999999999768e+00
4.014847887999999920e-01 4.680137999999999465e+00
4.019342673999999893e-01 4.664691999999999616e+00
4.026787645999999610e-01 4.695584000000000202e+00
4.032904261999999962e-01 4.711030000000000051e+00
4.040704492000000148e-01 4.788260000000000183e+00
4.081095781999999894e-01 4.865490000000000315e+00
4.120096931999999712e-01 4.942720000000000447e+00
4.158155875999999807e-01 5.019949999999999690e+00
4.200184442000000073e-01 5.097179999999999822e+00
4.232543812000000294e-01 5.174409999999999954e+00
4.275205663999999683e-01 5.251640000000000086e+00
4.283114015999999746e-01 5.328869999999999330e+00
4.315427048000000099e-01 5.406099999999999461e+00
4.378910108000000356e-01 5.560559999999999725e+00
4.473717655999999709e-01 5.869480000000000253e+00
4.596652370000000043e-01 6.178399999999999892e+00
4.695089728000000351e-01 6.487319999999999531e+00
4.777216109999999905e-01 6.796240000000000059e+00
4.834675230000000101e-01 6.950700000000000323e+00
4.879468630000000084e-01 7.105160000000000586e+00
4.965008578000000283e-01 7.414079999999999337e+00
