# Supplementary material for: A generalized density-modulated twist-splay-bend phase of banana-shaped particles
Source: Nat Commun. 2021 Apr 12;12:2157. doi: 10.1038/s41467-021-22413-8 (PMC8041804; doi:10.1038/s41467-021-22413-8)
Supplement: Supplementary file 3 — Source Data [file 41467_2021_22413_MOESM3_ESM.zip › SourceDataFile/SupplementaryFigure2/SupplementaryFigure2b/ny_0.7.txt]

0.000000000000000000e+00 0.000000000000000000e+00
1.001001001001000992e-03 4.051764184912848288e-03
2.002002002002001985e-03 8.103368092720527119e-03
3.003003003003002977e-03 1.215465145265801072e-02
4.004004004004003969e-03 1.620545400664029703e-02
5.005005005005004962e-03 2.025561551560180543e-02
6.006006006006005954e-03 2.430497576583499561e-02
7.007007007007006946e-03 2.835337457532801850e-02
8.008008008008007939e-03 3.240065180010107820e-02
9.009009009009008931e-03 3.644664734054132299e-02
1.001001001001000992e-02 4.049120114773594598e-02
1.101101101101101092e-02 4.453415322980330132e-02
1.201201201201201191e-02 4.857534365822176875e-02
1.301301301301301290e-02 5.261461257415609577e-02
1.401401401401401389e-02 5.665180019478101292e-02
1.501501501501501488e-02 6.068674681960178202e-02
1.601601601601601588e-02 6.471929283677155254e-02
1.701701701701701513e-02 6.874927872940519991e-02
1.801801801801801786e-02 7.277654508188936833e-02
1.901901901901902059e-02 7.680093258618853058e-02
2.002002002002001985e-02 8.082228204814674577e-02
2.102102102102101910e-02 8.484043439378513574e-02
2.202202202202202183e-02 8.885523067559425447e-02
2.302302302302302456e-02 9.286651207882162806e-02
2.402402402402402382e-02 9.687411992775418756e-02
2.502502502502502307e-02 1.008778956919949704e-01
2.602602602602602580e-02 1.048776809927341735e-01
2.702702702702702853e-02 1.088733176090141974e-01
2.802802802802802778e-02 1.128646474839884173e-01
2.902902902902902704e-02 1.168515127311736124e-01
3.003003003003002977e-02 1.208337556406954560e-01
3.103103103103103250e-02 1.248112186855270395e-01
3.203203203203203175e-02 1.287837445277203174e-01
3.303303303303303101e-02 1.327511760246300465e-01
3.403403403403403027e-02 1.367133562351297293e-01
3.503503503503503647e-02 1.406701284258200235e-01
3.603603603603603572e-02 1.446213360772284073e-01
3.703703703703703498e-02 1.485668228900010879e-01
3.803803803803804118e-02 1.525064327910854167e-01
3.903903903903904044e-02 1.564400099399038679e-01
4.004004004004003969e-02 1.603673987345186902e-01
4.104104104104103895e-02 1.642884438177872608e-01
4.204204204204203821e-02 1.682029900835071701e-01
4.304304304304304440e-02 1.721108826825523408e-01
4.404404404404404366e-02 1.760119670289980731e-01
4.504504504504504292e-02 1.799060888062362085e-01
4.604604604604604912e-02 1.837930939730794133e-01
4.704704704704704837e-02 1.876728287698548603e-01
4.804804804804804763e-02 1.915451397244861409e-01
4.904904904904904689e-02 1.954098736585647422e-01
5.005005005005004615e-02 1.992668776934087560e-01
5.105105105105105234e-02 2.031159992561110961e-01
5.205205205205205160e-02 2.069570860855741434e-01
5.305305305305305086e-02 2.107899862385333167e-01
5.405405405405405705e-02 2.146145480955674312e-01
5.505505505505505631e-02 2.184306203670960400e-01
5.605605605605605557e-02 2.222380520993645081e-01
5.705705705705705483e-02 2.260366926804151799e-01
5.805805805805805409e-02 2.298263918460449473e-01
5.905905905905906028e-02 2.336069996857497721e-01
6.006006006006005954e-02 2.373783666486542765e-01
6.106106106106105880e-02 2.411403435494278991e-01
6.206206206206206499e-02 2.448927815741862302e-01
6.306306306306305731e-02 2.486355322863774420e-01
6.406406406406406351e-02 2.523684476326544801e-01
6.506506506506506970e-02 2.560913799487312126e-01
6.606606606606606202e-02 2.598041819652240347e-01
6.706706706706706822e-02 2.635067068134771540e-01
6.806806806806806054e-02 2.671988080313724145e-01
6.906906906906906674e-02 2.708803395691232185e-01
7.007007007007007293e-02 2.745511557950514603e-01
7.107107107107106525e-02 2.782111115013483071e-01
7.207207207207207145e-02 2.818600619098189930e-01
7.307307307307307764e-02 2.854978626776087380e-01
7.407407407407406996e-02 2.891243699029134584e-01
7.507507507507507616e-02 2.927394401306717686e-01
7.607607607607608236e-02 2.963429303582396646e-01
7.707707707707707467e-02 2.999346980410474983e-01
7.807807807807808087e-02 3.035146010982386344e-01
7.907907907907907319e-02 3.070824979182894543e-01
8.008008008008007939e-02 3.106382473646117637e-01
8.108108108108108558e-02 3.141817087811353271e-01
8.208208208208207790e-02 3.177127419978717504e-01
8.308308308308308410e-02 3.212312073364596565e-01
8.408408408408407642e-02 3.247369656156897655e-01
8.508508508508508261e-02 3.282298781570105461e-01
8.608608608608608881e-02 3.317098067900138836e-01
8.708708708708708113e-02 3.351766138579009291e-01
8.808808808808808732e-02 3.386301622229274111e-01
8.908908908908909352e-02 3.420703152718281292e-01
9.009009009009008584e-02 3.454969369212215202e-01
9.109109109109109204e-02 3.489098916229923519e-01
9.209209209209209823e-02 3.523090443696537677e-01
9.309309309309309055e-02 3.556942606996880696e-01
9.409409409409409675e-02 3.590654067028652974e-01
9.509509509509508907e-02 3.624223490255402691e-01
9.609609609609609526e-02 3.657649548759284164e-01
9.709709709709710146e-02 3.690930920293579165e-01
9.809809809809809378e-02 3.724066288335005082e-01
9.909909909909909997e-02 3.757054342135791591e-01
1.001001001001000923e-01 3.789893776775533074e-01
1.011011011011010985e-01 3.822583293212804545e-01
1.021021021021021047e-01 3.855121598336548883e-01
1.031031031031030970e-01 3.887507405017231465e-01
1.041041041041041032e-01 3.919739432157754999e-01
1.051051051051051094e-01 3.951816404744130096e-01
1.061061061061061017e-01 3.983737053895922142e-01
1.071071071071071079e-01 4.015500116916437268e-01
1.081081081081081141e-01 4.047104337342672387e-01
1.091091091091091064e-01 4.078548464995018774e-01
1.101101101101101126e-01 4.109831256026718060e-01
1.111111111111111049e-01 4.140951472973059544e-01
1.121121121121121111e-01 4.171907884800337696e-01
1.131131131131131173e-01 4.202699266954542656e-01
1.141141141141141097e-01 4.233324401409805371e-01
1.151151151151151159e-01 4.263782076716576830e-01
1.161161161161161082e-01 4.294071088049548068e-01
1.171171171171171144e-01 4.324190237255317038e-01
1.181181181181181206e-01 4.354138332899772923e-01
1.191191191191191129e-01 4.383914190315238990e-01
1.201201201201201191e-01 4.413516631647324551e-01
1.211211211211211253e-01 4.442944485901523244e-01
1.221221221221221176e-01 4.472196588989530985e-01
1.231231231231231238e-01 4.501271783775301905e-01
1.241241241241241300e-01 4.530168920120809517e-01
1.251251251251251362e-01 4.558886854931552546e-01
1.261261261261261146e-01 4.587424452201768754e-01
1.271271271271271208e-01 4.615780583059377329e-01
1.281281281281281270e-01 4.643954125810623723e-01
1.291291291291291332e-01 4.671943965984464153e-01
1.301301301301301394e-01 4.699748996376637566e-01
1.311311311311311179e-01 4.727368117093474487e-01
1.321321321321321240e-01 4.754800235595401658e-01
1.331331331331331302e-01 4.782044266740160254e-01
1.341341341341341364e-01 4.809099132825729317e-01
1.351351351351351426e-01 4.835963763632960544e-01
1.361361361361361211e-01 4.862637096467911091e-01
1.371371371371371273e-01 4.889118076203882168e-01
1.381381381381381335e-01 4.915405655323155099e-01
1.391391391391391397e-01 4.941498793958429836e-01
1.401401401401401459e-01 4.967396459933958730e-01
1.411411411411411521e-01 4.993097628806377197e-01
1.421421421421421305e-01 5.018601283905228527e-01
1.431431431431431367e-01 5.043906416373179491e-01
1.441441441441441429e-01 5.069012025205928973e-01
1.451451451451451491e-01 5.093917117291804075e-01
1.461461461461461553e-01 5.118620707451044805e-01
1.471471471471471337e-01 5.143121818474777340e-01
1.481481481481481399e-01 5.167419481163668671e-01
1.491491491491491461e-01 5.191512734366264814e-01
1.501501501501501523e-01 5.215400625017010405e-01
1.511511511511511585e-01 5.239082208173954092e-01
1.521521521521521647e-01 5.262556547056121969e-01
1.531531531531531432e-01 5.285822713080576829e-01
1.541541541541541493e-01 5.308879785899156545e-01
1.551551551551551555e-01 5.331726853434866076e-01
1.561561561561561617e-01 5.354363011917971926e-01
1.571571571571571679e-01 5.376787365921744666e-01
1.581581581581581464e-01 5.398999028397879485e-01
1.591591591591591526e-01 5.420997120711591455e-01
1.601601601601601588e-01 5.442780772676363288e-01
1.611611611611611650e-01 5.464349122588375574e-01
1.621621621621621712e-01 5.485701317260590626e-01
1.631631631631631496e-01 5.506836512056497712e-01
1.641641641641641558e-01 5.527753870923536317e-01
1.651651651651651620e-01 5.548452566426153032e-01
1.661661661661661682e-01 5.568931779778544255e-01
1.671671671671671744e-01 5.589190700877042506e-01
1.681681681681681528e-01 5.609228528332158570e-01
1.691691691691691590e-01 5.629044469500283920e-01
1.701701701701701652e-01 5.648637740515050076e-01
1.711711711711711714e-01 5.668007566318330470e-01
1.721721721721721776e-01 5.687153180690899257e-01
1.731731731731731838e-01 5.706073826282747063e-01
1.741741741741741623e-01 5.724768754643035917e-01
1.751751751751751685e-01 5.743237226249703342e-01
1.761761761761761746e-01 5.761478510538723397e-01
1.771771771771771808e-01 5.779491885932995787e-01
1.781781781781781870e-01 5.797276639870898585e-01
1.791791791791791655e-01 5.814832068834472345e-01
1.801801801801801717e-01 5.832157478377245630e-01
1.811811811811811779e-01 5.849252183151711915e-01
1.821821821821821841e-01 5.866115506936433466e-01
1.831831831831831903e-01 5.882746782662797713e-01
1.841841841841841965e-01 5.899145352441398371e-01
1.851851851851851749e-01 5.915310567588065727e-01
1.861861861861861811e-01 5.931241788649520563e-01
1.871871871871871873e-01 5.946938385428676144e-01
1.881881881881881935e-01 5.962399737009559386e-01
1.891891891891891997e-01 5.977625231781880100e-01
1.901901901901901781e-01 5.992614267465219413e-01
1.911911911911911843e-01 6.007366251132858492e-01
1.921921921921921905e-01 6.021880599235228670e-01
1.931931931931931967e-01 6.036156737623000756e-01
1.941941941941942029e-01 6.050194101569787986e-01
1.951951951951951814e-01 6.063992135794497029e-01
1.961961961961961876e-01 6.077550294483284876e-01
1.971971971971971938e-01 6.090868041311149339e-01
1.981981981981981999e-01 6.103944849463152078e-01
1.991991991991992061e-01 6.116780201655249716e-01
2.002002002002001846e-01 6.129373590154758578e-01
2.012012012012011908e-01 6.141724516800447509e-01
2.022022022022021970e-01 6.153832493022231009e-01
2.032032032032032032e-01 6.165697039860500439e-01
2.042042042042042094e-01 6.177317687985076633e-01
2.052052052052052156e-01 6.188693977713767280e-01
2.062062062062061940e-01 6.199825459030553487e-01
2.072072072072072002e-01 6.210711691603392204e-01
2.082082082082082064e-01 6.221352244801634512e-01
2.092092092092092126e-01 6.231746697713058669e-01
2.102102102102102188e-01 6.241894639160520120e-01
2.112112112112111972e-01 6.251795667718220706e-01
2.122122122122122034e-01 6.261449391727582636e-01
2.132132132132132096e-01 6.270855429312746088e-01
2.142142142142142158e-01 6.280013408395668240e-01
2.152152152152152220e-01 6.288922966710852602e-01
2.162162162162162282e-01 6.297583751819668674e-01
2.172172172172172067e-01 6.305995421124297451e-01
2.182182182182182129e-01 6.314157641881288363e-01
2.192192192192192191e-01 6.322070091214715415e-01
2.202202202202202252e-01 6.329732456128949192e-01
2.212212212212212314e-01 6.337144433521042508e-01
2.222222222222222099e-01 6.344305730192718595e-01
2.232232232232232161e-01 6.351216062861968492e-01
2.242242242242242223e-01 6.357875158174254304e-01
2.252252252252252285e-01 6.364282752713331659e-01
2.262262262262262347e-01 6.370438593011655826e-01
2.272272272272272131e-01 6.376342435560422572e-01
2.282282282282282193e-01 6.381994046819191579e-01
2.292292292292292255e-01 6.387393203225124605e-01
2.302302302302302317e-01 6.392539691201833962e-01
2.312312312312312379e-01 6.397433307167831318e-01
2.322322322322322163e-01 6.402073857544572366e-01
2.332332332332332225e-01 6.406461158764125141e-01
2.342342342342342287e-01 6.410595037276421992e-01
2.352352352352352349e-01 6.414475329556132976e-01
2.362362362362362411e-01 6.418101882109129575e-01
2.372372372372372473e-01 6.421474551478557613e-01
2.382382382382382258e-01 6.424593204250509393e-01
2.392392392392392320e-01 6.427457717059308351e-01
2.402402402402402382e-01 6.430067976592382939e-01
2.412412412412412444e-01 6.432423879594748595e-01
2.422422422422422505e-01 6.434525332873097803e-01
2.432432432432432290e-01 6.436372253299478263e-01
2.442442442442442352e-01 6.437964567814592476e-01
2.452452452452452414e-01 6.439302213430675437e-01
2.462462462462462476e-01 6.440385137233995971e-01
2.472472472472472538e-01 6.441213296386941733e-01
2.482482482482482600e-01 6.441786658129723397e-01
2.492492492492492384e-01 6.442105199781662517e-01
2.502502502502502724e-01 6.442168908742089695e-01
2.512512512512512508e-01 6.441977782490847515e-01
2.522522522522522292e-01 6.441531828588388242e-01
2.532532532532532632e-01 6.440831064675468509e-01
2.542542542542542416e-01 6.439875518472463201e-01
2.552552552552552756e-01 6.438665227778257449e-01
2.562562562562562540e-01 6.437200240468762269e-01
2.572572572572572325e-01 6.435480614495010521e-01
2.582582582582582664e-01 6.433506417880869854e-01
2.592592592592592449e-01 6.431277728720351528e-01
2.602602602602602788e-01 6.428794635174522876e-01
2.612612612612612573e-01 6.426057235468013440e-01
2.622622622622622357e-01 6.423065637885136958e-01
2.632632632632632697e-01 6.419819960765603684e-01
2.642642642642642481e-01 6.416320332499841905e-01
2.652652652652652820e-01 6.412566891523913126e-01
2.662662662662662605e-01 6.408559786314046436e-01
2.672672672672672389e-01 6.404299175380753217e-01
2.682682682682682729e-01 6.399785227262565490e-01
2.692692692692692513e-01 6.395018120519366800e-01
2.702702702702702853e-01 6.389998043725326760e-01
2.712712712712712637e-01 6.384725195461444791e-01
2.722722722722722422e-01 6.379199784307690857e-01
2.732732732732732761e-01 6.373422028834755393e-01
2.742742742742742545e-01 6.367392157595410662e-01
2.752752752752752885e-01 6.361110409115457998e-01
2.762762762762762669e-01 6.354577031884299787e-01
2.772772772772773009e-01 6.347792284345108449e-01
2.782782782782782793e-01 6.340756434884604609e-01
2.792792792792792578e-01 6.333469761822434485e-01
2.802802802802802917e-01 6.325932553400168690e-01
2.812812812812812702e-01 6.318145107769891355e-01
2.822822822822823041e-01 6.310107732982415119e-01
2.832832832832832826e-01 6.301820746975089760e-01
2.842842842842842610e-01 6.293284477559225598e-01
2.852852852852852950e-01 6.284499262407124975e-01
2.862862862862862734e-01 6.275465449038732935e-01
2.872872872872873073e-01 6.266183394807878226e-01
2.882882882882882858e-01 6.256653466888147941e-01
2.892892892892892642e-01 6.246876042258354689e-01
2.902902902902902982e-01 6.236851507687631857e-01
2.912912912912912766e-01 6.226580259720129185e-01
2.922922922922923106e-01 6.216062704659324201e-01
2.932932932932932890e-01 6.205299258551959518e-01
2.942942942942942675e-01 6.194290347171576006e-01
2.952952952952953014e-01 6.183036406001670704e-01
2.962962962962962798e-01 6.171537880218477268e-01
2.972972972972973138e-01 6.159795224673350056e-01
2.982982982982982922e-01 6.147808903874772968e-01
2.992992992992992707e-01 6.135579391969984142e-01
3.003003003003003046e-01 6.123107172726217629e-01
3.013013013013012831e-01 6.110392739511578686e-01
3.023023023023023170e-01 6.097436595275508298e-01
3.033033033033032955e-01 6.084239252528904629e-01
3.043043043043043294e-01 6.070801233323839252e-01
3.053053053053053079e-01 6.057123069232912549e-01
3.063063063063062863e-01 6.043205301328219425e-01
3.073073073073073203e-01 6.029048480159951984e-01
3.083083083083082987e-01 6.014653165734622497e-01
3.093093093093093326e-01 6.000019927492898919e-01
3.103103103103103111e-01 5.985149344287096218e-01
3.113113113113112895e-01 5.970042004358265819e-01
3.123123123123123235e-01 5.954698505312931989e-01
3.133133133133133019e-01 5.939119454099450746e-01
3.143143143143143359e-01 5.923305466983999068e-01
3.153153153153153143e-01 5.907257169526202167e-01
3.163163163163162928e-01 5.890975196554379956e-01
3.173173173173173267e-01 5.874460192140442683e-01
3.183183183183183051e-01 5.857712809574410207e-01
3.193193193193193391e-01 5.840733711338563783e-01
3.203203203203203175e-01 5.823523569081255902e-01
3.213213213213212960e-01 5.806083063590318227e-01
3.223223223223223299e-01 5.788412884766154232e-01
3.233233233233233084e-01 5.770513731594437701e-01
3.243243243243243423e-01 5.752386312118455969e-01
3.253253253253253208e-01 5.734031343411117865e-01
3.263263263263262992e-01 5.715449551546579743e-01
3.273273273273273332e-01 5.696641671571514021e-01
3.283283283283283116e-01 5.677608447476054643e-01
3.293293293293293456e-01 5.658350632164347305e-01
3.303303303303303240e-01 5.638868987424775492e-01
3.313313313313313024e-01 5.619164283899825696e-01
3.323323323323323364e-01 5.599237301055600691e-01
3.333333333333333148e-01 5.579088827150986418e-01
3.343343343343343488e-01 5.558719659206471375e-01
3.353353353353353272e-01 5.538130602972620720e-01
3.363363363363363057e-01 5.517322472898196217e-01
3.373373373373373396e-01 5.496296092097944230e-01
3.383383383383383181e-01 5.475052292320037317e-01
3.393393393393393520e-01 5.453591913913163891e-01
3.403403403403403304e-01 5.431915805793298135e-01
3.413413413413413644e-01 5.410024825410107985e-01
3.423423423423423428e-01 5.387919838713042253e-01
3.433433433433433213e-01 5.365601720117076923e-01
3.443443443443443552e-01 5.343071352468122814e-01
3.453453453453453337e-01 5.320329627008101303e-01
3.463463463463463676e-01 5.297377443339693626e-01
3.473473473473473461e-01 5.274215709390756013e-01
3.483483483483483245e-01 5.250845341378392872e-01
3.493493493493493585e-01 5.227267263772726880e-01
3.503503503503503369e-01 5.203482409260329344e-01
3.513513513513513709e-01 5.179491718707307513e-01
3.523523523523523493e-01 5.155296141122114317e-01
3.533533533533533277e-01 5.130896633617982872e-01
3.543543543543543617e-01 5.106294161375081186e-01
3.553553553553553401e-01 5.081489697602323830e-01
3.563563563563563741e-01 5.056484223498880493e-01
3.573573573573573525e-01 5.031278728215358154e-01
3.583583583583583310e-01 5.005874208814672377e-01
3.593593593593593649e-01 4.980271670232612191e-01
3.603603603603603434e-01 4.954472125238078006e-01
3.613613613613613773e-01 4.928476594393026988e-01
3.623623623623623557e-01 4.902286106012103128e-01
3.633633633633633342e-01 4.875901696121952011e-01
3.643643643643643681e-01 4.849324408420238597e-01
3.653653653653653466e-01 4.822555294234375234e-01
3.663663663663663805e-01 4.795595412479917719e-01
3.673673673673673590e-01 4.768445829618685461e-01
3.683683683683683929e-01 4.741107619616573010e-01
3.693693693693693714e-01 4.713581863901067370e-01
3.703703703703703498e-01 4.685869651318468332e-01
3.713713713713713838e-01 4.657972078090816259e-01
3.723723723723723622e-01 4.629890247772537881e-01
3.733733733733733962e-01 4.601625271206772338e-01
3.743743743743743746e-01 4.573178266481452425e-01
3.753753753753753530e-01 4.544550358885057761e-01
3.763763763763763870e-01 4.515742680862108172e-01
3.773773773773773654e-01 4.486756371968373958e-01
3.783783783783783994e-01 4.457592578825785301e-01
3.793793793793793778e-01 4.428252455077083538e-01
3.803803803803803563e-01 4.398737161340183777e-01
3.813813813813813902e-01 4.369047865162263844e-01
3.823823823823823687e-01 4.339185740973578453e-01
3.833833833833834026e-01 4.309151970041001367e-01
3.843843843843843811e-01 4.278947740421306101e-01
3.853853853853853595e-01 4.248574246914150754e-01
3.863863863863863934e-01 4.218032691014833580e-01
3.873873873873873719e-01 4.187324280866762671e-01
3.883883883883884058e-01 4.156450231213644209e-01
3.893893893893893843e-01 4.125411763351463645e-01
3.903903903903903627e-01 4.094210105080151041e-01
3.913913913913913967e-01 4.062846490655008247e-01
3.923923923923923751e-01 4.031322160737912941e-01
3.933933933933934091e-01 3.999638362348213461e-01
3.943943943943943875e-01 3.967796348813411034e-01
3.953953953953953659e-01 3.935797379719583322e-01
3.963963963963963999e-01 3.903642720861554283e-01
3.973973973973973783e-01 3.871333644192823664e-01
3.983983983983984123e-01 3.838871427775252254e-01
3.993993993993993907e-01 3.806257355728514535e-01
4.004004004004003692e-01 3.773492718179276562e-01
4.014014014014014031e-01 3.740578811210188426e-01
4.024024024024023816e-01 3.707516936808610830e-01
4.034034034034034155e-01 3.674308402815090191e-01
4.044044044044043940e-01 3.640954522871653332e-01
4.054054054054054279e-01 3.607456616369823510e-01
4.064064064064064064e-01 3.573816008398436050e-01
4.074074074074073848e-01 3.540034029691218609e-01
4.084084084084084187e-01 3.506112016574153278e-01
4.094094094094093972e-01 3.472051310912614430e-01
4.104104104104104311e-01 3.437853260058286176e-01
4.114114114114114096e-01 3.403519216795873881e-01
4.124124124124123880e-01 3.369050539289569768e-01
4.134134134134134220e-01 3.334448591029350317e-01
4.144144144144144004e-01 3.299714740777034971e-01
4.154154154154154344e-01 3.264850362512131676e-01
4.164164164164164128e-01 3.229856835377493685e-01
4.174174174174173912e-01 3.194735543624764862e-01
4.184184184184184252e-01 3.159487876559619046e-01
4.194194194194194036e-01 3.124115228486804008e-01
4.204204204204204376e-01 3.088618998654986680e-01
4.214214214214214160e-01 3.053000591201402991e-01
4.224224224224223945e-01 3.017261415096312849e-01
4.234234234234234284e-01 2.981402884087263061e-01
4.244244244244244069e-01 2.945426416643175949e-01
4.254254254254254408e-01 2.909333435898210363e-01
4.264264264264264193e-01 2.873125369595501688e-01
4.274274274274273977e-01 2.836803650030659263e-01
4.284284284284284317e-01 2.800369713995106702e-01
4.294294294294294101e-01 2.763825002719272894e-01
4.304304304304304440e-01 2.727170961815550965e-01
4.314314314314314225e-01 2.690409041221129005e-01
4.324324324324324564e-01 2.653540695140628181e-01
4.334334334334334349e-01 2.616567381988592622e-01
4.344344344344344133e-01 2.579490564331769487e-01
4.354354354354354473e-01 2.542311708831281325e-01
4.364364364364364257e-01 2.505032286184604717e-01
4.374374374374374597e-01 2.467653771067369328e-01
4.384384384384384381e-01 2.430177642075060374e-01
4.394394394394394165e-01 2.392605381664503206e-01
4.404404404404404505e-01 2.354938476095219113e-01
4.414414414414414289e-01 2.317178415370659272e-01
4.424424424424424629e-01 2.279326693179236363e-01
4.434434434434434413e-01 2.241384806835250709e-01
4.444444444444444198e-01 2.203354257219660162e-01
4.454454454454454537e-01 2.165236548720706478e-01
4.464464464464464322e-01 2.127033189174407646e-01
4.474474474474474661e-01 2.088745689804908934e-01
4.484484484484484446e-01 2.050375565164714586e-01
4.494494494494494230e-01 2.011924333074751325e-01
4.504504504504504570e-01 1.973393514564350804e-01
4.514514514514514354e-01 1.934784633811081900e-01
4.524524524524524693e-01 1.896099218080429805e-01
4.534534534534534478e-01 1.857338797665421537e-01
4.544544544544544262e-01 1.818504905826061058e-01
4.554554554554554602e-01 1.779599078728689998e-01
4.564564564564564386e-01 1.740622855385219325e-01
4.574574574574574726e-01 1.701577777592250262e-01
4.584584584584584510e-01 1.662465389870083632e-01
4.594594594594594295e-01 1.623287239401624282e-01
4.604604604604604634e-01 1.584044875971177824e-01
4.614614614614614418e-01 1.544739851903144667e-01
4.624624624624624758e-01 1.505373722000612480e-01
4.634634634634634542e-01 1.465948043483865926e-01
4.644644644644644327e-01 1.426464375928758743e-01
4.654654654654654666e-01 1.386924281205046128e-01
4.664664664664664451e-01 1.347329323414599433e-01
4.674674674674674790e-01 1.307681068829519844e-01
4.684684684684684575e-01 1.267981085830191534e-01
4.694694694694694914e-01 1.228230944843238803e-01
4.704704704704704699e-01 1.188432218279402985e-01
4.714714714714714483e-01 1.148586480471343457e-01
4.724724724724724823e-01 1.108695307611359954e-01
4.734734734734734607e-01 1.068760277689043275e-01
4.744744744744744946e-01 1.028782970428850918e-01
4.754754754754754731e-01 9.887649672276289936e-02
4.764764764764764515e-01 9.487078510920418650e-02
4.774774774774774855e-01 9.086132065759502940e-02
4.784784784784784639e-01 8.684826197177553109e-02
4.794794794794794979e-01 8.283176779776316168e-02
4.804804804804804763e-01 7.881199701747440556e-02
4.814814814814814548e-01 7.478910864243977497e-02
4.824824824824824887e-01 7.076326180751353612e-02
4.834834834834834671e-01 6.673461576457884181e-02
4.844844844844845011e-01 6.270332987624786802e-02
4.854854854854854795e-01 5.866956360955921657e-02
4.864864864864864580e-01 5.463347652966702578e-02
4.874874874874874919e-01 5.059522829353153839e-02
4.884884884884884704e-01 4.655497864360349375e-02
4.894894894894895043e-01 4.251288740150226814e-02
4.904904904904904828e-01 3.846911446169779675e-02
4.914914914914914612e-01 3.442381978518266328e-02
4.924924924924924952e-01 3.037716339314448094e-02
4.934934934934934736e-01 2.632930536063846430e-02
4.944944944944945076e-01 2.228040581025240649e-02
4.954954954954954860e-01 1.823062490577409545e-02
4.964964964964965199e-01 1.418012284585506468e-02
4.974974974974974984e-01 1.012905985767500322e-02
4.984984984984984768e-01 6.077596190600731592e-03
4.994994994994995108e-01 2.025892109849720523e-03
5.005005005005005447e-01 -2.025892109849849326e-03
5.015015015015015232e-01 -6.077596190600572865e-03
5.025025025025025016e-01 -1.012905985767484709e-02
5.035035035035034801e-01 -1.418012284585490682e-02
5.045045045045044585e-01 -1.823062490577365136e-02
5.055055055055055480e-01 -2.228040581025253139e-02
5.065065065065065264e-01 -2.632930536063830124e-02
5.075075075075075048e-01 -3.037716339314431788e-02
5.085085085085084833e-01 -3.442381978518221225e-02
5.095095095095094617e-01 -3.846911446169763715e-02
5.105105105105105512e-01 -4.251288740150239304e-02
5.115115115115115296e-01 -4.655497864360333415e-02
5.125125125125125081e-01 -5.059522829353137879e-02
5.135135135135134865e-01 -5.463347652966658169e-02
5.145145145145144649e-01 -5.866956360955876554e-02
5.155155155155155544e-01 -6.270332987624799292e-02
5.165165165165165329e-01 -6.673461576457868916e-02
5.175175175175175113e-01 -7.076326180751338346e-02
5.185185185185184897e-01 -7.478910864243962231e-02
5.195195195195194682e-01 -7.881199701747396147e-02
5.205205205205205576e-01 -8.283176779776330045e-02
5.215215215215215361e-01 -8.684826197177539231e-02
5.225225225225225145e-01 -9.086132065759487675e-02
5.235235235235234930e-01 -9.487078510920377017e-02
5.245245245245244714e-01 -9.887649672276276058e-02
5.255255255255255609e-01 -1.028782970428852306e-01
5.265265265265265393e-01 -1.068760277689041888e-01
5.275275275275275177e-01 -1.108695307611358566e-01
5.285285285285284962e-01 -1.148586480471339155e-01
5.295295295295294746e-01 -1.188432218279398822e-01
5.305305305305305641e-01 -1.228230944843237277e-01
5.315315315315315425e-01 -1.267981085830190147e-01
5.325325325325325210e-01 -1.307681068829518456e-01
5.335335335335334994e-01 -1.347329323414598046e-01
5.345345345345344779e-01 -1.386924281205041964e-01
5.355355355355355673e-01 -1.426464375928757078e-01
5.365365365365365458e-01 -1.465948043483864538e-01
5.375375375375375242e-01 -1.505373722000611370e-01
5.385385385385385026e-01 -1.544739851903140504e-01
5.395395395395394811e-01 -1.584044875971173660e-01
5.405405405405405705e-01 -1.623287239401622895e-01
5.415415415415415490e-01 -1.662465389870082522e-01
5.425425425425425274e-01 -1.701577777592248597e-01
5.435435435435435059e-01 -1.740622855385215439e-01
5.445445445445444843e-01 -1.779599078728685835e-01
5.455455455455455738e-01 -1.818504905826059670e-01
5.465465465465465522e-01 -1.857338797665420149e-01
5.475475475475475307e-01 -1.896099218080428417e-01
5.485485485485485091e-01 -1.934784633811077459e-01
5.495495495495495986e-01 -1.973393514564352191e-01
5.505505505505505770e-01 -2.011924333074750215e-01
5.515515515515515554e-01 -2.050375565164712921e-01
5.525525525525525339e-01 -2.088745689804907268e-01
5.535535535535535123e-01 -2.127033189174403760e-01
5.545545545545546018e-01 -2.165236548720705090e-01
5.555555555555555802e-01 -2.203354257219658774e-01
5.565565565565565587e-01 -2.241384806835249321e-01
5.575575575575575371e-01 -2.279326693179234975e-01
5.585585585585585155e-01 -2.317178415370658162e-01
5.595595595595596050e-01 -2.354938476095220501e-01
5.605605605605605835e-01 -2.392605381664501818e-01
5.615615615615615619e-01 -2.430177642075059263e-01
5.625625625625625403e-01 -2.467653771067367940e-01
5.635635635635635188e-01 -2.505032286184600276e-01
5.645645645645646082e-01 -2.542311708831282435e-01
5.655655655655655867e-01 -2.579490564331768376e-01
5.665665665665665651e-01 -2.616567381988590957e-01
5.675675675675675436e-01 -2.653540695140627070e-01
5.685685685685685220e-01 -2.690409041221125119e-01
5.695695695695696115e-01 -2.727170961815552630e-01
5.705705705705705899e-01 -2.763825002719271784e-01
5.715715715715715683e-01 -2.800369713995105592e-01
5.725725725725725468e-01 -2.836803650030655377e-01
5.735735735735735252e-01 -2.873125369595500023e-01
5.745745745745746147e-01 -2.909333435898211473e-01
5.755755755755755931e-01 -2.945426416643174283e-01
5.765765765765765716e-01 -2.981402884087261951e-01
5.775775775775775500e-01 -3.017261415096308963e-01
5.785785785785785285e-01 -3.053000591201399105e-01
5.795795795795796179e-01 -3.088618998654985570e-01
5.805805805805805964e-01 -3.124115228486802898e-01
5.815815815815815748e-01 -3.159487876559617936e-01
5.825825825825825532e-01 -3.194735543624763752e-01
5.835835835835835317e-01 -3.229856835377490354e-01
5.845845845845846211e-01 -3.264850362512132231e-01
5.855855855855855996e-01 -3.299714740777033306e-01
5.865865865865865780e-01 -3.334448591029348652e-01
5.875875875875875565e-01 -3.369050539289565882e-01
5.885885885885885349e-01 -3.403519216795869995e-01
5.895895895895896244e-01 -3.437853260058287286e-01
5.905905905905906028e-01 -3.472051310912613875e-01
5.915915915915915813e-01 -3.506112016574151613e-01
5.925925925925925597e-01 -3.540034029691214168e-01
5.935935935935935381e-01 -3.573816008398432165e-01
5.945945945945946276e-01 -3.607456616369822955e-01
5.955955955955956060e-01 -3.640954522871652776e-01
5.965965965965965845e-01 -3.674308402815089081e-01
5.975975975975975629e-01 -3.707516936808608055e-01
5.985985985985985414e-01 -3.740578811210185095e-01
5.995995995995996308e-01 -3.773492718179276006e-01
6.006006006006006093e-01 -3.806257355728512870e-01
6.016016016016015877e-01 -3.838871427775251699e-01
6.026026026026025662e-01 -3.871333644192819778e-01
6.036036036036035446e-01 -3.903642720861550397e-01
6.046046046046046341e-01 -3.935797379719582212e-01
6.056056056056056125e-01 -3.967796348813409923e-01
6.066066066066065909e-01 -3.999638362348212905e-01
6.076076076076075694e-01 -4.031322160737910165e-01
6.086086086086086588e-01 -4.062846490655009357e-01
6.096096096096096373e-01 -4.094210105080149376e-01
6.106106106106106157e-01 -4.125411763351463090e-01
6.116116116116115942e-01 -4.156450231213643098e-01
6.126126126126125726e-01 -4.187324280866758786e-01
6.136136136136136621e-01 -4.218032691014834690e-01
6.146146146146146405e-01 -4.248574246914150199e-01
6.156156156156156189e-01 -4.278947740421304990e-01
6.166166166166165974e-01 -4.309151970040999702e-01
6.176176176176175758e-01 -4.339185740973575123e-01
6.186186186186186653e-01 -4.369047865162264954e-01
6.196196196196196437e-01 -4.398737161340183222e-01
6.206206206206206222e-01 -4.428252455077082983e-01
6.216216216216216006e-01 -4.457592578825784191e-01
6.226226226226225791e-01 -4.486756371968372847e-01
6.236236236236236685e-01 -4.515742680862109282e-01
6.246246246246246470e-01 -4.544550358885057206e-01
6.256256256256256254e-01 -4.573178266481450205e-01
6.266266266266266038e-01 -4.601625271206771228e-01
6.276276276276275823e-01 -4.629890247772535106e-01
6.286286286286286717e-01 -4.657972078090816259e-01
6.296296296296296502e-01 -4.685869651318466111e-01
6.306306306306306286e-01 -4.713581863901065150e-01
6.316316316316316071e-01 -4.741107619616571345e-01
6.326326326326325855e-01 -4.768445829618682130e-01
6.336336336336336750e-01 -4.795595412479918274e-01
6.346346346346346534e-01 -4.822555294234373569e-01
6.356356356356356319e-01 -4.849324408420236932e-01
6.366366366366366103e-01 -4.875901696121948126e-01
6.376376376376375887e-01 -4.902286106012099798e-01
6.386386386386386782e-01 -4.928476594393030319e-01
6.396396396396396566e-01 -4.954472125238076896e-01
6.406406406406406351e-01 -4.980271670232608305e-01
6.416416416416416135e-01 -5.005874208814671267e-01
6.426426426426425920e-01 -5.031278728215354823e-01
6.436436436436436814e-01 -5.056484223498879382e-01
6.446446446446446599e-01 -5.081489697602324940e-01
6.456456456456456383e-01 -5.106294161375080076e-01
6.466466466466466168e-01 -5.130896633617980651e-01
6.476476476476475952e-01 -5.155296141122113207e-01
6.486486486486486847e-01 -5.179491718707308623e-01
6.496496496496496631e-01 -5.203482409260326014e-01
6.506506506506506415e-01 -5.227267263772726880e-01
6.516516516516516200e-01 -5.250845341378389541e-01
6.526526526526525984e-01 -5.274215709390751572e-01
6.536536536536536879e-01 -5.297377443339695846e-01
6.546546546546546663e-01 -5.320329627008100193e-01
6.556556556556556448e-01 -5.343071352468119484e-01
6.566566566566566232e-01 -5.365601720117076923e-01
6.576576576576576016e-01 -5.387919838713040033e-01
6.586586586586586911e-01 -5.410024825410106875e-01
6.596596596596596696e-01 -5.431915805793298135e-01
6.606606606606606480e-01 -5.453591913913162781e-01
6.616616616616616264e-01 -5.475052292320033986e-01
6.626626626626626049e-01 -5.496296092097942010e-01
6.636636636636636943e-01 -5.517322472898195107e-01
6.646646646646646728e-01 -5.538130602972618499e-01
6.656656656656656512e-01 -5.558719659206471375e-01
6.666666666666666297e-01 -5.579088827150984198e-01
6.676676676676676081e-01 -5.599237301055597360e-01
6.686686686686686976e-01 -5.619164283899825696e-01
6.696696696696696760e-01 -5.638868987424774382e-01
6.706706706706706544e-01 -5.658350632164345084e-01
6.716716716716716329e-01 -5.677608447476053533e-01
6.726726726726726113e-01 -5.696641671571511800e-01
6.736736736736737008e-01 -5.715449551546577522e-01
6.746746746746746792e-01 -5.734031343411118975e-01
6.756756756756756577e-01 -5.752386312118454859e-01
6.766766766766766361e-01 -5.770513731594434370e-01
6.776776776776777256e-01 -5.788412884766156452e-01
6.786786786786787040e-01 -5.806083063590318227e-01
6.796796796796796825e-01 -5.823523569081253681e-01
6.806806806806806609e-01 -5.840733711338564893e-01
6.816816816816816393e-01 -5.857712809574407986e-01
6.826826826826827288e-01 -5.874460192140442683e-01
6.836836836836837072e-01 -5.890975196554379956e-01
6.846846846846846857e-01 -5.907257169526201057e-01
6.856856856856856641e-01 -5.923305466983997958e-01
6.866866866866866426e-01 -5.939119454099449635e-01
6.876876876876877320e-01 -5.954698505312933099e-01
6.886886886886887105e-01 -5.970042004358265819e-01
6.896896896896896889e-01 -5.985149344287096218e-01
6.906906906906906674e-01 -6.000019927492897809e-01
6.916916916916916458e-01 -6.014653165734619167e-01
6.926926926926927353e-01 -6.029048480159953094e-01
6.936936936936937137e-01 -6.043205301328218315e-01
6.946946946946946921e-01 -6.057123069232910328e-01
6.956956956956956706e-01 -6.070801233323839252e-01
6.966966966966966490e-01 -6.084239252528903519e-01
6.976976976976977385e-01 -6.097436595275508298e-01
6.986986986986987169e-01 -6.110392739511578686e-01
6.996996996996996954e-01 -6.123107172726217629e-01
7.007007007007006738e-01 -6.135579391969981922e-01
7.017017017017016522e-01 -6.147808903874771858e-01
7.027027027027027417e-01 -6.159795224673350056e-01
7.037037037037037202e-01 -6.171537880218477268e-01
7.047047047047046986e-01 -6.183036406001670704e-01
7.057057057057056770e-01 -6.194290347171574895e-01
7.067067067067066555e-01 -6.205299258551959518e-01
7.077077077077077449e-01 -6.216062704659325311e-01
7.087087087087087234e-01 -6.226580259720128074e-01
7.097097097097097018e-01 -6.236851507687630747e-01
7.107107107107106803e-01 -6.246876042258354689e-01
7.117117117117116587e-01 -6.256653466888145720e-01
7.127127127127127482e-01 -6.266183394807878226e-01
7.137137137137137266e-01 -6.275465449038732935e-01
7.147147147147147050e-01 -6.284499262407124975e-01
7.157157157157156835e-01 -6.293284477559225598e-01
7.167167167167166619e-01 -6.301820746975088650e-01
7.177177177177177514e-01 -6.310107732982415119e-01
7.187187187187187298e-01 -6.318145107769890245e-01
7.197197197197197083e-01 -6.325932553400168690e-01
7.207207207207206867e-01 -6.333469761822434485e-01
7.217217217217216652e-01 -6.340756434884604609e-01
7.227227227227227546e-01 -6.347792284345109559e-01
7.237237237237237331e-01 -6.354577031884299787e-01
7.247247247247247115e-01 -6.361110409115457998e-01
7.257257257257256899e-01 -6.367392157595409552e-01
7.267267267267266684e-01 -6.373422028834755393e-01
7.277277277277277578e-01 -6.379199784307689747e-01
7.287287287287287363e-01 -6.384725195461444791e-01
7.297297297297297147e-01 -6.389998043725326760e-01
7.307307307307306932e-01 -6.395018120519366800e-01
7.317317317317316716e-01 -6.399785227262565490e-01
7.327327327327327611e-01 -6.404299175380752107e-01
7.337337337337337395e-01 -6.408559786314046436e-01
7.347347347347347180e-01 -6.412566891523913126e-01
7.357357357357356964e-01 -6.416320332499840795e-01
7.367367367367367859e-01 -6.419819960765603684e-01
7.377377377377377643e-01 -6.423065637885136958e-01
7.387387387387387427e-01 -6.426057235468013440e-01
7.397397397397397212e-01 -6.428794635174522876e-01
7.407407407407406996e-01 -6.431277728720351528e-01
7.417417417417417891e-01 -6.433506417880869854e-01
7.427427427427427675e-01 -6.435480614495010521e-01
7.437437437437437460e-01 -6.437200240468762269e-01
7.447447447447447244e-01 -6.438665227778257449e-01
7.457457457457457028e-01 -6.439875518472463201e-01
7.467467467467467923e-01 -6.440831064675468509e-01
7.477477477477477708e-01 -6.441531828588388242e-01
7.487487487487487492e-01 -6.441977782490847515e-01
7.497497497497497276e-01 -6.442168908742089695e-01
7.507507507507507061e-01 -6.442105199781662517e-01
7.517517517517517955e-01 -6.441786658129723397e-01
7.527527527527527740e-01 -6.441213296386941733e-01
7.537537537537537524e-01 -6.440385137233995971e-01
7.547547547547547309e-01 -6.439302213430676547e-01
7.557557557557557093e-01 -6.437964567814592476e-01
7.567567567567567988e-01 -6.436372253299479373e-01
7.577577577577577772e-01 -6.434525332873097803e-01
7.587587587587587556e-01 -6.432423879594748595e-01
7.597597597597597341e-01 -6.430067976592382939e-01
7.607607607607607125e-01 -6.427457717059308351e-01
7.617617617617618020e-01 -6.424593204250509393e-01
7.627627627627627804e-01 -6.421474551478557613e-01
7.637637637637637589e-01 -6.418101882109129575e-01
7.647647647647647373e-01 -6.414475329556134087e-01
7.657657657657657158e-01 -6.410595037276423103e-01
7.667667667667668052e-01 -6.406461158764124031e-01
7.677677677677677837e-01 -6.402073857544572366e-01
7.687687687687687621e-01 -6.397433307167831318e-01
7.697697697697697405e-01 -6.392539691201835073e-01
7.707707707707707190e-01 -6.387393203225124605e-01
7.717717717717718084e-01 -6.381994046819191579e-01
7.727727727727727869e-01 -6.376342435560422572e-01
7.737737737737737653e-01 -6.370438593011655826e-01
7.747747747747747438e-01 -6.364282752713331659e-01
7.757757757757757222e-01 -6.357875158174255414e-01
7.767767767767768117e-01 -6.351216062861968492e-01
7.777777777777777901e-01 -6.344305730192719706e-01
7.787787787787787686e-01 -6.337144433521042508e-01
7.797797797797797470e-01 -6.329732456128950302e-01
7.807807807807807254e-01 -6.322070091214716525e-01
7.817817817817818149e-01 -6.314157641881288363e-01
7.827827827827827933e-01 -6.305995421124297451e-01
7.837837837837837718e-01 -6.297583751819669784e-01
7.847847847847847502e-01 -6.288922966710852602e-01
7.857857857857857287e-01 -6.280013408395670460e-01
7.867867867867868181e-01 -6.270855429312746088e-01
7.877877877877877966e-01 -6.261449391727582636e-01
7.887887887887887750e-01 -6.251795667718221816e-01
7.897897897897897534e-01 -6.241894639160521230e-01
7.907907907907907319e-01 -6.231746697713058669e-01
7.917917917917918214e-01 -6.221352244801634512e-01
7.927927927927927998e-01 -6.210711691603393314e-01
7.937937937937937782e-01 -6.199825459030553487e-01
7.947947947947947567e-01 -6.188693977713768390e-01
7.957957957957957351e-01 -6.177317687985077743e-01
7.967967967967968246e-01 -6.165697039860500439e-01
7.977977977977978030e-01 -6.153832493022231009e-01
7.987987987987987815e-01 -6.141724516800449729e-01
7.997997997997997599e-01 -6.129373590154759688e-01
8.008008008008007383e-01 -6.116780201655250826e-01
8.018018018018018278e-01 -6.103944849463153188e-01
8.028028028028028062e-01 -6.090868041311149339e-01
8.038038038038037847e-01 -6.077550294483285986e-01
8.048048048048047631e-01 -6.063992135794500360e-01
8.058058058058058526e-01 -6.050194101569787986e-01
8.068068068068068310e-01 -6.036156737623000756e-01
8.078078078078078095e-01 -6.021880599235229781e-01
8.088088088088087879e-01 -6.007366251132858492e-01
8.098098098098097664e-01 -5.992614267465221634e-01
8.108108108108108558e-01 -5.977625231781881210e-01
8.118118118118118343e-01 -5.962399737009558276e-01
8.128128128128128127e-01 -5.946938385428677254e-01
8.138138138138137911e-01 -5.931241788649523894e-01
8.148148148148147696e-01 -5.915310567588066837e-01
8.158158158158158590e-01 -5.899145352441398371e-01
8.168168168168168375e-01 -5.882746782662798823e-01
8.178178178178178159e-01 -5.866115506936433466e-01
8.188188188188187944e-01 -5.849252183151713025e-01
8.198198198198197728e-01 -5.832157478377246740e-01
8.208208208208208623e-01 -5.814832068834471235e-01
8.218218218218218407e-01 -5.797276639870899695e-01
8.228228228228228192e-01 -5.779491885932996897e-01
8.238238238238237976e-01 -5.761478510538723397e-01
8.248248248248247760e-01 -5.743237226249705563e-01
8.258258258258258655e-01 -5.724768754643037028e-01
8.268268268268268439e-01 -5.706073826282747063e-01
8.278278278278278224e-01 -5.687153180690900367e-01
8.288288288288288008e-01 -5.668007566318330470e-01
8.298298298298297793e-01 -5.648637740515052297e-01
8.308308308308308687e-01 -5.629044469500285031e-01
8.318318318318318472e-01 -5.609228528332160790e-01
8.328328328328328256e-01 -5.589190700877043616e-01
8.338338338338338041e-01 -5.568931779778546476e-01
8.348348348348347825e-01 -5.548452566426154142e-01
8.358358358358358720e-01 -5.527753870923536317e-01
8.368368368368368504e-01 -5.506836512056499933e-01
8.378378378378378288e-01 -5.485701317260589516e-01
8.388388388388388073e-01 -5.464349122588377794e-01
8.398398398398397857e-01 -5.442780772676366619e-01
8.408408408408408752e-01 -5.420997120711592565e-01
8.418418418418418536e-01 -5.398999028397880595e-01
8.428428428428428321e-01 -5.376787365921746886e-01
8.438438438438438105e-01 -5.354363011917973036e-01
8.448448448448447889e-01 -5.331726853434869406e-01
8.458458458458458784e-01 -5.308879785899156545e-01
8.468468468468468568e-01 -5.285822713080576829e-01
8.478478478478478353e-01 -5.262556547056121969e-01
8.488488488488488137e-01 -5.239082208173956312e-01
8.498498498498497922e-01 -5.215400625017012626e-01
8.508508508508508816e-01 -5.191512734366264814e-01
8.518518518518518601e-01 -5.167419481163670891e-01
8.528528528528528385e-01 -5.143121818474778451e-01
8.538538538538538170e-01 -5.118620707451047025e-01
8.548548548548547954e-01 -5.093917117291807406e-01
8.558558558558558849e-01 -5.069012025205927863e-01
8.568568568568568633e-01 -5.043906416373180601e-01
8.578578578578578417e-01 -5.018601283905231858e-01
8.588588588588588202e-01 -4.993097628806378308e-01
8.598598598598597986e-01 -4.967396459933961506e-01
8.608608608608608881e-01 -4.941498793958430946e-01
8.618618618618618665e-01 -4.915405655323155099e-01
8.628628628628628450e-01 -4.889118076203884389e-01
8.638638638638638234e-01 -4.862637096467915532e-01
8.648648648648649129e-01 -4.835963763632958878e-01
8.658658658658658913e-01 -4.809099132825729317e-01
8.668668668668668698e-01 -4.782044266740161365e-01
8.678678678678678482e-01 -4.754800235595402214e-01
8.688688688688688266e-01 -4.727368117093477262e-01
8.698698698698699161e-01 -4.699748996376638122e-01
8.708708708708708945e-01 -4.671943965984462488e-01
8.718718718718718730e-01 -4.643954125810625944e-01
8.728728728728728514e-01 -4.615780583059380104e-01
8.738738738738738299e-01 -4.587424452201770975e-01
8.748748748748749193e-01 -4.558886854931550880e-01
8.758758758758758978e-01 -4.530168920120810072e-01
8.768768768768768762e-01 -4.501271783775301349e-01
8.778778778778778547e-01 -4.472196588989533206e-01
8.788788788788788331e-01 -4.442944485901526575e-01
8.798798798798799226e-01 -4.413516631647322330e-01
8.808808808808809010e-01 -4.383914190315239545e-01
8.818818818818818794e-01 -4.354138332899775699e-01
8.828828828828828579e-01 -4.324190237255317038e-01
8.838838838838838363e-01 -4.294071088049550844e-01
8.848848848848849258e-01 -4.263782076716577385e-01
8.858858858858859042e-01 -4.233324401409804816e-01
8.868868868868868827e-01 -4.202699266954544322e-01
8.878878878878878611e-01 -4.171907884800341026e-01
8.888888888888888395e-01 -4.140951472973061764e-01
8.898898898898899290e-01 -4.109831256026717505e-01
8.908908908908909074e-01 -4.078548464995020995e-01
8.918918918918918859e-01 -4.047104337342671831e-01
8.928928928928928643e-01 -4.015500116916438933e-01
8.938938938938938428e-01 -3.983737053895927138e-01
8.948948948948949322e-01 -3.951816404744128430e-01
8.958958958958959107e-01 -3.919739432157754999e-01
8.968968968968968891e-01 -3.887507405017235351e-01
8.978978978978978676e-01 -3.855121598336549993e-01
8.988988988988988460e-01 -3.822583293212808431e-01
8.998998998998999355e-01 -3.789893776775535295e-01
9.009009009009009139e-01 -3.757054342135791591e-01
9.019019019019018923e-01 -3.724066288335007302e-01
9.029029029029028708e-01 -3.690930920293583606e-01
9.039039039039038492e-01 -3.657649548759286384e-01
9.049049049049049387e-01 -3.624223490255402691e-01
9.059059059059059171e-01 -3.590654067028655194e-01
9.069069069069068956e-01 -3.556942606996881251e-01
9.079079079079078740e-01 -3.523090443696541008e-01
9.089089089089088525e-01 -3.489098916229924630e-01
9.099099099099099419e-01 -3.454969369212213537e-01
9.109109109109109204e-01 -3.420703152718282403e-01
9.119119119119118988e-01 -3.386301622229277997e-01
9.129129129129128772e-01 -3.351766138579011511e-01
9.139139139139138557e-01 -3.317098067900142722e-01
9.149149149149149451e-01 -3.282298781570107127e-01
9.159159159159159236e-01 -3.247369656156897655e-01
9.169169169169169020e-01 -3.212312073364598786e-01
9.179179179179178805e-01 -3.177127419978722500e-01
9.189189189189188589e-01 -3.141817087811356046e-01
9.199199199199199484e-01 -3.106382473646118747e-01
9.209209209209209268e-01 -3.070824979182897874e-01
9.219219219219219053e-01 -3.035146010982386899e-01
9.229229229229228837e-01 -2.999346980410478869e-01
9.239239239239238621e-01 -2.963429303582397756e-01
9.249249249249249516e-01 -2.927394401306716021e-01
9.259259259259259300e-01 -2.891243699029136249e-01
9.269269269269269085e-01 -2.854978626776091821e-01
9.279279279279278869e-01 -2.818600619098192150e-01
9.289289289289288654e-01 -2.782111115013488623e-01
9.299299299299299548e-01 -2.745511557950516823e-01
9.309309309309309333e-01 -2.708803395691232740e-01
9.319319319319319117e-01 -2.671988080313727476e-01
9.329329329329328901e-01 -2.635067068134772095e-01
9.339339339339339796e-01 -2.598041819652238127e-01
9.349349349349349581e-01 -2.560913799487313236e-01
9.359359359359359365e-01 -2.523684476326548687e-01
9.369369369369369149e-01 -2.486355322863776085e-01
9.379379379379378934e-01 -2.448927815741866187e-01
9.389389389389389828e-01 -2.411403435494281211e-01
9.399399399399399613e-01 -2.373783666486542487e-01
9.409409409409409397e-01 -2.336069996857499942e-01
9.419419419419419182e-01 -2.298263918460449473e-01
9.429429429429428966e-01 -2.260366926804154297e-01
9.439439439439439861e-01 -2.222380520993645359e-01
9.449449449449449645e-01 -2.184306203670963453e-01
9.459459459459459429e-01 -2.146145480955674589e-01
9.469469469469469214e-01 -2.107899862385337053e-01
9.479479479479478998e-01 -2.069570860855742545e-01
9.489489489489489893e-01 -2.031159992561109295e-01
9.499499499499499677e-01 -1.992668776934089225e-01
9.509509509509509462e-01 -1.954098736585646312e-01
9.519519519519519246e-01 -1.915451397244863629e-01
9.529529529529529031e-01 -1.876728287698553599e-01
9.539539539539539925e-01 -1.837930939730796631e-01
9.549549549549549710e-01 -1.799060888062362085e-01
9.559559559559559494e-01 -1.760119670289983507e-01
9.569569569569569278e-01 -1.721108826825523963e-01
9.579579579579579063e-01 -1.682029900835075309e-01
9.589589589589589957e-01 -1.642884438177873163e-01
9.599599599599599742e-01 -1.603673987345185514e-01
9.609609609609609526e-01 -1.564400099399039790e-01
9.619619619619619311e-01 -1.525064327910858331e-01
9.629629629629629095e-01 -1.485668228900012822e-01
9.639639639639639990e-01 -1.446213360772283518e-01
9.649649649649649774e-01 -1.406701284258202456e-01
9.659659659659659559e-01 -1.367133562351297293e-01
9.669669669669669343e-01 -1.327511760246303241e-01
9.679679679679679127e-01 -1.287837445277209003e-01
9.689689689689690022e-01 -1.248112186855267619e-01
9.699699699699699806e-01 -1.208337556406954838e-01
9.709709709709709591e-01 -1.168515127311739732e-01
9.719719719719719375e-01 -1.128646474839885006e-01
9.729729729729729160e-01 -1.088733176090145721e-01
9.739739739739740054e-01 -1.048776809927343262e-01
9.749749749749749839e-01 -1.008778956919948594e-01
9.759759759759759623e-01 -9.687411992775438185e-02
9.769769769769769407e-01 -9.286651207882212766e-02
9.779779779779779192e-01 -8.885523067559447652e-02
9.789789789789790087e-01 -8.484043439378512186e-02
9.799799799799799871e-01 -8.082228204814703720e-02
9.809809809809809655e-01 -7.680093258618853058e-02
9.819819819819819440e-01 -7.277654508188968752e-02
9.829829829829829224e-01 -6.874927872940583828e-02
9.839839839839840119e-01 -6.471929283677135825e-02
9.849849849849849903e-01 -6.068674681960189304e-02
9.859859859859859688e-01 -5.665180019478142232e-02
9.869869869869869472e-01 -5.261461257415624843e-02
9.879879879879879256e-01 -4.857534365822223366e-02
9.889889889889890151e-01 -4.453415322980350255e-02
9.899899899899899935e-01 -4.049120114773588353e-02
9.909909909909909720e-01 -3.644664734054156585e-02
9.919919919919919504e-01 -3.240065180010162638e-02
9.929929929929930399e-01 -2.835337457532773400e-02
9.939939939939940183e-01 -2.430497576583501990e-02
9.949949949949949968e-01 -2.025561551560213502e-02
9.959959959959959752e-01 -1.620545400664036642e-02
9.969969969969969537e-01 -1.215465145265838889e-02
9.979979979979980431e-01 -8.103368092720639876e-03
9.989989989989990216e-01 -4.051764184912697367e-03
1.000000000000000000e+00 -1.577878257259498084e-16
