# Supplementary material for: A generalized density-modulated twist-splay-bend phase of banana-shaped particles
Source: Nat Commun. 2021 Apr 12;12:2157. doi: 10.1038/s41467-021-22413-8 (PMC8041804; doi:10.1038/s41467-021-22413-8)
Supplement: Supplementary file 3 — Source Data [file 41467_2021_22413_MOESM3_ESM.zip › SourceDataFile/SupplementaryFigure2/SupplementaryFigure2b/nz_0.7.txt]

0.000000000000000000e+00 1.000000000000000000e+00
1.001001001001000992e-03 9.999917915698057769e-01
2.002002002002001985e-03 9.999671671737796474e-01
3.003003003003002977e-03 9.999261294956064416e-01
4.004004004004003969e-03 9.998686830081431332e-01
5.005005005005004962e-03 9.997948339734928913e-01
6.006006006006005954e-03 9.997045904431079988e-01
7.007007007007006946e-03 9.995979622579225232e-01
8.008008008008007939e-03 9.994749610485139657e-01
9.009009009009008931e-03 9.993356002352934420e-01
1.001001001001000992e-02 9.991798950287248404e-01
1.101101101101101092e-02 9.990078624295728460e-01
1.201201201201201191e-02 9.988195212291786085e-01
1.301301301301301290e-02 9.986148920097633885e-01
1.401401401401401389e-02 9.983939971447597372e-01
1.501501501501501488e-02 9.981568607991699871e-01
1.601601601601601588e-02 9.979035089299507222e-01
1.701701701701701513e-02 9.976339692864244491e-01
1.801801801801801786e-02 9.973482714107162472e-01
1.901901901901902059e-02 9.970464466382154001e-01
2.002002002002001985e-02 9.967285280980623385e-01
2.102102102102101910e-02 9.963945507136586777e-01
2.202202202202202183e-02 9.960445512032014559e-01
2.302302302302302456e-02 9.956785680802384686e-01
2.402402402402402382e-02 9.952966416542472494e-01
2.502502502502502307e-02 9.948988140312335915e-01
2.602602602602602580e-02 9.944851291143504968e-01
2.702702702702702853e-02 9.940556326045372204e-01
2.802802802802802778e-02 9.936103720011758567e-01
2.902902902902902704e-02 9.931493966027650222e-01
3.003003003003002977e-02 9.926727575076111920e-01
3.103103103103103250e-02 9.921805076145335800e-01
3.203203203203203175e-02 9.916727016235845626e-01
3.303303303303303101e-02 9.911493960367819822e-01
3.403403403403403027e-02 9.906106491588542173e-01
3.503503503503503647e-02 9.900565210979943576e-01
3.603603603603603572e-02 9.894870737666244809e-01
3.703703703703703498e-02 9.889023708821670366e-01
3.803803803803804118e-02 9.883024779678224458e-01
3.903903903903904044e-02 9.876874623533513642e-01
4.004004004004003969e-02 9.870573931758598318e-01
4.104104104104103895e-02 9.864123413805859775e-01
4.204204204204203821e-02 9.857523797216862782e-01
4.304304304304304440e-02 9.850775827630190440e-01
4.404404404404404366e-02 9.843880268789249044e-01
4.504504504504504292e-02 9.836837902549999679e-01
4.604604604604604912e-02 9.829649528888620980e-01
4.704704704704704837e-02 9.822315965909061974e-01
4.804804804804804763e-02 9.814838049850476143e-01
4.904904904904904689e-02 9.807216635094504475e-01
5.005005005005004615e-02 9.799452594172390896e-01
5.105105105105105234e-02 9.791546817771906719e-01
5.205205205205205160e-02 9.783500214744047518e-01
5.305305305305305086e-02 9.775313712109494624e-01
5.405405405405405705e-02 9.766988255064789071e-01
5.505505505505505631e-02 9.758524806988224665e-01
5.605605605605605557e-02 9.749924349445384664e-01
5.705705705705705483e-02 9.741187882194345393e-01
5.805805805805805409e-02 9.732316423190463528e-01
5.905905905905906028e-02 9.723311008590758142e-01
6.006006006006005954e-02 9.714172692757818695e-01
6.106106106106105880e-02 9.704902548263243389e-01
6.206206206206206499e-02 9.695501665890516874e-01
6.306306306306305731e-02 9.685971154637359470e-01
6.406406406406406351e-02 9.676312141717443582e-01
6.506506506506506970e-02 9.666525772561487262e-01
6.606606606606606202e-02 9.656613210817656112e-01
6.706706706706706822e-02 9.646575638351239101e-01
6.806806806806806054e-02 9.636414255243563876e-01
6.906906906906906674e-02 9.626130279790090505e-01
7.007007007007007293e-02 9.615724948497650360e-01
7.107107107107106525e-02 9.605199516080779043e-01
7.207207207207207145e-02 9.594555255457092313e-01
7.307307307307307764e-02 9.583793457741653921e-01
7.407407407407406996e-02 9.572915432240292066e-01
7.507507507507507616e-02 9.561922506441792313e-01
7.607607607607608236e-02 9.550816026008936976e-01
7.707707707707707467e-02 9.539597354768311055e-01
7.807807807807808087e-02 9.528267874698826967e-01
7.907907907907907319e-02 9.516828985918911465e-01
8.008008008008007939e-02 9.505282106672280351e-01
8.108108108108108558e-02 9.493628673312254351e-01
8.208208208208207790e-02 9.481870140284529569e-01
8.308308308308308410e-02 9.470007980108361423e-01
8.408408408408407642e-02 9.458043683356057718e-01
8.508508508508508261e-02 9.445978758630754202e-01
8.608608608608608881e-02 9.433814732542353809e-01
8.708708708708708113e-02 9.421553149681594075e-01
8.808808808808808732e-02 9.409195572592132795e-01
8.908908908908909352e-02 9.396743581740603091e-01
9.009009009009008584e-02 9.384198775484530186e-01
9.109109109109109204e-02 9.371562770038046608e-01
9.209209209209209823e-02 9.358837199435309229e-01
9.309309309309309055e-02 9.346023715491537098e-01
9.409409409409409675e-02 9.333123987761579032e-01
9.509509509509508907e-02 9.320139703495916583e-01
9.609609609609609526e-02 9.307072567594012469e-01
9.709709709709710146e-02 9.293924302554911199e-01
9.809809809809809378e-02 9.280696648424984208e-01
9.909909909909909997e-02 9.267391362742731786e-01
1.001001001001000923e-01 9.254010220480528570e-01
1.011011011011010985e-01 9.240555013983215993e-01
1.021021021021021047e-01 9.227027552903429575e-01
1.031031031031030970e-01 9.213429664133557795e-01
1.041041041041041032e-01 9.199763191734209311e-01
1.051051051051051094e-01 9.186029996859098601e-01
1.061061061061061017e-01 9.172231957676203473e-01
1.071071071071071079e-01 9.158370969285098973e-01
1.081081081081081141e-01 9.144448943630344440e-01
1.091091091091091064e-01 9.130467809410796054e-01
1.101101101101101126e-01 9.116429511984713852e-01
1.111111111111111049e-01 9.102336013270563297e-01
1.121121121121121111e-01 9.088189291643345991e-01
1.131131131131131173e-01 9.073991341826359580e-01
1.141141141141141097e-01 9.059744174778243675e-01
1.151151151151151159e-01 9.045449817575159646e-01
1.161161161161161082e-01 9.031110313288004399e-01
1.171171171171171144e-01 9.016727720854489370e-01
1.181181181181181206e-01 9.002304114945950397e-01
1.191191191191191129e-01 8.987841585828750812e-01
1.201201201201201191e-01 8.973342239220147842e-01
1.211211211211211253e-01 8.958808196138438040e-01
1.221221221221221176e-01 8.944241592747280700e-01
1.231231231231231238e-01 8.929644580194012748e-01
1.241241241241241300e-01 8.915019324441840753e-01
1.251251251251251362e-01 8.900368006095719098e-01
1.261261261261261146e-01 8.885692820221803290e-01
1.271271271271271208e-01 8.870995976160288565e-01
1.281281281281281270e-01 8.856279697331520540e-01
1.291291291291291332e-01 8.841546221035173625e-01
1.301301301301301394e-01 8.826797798242393966e-01
1.311311311311311179e-01 8.812036693380712604e-01
1.321321321321321240e-01 8.797265184111588976e-01
1.331331331331331302e-01 8.782485561100431548e-01
1.341341341341341364e-01 8.767700127778939034e-01
1.351351351351351426e-01 8.752911200099595668e-01
1.361361361361361211e-01 8.738121106282180639e-01
1.371371371371371273e-01 8.723332186552135159e-01
1.381381381381381335e-01 8.708546792870619502e-01
1.391391391391391397e-01 8.693767288656131242e-01
1.401401401401401459e-01 8.678996048497520377e-01
1.411411411411411521e-01 8.664235457858249223e-01
1.421421421421421305e-01 8.649487912771760545e-01
1.431431431431431367e-01 8.634755819527815124e-01
1.441441441441441429e-01 8.620041594349628911e-01
1.451451451451451491e-01 8.605347663061705399e-01
1.461461461461461553e-01 8.590676460748207788e-01
1.471471471471471337e-01 8.576030431401738818e-01
1.481481481481481399e-01 8.561412027562403937e-01
1.491491491491491461e-01 8.546823709947041214e-01
1.501501501501501523e-01 8.532267947068480352e-01
1.511511511511511585e-01 8.517747214844728632e-01
1.521521521521521647e-01 8.503263996197973906e-01
1.531531531531531432e-01 8.488820780643298036e-01
1.541541541541541493e-01 8.474420063866986430e-01
1.551551551551551555e-01 8.460064347294382614e-01
1.561561561561561617e-01 8.445756137647161266e-01
1.571571571571571679e-01 8.431497946489954209e-01
1.581581581581581464e-01 8.417292289766273861e-01
1.591591591591591526e-01 8.403141687323654185e-01
1.601601601601601588e-01 8.389048662427968095e-01
1.611611611611611650e-01 8.375015741266856883e-01
1.621621621621621712e-01 8.361045452442261716e-01
1.631631631631631496e-01 8.347140326452013870e-01
1.641641641641641558e-01 8.333302895160469292e-01
1.651651651651651620e-01 8.319535691258198584e-01
1.661661661661661682e-01 8.305841247710707975e-01
1.671671671671671744e-01 8.292222097196239039e-01
1.681681681681681528e-01 8.278680771532662686e-01
1.691691691691691590e-01 8.265219801093511842e-01
1.701701701701701652e-01 8.251841714213198342e-01
1.711711711711711714e-01 8.238549036581511720e-01
1.721721721721721776e-01 8.225344290627437660e-01
1.731731731731731838e-01 8.212229994892432661e-01
1.741741741741741623e-01 8.199208663393243723e-01
1.751751751751751685e-01 8.186282804974405192e-01
1.761761761761761746e-01 8.173454922650549292e-01
1.771771771771771808e-01 8.160727512938700245e-01
1.781781781781781870e-01 8.148103065180704041e-01
1.791791791791791655e-01 8.135584060856000388e-01
1.801801801801801717e-01 8.123172972884941112e-01
1.811811811811811779e-01 8.110872264922862618e-01
1.821821821821821841e-01 8.098684390645181086e-01
1.831831831831831903e-01 8.086611793023732453e-01
1.841841841841841965e-01 8.074656903594669144e-01
1.851851851851851749e-01 8.062822141718181124e-01
1.861861861861861811e-01 8.051109913830367670e-01
1.871871871871871873e-01 8.039522612687582948e-01
1.881881881881881935e-01 8.028062616603606205e-01
1.891891891891891997e-01 8.016732288680009644e-01
1.901901901901901781e-01 8.005533976030099197e-01
1.911911911911911843e-01 7.994470008996840127e-01
1.921921921921921905e-01 7.983542700365193756e-01
1.931931931931931967e-01 7.972754344569288332e-01
1.941941941941942029e-01 7.962107216894918071e-01
1.951951951951951814e-01 7.951603572677808929e-01
1.961961961961961876e-01 7.941245646498169553e-01
1.971971971971971938e-01 7.931035651372050355e-01
1.981981981981981999e-01 7.920975777940004736e-01
1.991991991991992061e-01 7.911068193653645331e-01
2.002002002002001846e-01 7.901315041960633723e-01
2.012012012012011908e-01 7.891718441488666524e-01
2.022022022022021970e-01 7.882280485229118394e-01
2.032032032032032032e-01 7.873003239720879343e-01
2.042042042042042094e-01 7.863888744235050243e-01
2.052052052052052156e-01 7.854939009961142693e-01
2.062062062062061940e-01 7.846156019195423825e-01
2.072072072072072002e-01 7.837541724532056664e-01
2.082082082082082064e-01 7.829098048057749892e-01
2.092092092092092126e-01 7.820826880550572069e-01
2.102102102102102188e-01 7.812730080683649714e-01
2.112112112112111972e-01 7.804809474234439826e-01
2.122122122122122034e-01 7.797066853300302913e-01
2.132132132132132096e-01 7.789503975521089307e-01
2.142142142142142158e-01 7.782122563309487040e-01
2.152152152152152220e-01 7.774924303089822963e-01
2.162162162162162282e-01 7.767910844546099813e-01
2.172172172172172067e-01 7.761083799879975320e-01
2.182182182182182129e-01 7.754444743079424995e-01
2.192192192192192191e-01 7.747995209198852429e-01
2.202202202202202252e-01 7.741736693651352086e-01
2.212212212212212314e-01 7.735670651513885110e-01
2.222222222222222099e-01 7.729798496846074229e-01
2.232232232232232161e-01 7.724121602023372724e-01
2.242242242242242223e-01 7.718641297085303554e-01
2.252252252252252285e-01 7.713358869099480319e-01
2.262262262262262347e-01 7.708275561542132781e-01
2.272272272272272131e-01 7.703392573695785339e-01
2.282282282282282193e-01 7.698711060064821199e-01
2.292292292292292255e-01 7.694232129809541743e-01
2.302302302302302317e-01 7.689956846199409446e-01
2.312312312312312379e-01 7.685886226086076078e-01
2.322322322322322163e-01 7.682021239396852330e-01
2.332332332332332225e-01 7.678362808649160653e-01
2.342342342342342287e-01 7.674911808486590825e-01
2.352352352352352349e-01 7.671669065237091134e-01
2.362362362362362411e-01 7.668635356493829214e-01
2.372372372372372473e-01 7.665811410719236552e-01
2.382382382382382258e-01 7.663197906872701859e-01
2.392392392392392320e-01 7.660795474062387367e-01
2.402402402402402382e-01 7.658604691221576610e-01
2.412412412412412444e-01 7.656626086809988907e-01
2.422422422422422505e-01 7.654860138540373615e-01
2.432432432432432290e-01 7.653307273130787181e-01
2.442442442442442352e-01 7.651967866082807213e-01
2.452452452452452414e-01 7.650842241486018880e-01
2.462462462462462476e-01 7.649930671848957919e-01
2.472472472472472538e-01 7.649233377956778934e-01
2.482482482482482600e-01 7.648750528755784428e-01
2.492492492492492384e-01 7.648482241264998871e-01
2.502502502502502724e-01 7.648428580514873287e-01
2.512512512512512508e-01 7.648589559513198077e-01
2.522522522522522292e-01 7.648965139238296240e-01
2.532532532532532632e-01 7.649555228659472572e-01
2.542542542542542416e-01 7.650359684784697745e-01
2.552552552552552756e-01 7.651378312735500620e-01
2.562562562562562540e-01 7.652610865848916699e-01
2.572572572572572325e-01 7.654057045806421655e-01
2.582582582582582664e-01 7.655716502789641220e-01
2.592592592592592449e-01 7.657588835662672011e-01
2.602602602602602788e-01 7.659673592180756829e-01
2.612612612612612573e-01 7.661970269225089059e-01
2.622622622622622357e-01 7.664478313063400883e-01
2.632632632632632697e-01 7.667197119636061098e-01
2.642642642642642481e-01 7.670126034867296161e-01
2.652652652652652820e-01 7.673264355001158110e-01
2.662662662662662605e-01 7.676611326961817472e-01
2.672672672672672389e-01 7.680166148737761489e-01
2.682682682682682729e-01 7.683927969789399182e-01
2.692692692692692513e-01 7.687895891479602506e-01
2.702702702702702853e-01 7.692068967526649592e-01
2.712712712712712637e-01 7.696446204479039377e-01
2.722722722722722422e-01 7.701026562211605864e-01
2.732732732732732761e-01 7.705808954442348035e-01
2.742742742742742545e-01 7.710792249269361465e-01
2.752752752752752885e-01 7.715975269727279873e-01
2.762762762762762669e-01 7.721356794362537190e-01
2.772772772772773009e-01 7.726935557826835055e-01
2.782782782782782793e-01 7.732710251488120745e-01
2.792792792792792578e-01 7.738679524058408310e-01
2.802802802802802917e-01 7.744841982237727906e-01
2.812812812812812702e-01 7.751196191373521671e-01
2.822822822822823041e-01 7.757740676134742275e-01
2.832832832832832826e-01 7.764473921199962492e-01
2.842842842842842610e-01 7.771394371958748604e-01
2.852852852852852950e-01 7.778500435225564891e-01
2.862862862862862734e-01 7.785790479965479793e-01
2.872872872872873073e-01 7.793262838030937667e-01
2.882882882882882858e-01 7.800915804908838957e-01
2.892892892892892642e-01 7.808747640477222696e-01
2.902902902902902982e-01 7.816756569770771934e-01
2.912912912912912766e-01 7.824940783754443796e-01
2.922922922922923106e-01 7.833298440104488058e-01
2.932932932932932890e-01 7.841827663996098208e-01
2.942942942942942675e-01 7.850526548897025503e-01
2.952952952952953014e-01 7.859393157366408866e-01
2.962962962962962798e-01 7.868425521858133376e-01
2.972972972972973138e-01 7.877621645528007921e-01
2.982982982982982922e-01 7.886979503044119211e-01
2.992992992992992707e-01 7.896497041399638261e-01
3.003003003003003046e-01 7.906172180727456533e-01
3.013013013013012831e-01 7.916002815115984470e-01
3.023023023023023170e-01 7.925986813425507371e-01
3.033033033033032955e-01 7.936122020104435792e-01
3.043043043043043294e-01 7.946406256004896473e-01
3.053053053053053079e-01 7.956837319197022085e-01
3.063063063063062863e-01 7.967412985781425760e-01
3.073073073073073203e-01 7.978131010699246461e-01
3.083083083083082987e-01 7.988989128539260021e-01
3.093093093093093326e-01 7.999985054341546276e-01
3.103103103103103111e-01 8.011116484397149407e-01
3.113113113113112895e-01 8.022381097043317366e-01
3.123123123123123235e-01 8.033776553453795266e-01
3.133133133133133019e-01 8.045300498423750835e-01
3.143143143143143359e-01 8.056950561148893408e-01
3.153153153153153143e-01 8.068724355998367903e-01
3.163163163163162928e-01 8.080619483281036297e-01
3.173173173173173267e-01 8.092633530004758047e-01
3.183183183183183051e-01 8.104764070628328598e-01
3.193193193193193391e-01 8.117008667805722943e-01
3.203203203203203175e-01 8.129364873122322255e-01
3.213213213213212960e-01 8.141830227822836052e-01
3.223223223223223299e-01 8.154402263530612371e-01
3.233233233233233084e-01 8.167078502958082797e-01
3.243243243243243423e-01 8.179856460608109225e-01
3.253253253253253208e-01 8.192733643465951454e-01
3.263263263263262992e-01 8.205707551681695744e-01
3.273273273273273332e-01 8.218775679242918963e-01
3.283283283283283116e-01 8.231935514637401807e-01
3.293293293293293456e-01 8.245184541505746756e-01
3.303303303303303240e-01 8.258520239283735354e-01
3.313313313313313024e-01 8.271940083834297130e-01
3.323323323323323364e-01 8.285441548068973594e-01
3.333333333333333148e-01 8.299022102558772929e-01
3.343343343343343488e-01 8.312679216134319926e-01
3.353353353353353272e-01 8.326410356475238972e-01
3.363363363363363057e-01 8.340212990688699035e-01
3.373373373373373396e-01 8.354084585877070701e-01
3.383383383383383181e-01 8.368022609694664160e-01
3.393393393393393520e-01 8.382024530893533720e-01
3.403403403403403304e-01 8.396087819858303325e-01
3.413413413413413644e-01 8.410209949130065255e-01
3.423423423423423428e-01 8.424388393919313156e-01
3.433433433433433213e-01 8.438620632607953809e-01
3.443443443443443552e-01 8.452904147240430932e-01
3.453453453453453337e-01 8.467236424003987683e-01
3.463463463463463676e-01 8.481614953698134451e-01
3.473473473473473461e-01 8.496037232193357491e-01
3.483483483483483245e-01 8.510500760879163851e-01
3.493493493493493585e-01 8.525003047101507025e-01
3.503503503503503369e-01 8.539541604589693247e-01
3.513513513513513709e-01 8.554113953872862774e-01
3.523523523523523493e-01 8.568717622686107260e-01
3.533533533533533277e-01 8.583350146366374167e-01
3.543543543543543617e-01 8.598009068238225971e-01
3.553553553553553401e-01 8.612691939989578493e-01
3.563563563563563741e-01 8.627396322037542697e-01
3.573573573573573525e-01 8.642119783884486539e-01
3.583583583583583310e-01 8.656859904464440092e-01
3.593593593593593649e-01 8.671614272479978291e-01
3.603603603603603434e-01 8.686380486729722294e-01
3.613613613613613773e-01 8.701156156426576027e-01
3.623623623623623557e-01 8.715938901506864456e-01
3.633633633633633342e-01 8.730726352930497924e-01
3.643643643643643681e-01 8.745516152972315771e-01
3.653653653653653466e-01 8.760305955504750219e-01
3.663663663663663805e-01 8.775093426271971531e-01
3.673673673673673590e-01 8.789876243155654301e-01
3.683683683683683929e-01 8.804652096432525887e-01
3.693693693693693714e-01 8.819418689023836855e-01
3.703703703703703498e-01 8.834173736736929961e-01
3.713713713713713838e-01 8.848914968499037581e-01
3.723723723723723622e-01 8.863640126583477441e-01
3.733733733733733962e-01 8.878346966828408737e-01
3.743743743743743746e-01 8.893033258848281886e-01
3.753753753753753530e-01 8.907696786238162856e-01
3.763763763763763870e-01 8.922335346771063103e-01
3.773773773773773654e-01 8.936946752588447174e-01
3.783783783783783994e-01 8.951528830384075652e-01
3.793793793793793778e-01 8.966079421581307773e-01
3.803803803803803563e-01 8.980596382504053565e-01
3.813813813813813902e-01 8.995077584541506521e-01
3.823823823823823687e-01 9.009520914306796691e-01
3.833833833833834026e-01 9.023924273789744044e-01
3.843843843843843811e-01 9.038285580503827576e-01
3.853853853853853595e-01 9.052602767627543345e-01
3.863863863863863934e-01 9.066873784140273562e-01
3.873873873873873719e-01 9.081096594952817735e-01
3.883883883883884058e-01 9.095269181032743511e-01
3.893893893893893843e-01 9.109389539524663792e-01
3.903903903903903627e-01 9.123455683865602239e-01
3.913913913913913967e-01 9.137465643895591461e-01
3.923923923923923751e-01 9.151417465963587183e-01
3.933933933933934091e-01 9.165309213028903779e-01
3.943943943943943875e-01 9.179138964758239982e-01
3.953953953953953659e-01 9.192904817618448021e-01
3.963963963963963999e-01 9.206604884965173818e-01
3.973973973973973783e-01 9.220237297127482634e-01
3.983983983983984123e-01 9.233800201488593373e-01
3.993993993993993907e-01 9.247291762562840356e-01
4.004004004004003692e-01 9.260710162068995777e-01
4.014014014014014031e-01 9.274053599000028347e-01
4.024024024024023816e-01 9.287320289689448005e-01
4.034034034034034155e-01 9.300508467874346596e-01
4.044044044044043940e-01 9.313616384755196709e-01
4.054054054054054279e-01 9.326642309052577406e-01
4.064064064064064064e-01 9.339584527060883490e-01
4.074074074074073848e-01 9.352441342699142623e-01
4.084084084084084187e-01 9.365211077559026931e-01
4.094094094094093972e-01 9.377892070950166747e-01
4.104104104104104311e-01 9.390482679942847577e-01
4.114114114114114096e-01 9.402981279408206827e-01
4.124124124124123880e-01 9.415386262055989164e-01
4.134134134134134220e-01 9.427696038469971507e-01
4.144144144144144004e-01 9.439909037141127612e-01
4.154154154154154344e-01 9.452023704498651036e-01
4.164164164164164128e-01 9.464038504938855345e-01
4.174174174174173912e-01 9.475951920852098143e-01
4.184184184184184252e-01 9.487762452647767741e-01
4.194194194194194036e-01 9.499468618777412443e-01
4.204204204204204376e-01 9.511068955756102339e-01
4.214214214214214160e-01 9.522562018182075816e-01
4.224224224224223945e-01 9.533946378754759587e-01
4.234234234234234284e-01 9.545220628291215537e-01
4.244244244244244069e-01 9.556383375741083208e-01
4.254254254254254408e-01 9.567433248200100104e-01
4.264264264264264193e-01 9.578368890922227541e-01
4.274274274274273977e-01 9.589188967330486424e-01
4.284284284284284317e-01 9.599892159026526262e-01
4.294294294294294101e-01 9.610477165798990695e-01
4.304304304304304440e-01 9.620942705630776137e-01
4.314314314314314225e-01 9.631287514705165753e-01
4.324324324324324564e-01 9.641510347410958692e-01
4.334334334334334349e-01 9.651609976346607889e-01
4.344344344344344133e-01 9.661585192323429716e-01
4.354354354354354473e-01 9.671434804367932125e-01
4.364364364364364257e-01 9.681157639723295683e-01
4.374374374374374597e-01 9.690752543850090772e-01
4.384384384384384381e-01 9.700218380426210985e-01
4.394394394394394165e-01 9.709554031346138148e-01
4.404404404404404505e-01 9.718758396719527903e-01
4.414414414414414289e-01 9.727830394869162456e-01
4.424424424424424629e-01 9.736768962328345989e-01
4.434434434434434413e-01 9.745573053837732758e-01
4.444444444444444198e-01 9.754241642341653362e-01
4.454454454454454537e-01 9.762773718983966953e-01
4.464464464464464322e-01 9.771168293103468239e-01
4.474474474474474661e-01 9.779424392228891483e-01
4.484484484484484446e-01 9.787541062073531473e-01
4.494494494494494230e-01 9.795517366529534753e-01
4.504504504504504570e-01 9.803352387661853351e-01
4.514514514514514354e-01 9.811045225701924277e-01
4.524524524524524693e-01 9.818594999041093674e-01
4.534534534534534478e-01 9.826000844223796715e-01
4.544544544544544262e-01 9.833261915940536557e-01
4.554554554554554602e-01 9.840377387020682320e-01
4.564564564564564386e-01 9.847346448425108312e-01
4.574574574574574726e-01 9.854168309238695578e-01
4.584584584584584510e-01 9.860842196662723547e-01
4.594594594594594295e-01 9.867367356007166190e-01
4.604604604604604634e-01 9.873743050682930456e-01
4.614614614614614418e-01 9.879968562194023640e-01
4.624624624624624758e-01 9.886043190129710778e-01
4.634634634634634542e-01 9.891966252156637607e-01
4.644644644644644327e-01 9.897737084010980180e-01
4.654654654654654666e-01 9.903355039490600031e-01
4.664664664664664451e-01 9.908819490447242639e-01
4.674674674674674790e-01 9.914129826778792509e-01
4.684684684684684575e-01 9.919285456421590430e-01
4.694694694694694914e-01 9.924285805342845102e-01
4.704704704704704699e-01 9.929130317533126915e-01
4.714714714714714483e-01 9.933818454998986081e-01
4.724724724724724823e-01 9.938349697755686218e-01
4.734734734734734607e-01 9.942723543820075616e-01
4.744744744744744946e-01 9.946939509203601704e-01
4.754754754754754731e-01 9.950997127905492068e-01
4.764764764764764515e-01 9.954895951906093110e-01
4.774774774774774855e-01 9.958635551160398558e-01
4.784784784784784639e-01 9.962215513591752281e-01
4.794794794794794979e-01 9.965635445085764266e-01
4.804804804804804763e-01 9.968894969484419777e-01
4.814814814814814548e-01 9.971993728580405003e-01
4.824824824824824887e-01 9.974931382111664746e-01
4.834834834834834671e-01 9.977707607756172159e-01
4.844844844844845011e-01 9.980322101126949397e-01
4.854854854854854795e-01 9.982774575767319192e-01
4.864864864864864580e-01 9.985064763146418443e-01
4.874874874874874919e-01 9.987192412654947171e-01
4.884884884884884704e-01 9.989157291601197253e-01
4.894894894894895043e-01 9.990959185207329840e-01
4.904904904904904828e-01 9.992597896605931451e-01
4.914914914914914612e-01 9.994073246836833180e-01
4.924924924924924952e-01 9.995385074844220785e-01
4.934934934934934736e-01 9.996533237474010125e-01
4.944944944944945076e-01 9.997517609471515687e-01
4.954954954954954860e-01 9.998338083479398897e-01
4.964964964964965199e-01 9.998994570035911744e-01
4.974974974974974984e-01 9.999486997573423519e-01
4.984984984984984768e-01 9.999815312417245083e-01
4.994994994994995108e-01 9.999979478784739584e-01
5.005005005005005447e-01 9.999979478784739584e-01
5.015015015015015232e-01 9.999815312417245083e-01
5.025025025025025016e-01 9.999486997573423519e-01
5.035035035035034801e-01 9.998994570035911744e-01
5.045045045045044585e-01 9.998338083479398897e-01
5.055055055055055480e-01 9.997517609471515687e-01
5.065065065065065264e-01 9.996533237474010125e-01
5.075075075075075048e-01 9.995385074844220785e-01
5.085085085085084833e-01 9.994073246836833180e-01
5.095095095095094617e-01 9.992597896605931451e-01
5.105105105105105512e-01 9.990959185207329840e-01
5.115115115115115296e-01 9.989157291601197253e-01
5.125125125125125081e-01 9.987192412654947171e-01
5.135135135135134865e-01 9.985064763146418443e-01
5.145145145145144649e-01 9.982774575767320302e-01
5.155155155155155544e-01 9.980322101126949397e-01
5.165165165165165329e-01 9.977707607756172159e-01
5.175175175175175113e-01 9.974931382111664746e-01
5.185185185185184897e-01 9.971993728580405003e-01
5.195195195195194682e-01 9.968894969484419777e-01
5.205205205205205576e-01 9.965635445085764266e-01
5.215215215215215361e-01 9.962215513591752281e-01
5.225225225225225145e-01 9.958635551160398558e-01
5.235235235235234930e-01 9.954895951906094220e-01
5.245245245245244714e-01 9.950997127905492068e-01
5.255255255255255609e-01 9.946939509203601704e-01
5.265265265265265393e-01 9.942723543820075616e-01
5.275275275275275177e-01 9.938349697755686218e-01
5.285285285285284962e-01 9.933818454998987191e-01
5.295295295295294746e-01 9.929130317533128025e-01
5.305305305305305641e-01 9.924285805342845102e-01
5.315315315315315425e-01 9.919285456421590430e-01
5.325325325325325210e-01 9.914129826778792509e-01
5.335335335335334994e-01 9.908819490447242639e-01
5.345345345345344779e-01 9.903355039490601142e-01
5.355355355355355673e-01 9.897737084010980180e-01
5.365365365365365458e-01 9.891966252156637607e-01
5.375375375375375242e-01 9.886043190129710778e-01
5.385385385385385026e-01 9.879968562194024750e-01
5.395395395395394811e-01 9.873743050682930456e-01
5.405405405405405705e-01 9.867367356007166190e-01
5.415415415415415490e-01 9.860842196662723547e-01
5.425425425425425274e-01 9.854168309238696688e-01
5.435435435435435059e-01 9.847346448425109422e-01
5.445445445445444843e-01 9.840377387020683431e-01
5.455455455455455738e-01 9.833261915940536557e-01
5.465465465465465522e-01 9.826000844223796715e-01
5.475475475475475307e-01 9.818594999041094784e-01
5.485485485485485091e-01 9.811045225701924277e-01
5.495495495495495986e-01 9.803352387661853351e-01
5.505505505505505770e-01 9.795517366529534753e-01
5.515515515515515554e-01 9.787541062073532583e-01
5.525525525525525339e-01 9.779424392228891483e-01
5.535535535535535123e-01 9.771168293103469349e-01
5.545545545545546018e-01 9.762773718983968063e-01
5.555555555555555802e-01 9.754241642341654472e-01
5.565565565565565587e-01 9.745573053837732758e-01
5.575575575575575371e-01 9.736768962328345989e-01
5.585585585585585155e-01 9.727830394869162456e-01
5.595595595595596050e-01 9.718758396719527903e-01
5.605605605605605835e-01 9.709554031346139258e-01
5.615615615615615619e-01 9.700218380426210985e-01
5.625625625625625403e-01 9.690752543850090772e-01
5.635635635635635188e-01 9.681157639723296793e-01
5.645645645645646082e-01 9.671434804367931015e-01
5.655655655655655867e-01 9.661585192323430826e-01
5.665665665665665651e-01 9.651609976346607889e-01
5.675675675675675436e-01 9.641510347410959803e-01
5.685685685685685220e-01 9.631287514705166863e-01
5.695695695695696115e-01 9.620942705630776137e-01
5.705705705705705899e-01 9.610477165798991805e-01
5.715715715715715683e-01 9.599892159026526262e-01
5.725725725725725468e-01 9.589188967330487534e-01
5.735735735735735252e-01 9.578368890922228651e-01
5.745745745745746147e-01 9.567433248200098994e-01
5.755755755755755931e-01 9.556383375741083208e-01
5.765765765765765716e-01 9.545220628291216647e-01
5.775775775775775500e-01 9.533946378754760698e-01
5.785785785785785285e-01 9.522562018182076926e-01
5.795795795795796179e-01 9.511068955756102339e-01
5.805805805805805964e-01 9.499468618777413553e-01
5.815815815815815748e-01 9.487762452647768852e-01
5.825825825825825532e-01 9.475951920852099253e-01
5.835835835835835317e-01 9.464038504938856455e-01
5.845845845845846211e-01 9.452023704498651036e-01
5.855855855855855996e-01 9.439909037141128723e-01
5.865865865865865780e-01 9.427696038469971507e-01
5.875875875875875565e-01 9.415386262055991384e-01
5.885885885885885349e-01 9.402981279408207937e-01
5.895895895895896244e-01 9.390482679942847577e-01
5.905905905905906028e-01 9.377892070950166747e-01
5.915915915915915813e-01 9.365211077559028041e-01
5.925925925925925597e-01 9.352441342699144844e-01
5.935935935935935381e-01 9.339584527060884600e-01
5.945945945945946276e-01 9.326642309052577406e-01
5.955955955955956060e-01 9.313616384755196709e-01
5.965965965965965845e-01 9.300508467874346596e-01
5.975975975975975629e-01 9.287320289689449115e-01
5.985985985985985414e-01 9.274053599000029457e-01
5.995995995995996308e-01 9.260710162068995777e-01
6.006006006006006093e-01 9.247291762562842576e-01
6.016016016016015877e-01 9.233800201488594483e-01
6.026026026026025662e-01 9.220237297127484855e-01
6.036036036036035446e-01 9.206604884965174929e-01
6.046046046046046341e-01 9.192904817618448021e-01
6.056056056056056125e-01 9.179138964758239982e-01
6.066066066066065909e-01 9.165309213028903779e-01
6.076076076076075694e-01 9.151417465963588294e-01
6.086086086086086588e-01 9.137465643895591461e-01
6.096096096096096373e-01 9.123455683865604460e-01
6.106106106106106157e-01 9.109389539524663792e-01
6.116116116116115942e-01 9.095269181032744621e-01
6.126126126126125726e-01 9.081096594952818846e-01
6.136136136136136621e-01 9.066873784140272452e-01
6.146146146146146405e-01 9.052602767627543345e-01
6.156156156156156189e-01 9.038285580503827576e-01
6.166166166166165974e-01 9.023924273789745154e-01
6.176176176176175758e-01 9.009520914306797801e-01
6.186186186186186653e-01 8.995077584541506521e-01
6.196196196196196437e-01 8.980596382504054676e-01
6.206206206206206222e-01 8.966079421581307773e-01
6.216216216216216006e-01 8.951528830384075652e-01
6.226226226226225791e-01 8.936946752588448284e-01
6.236236236236236685e-01 8.922335346771061992e-01
6.246246246246246470e-01 8.907696786238162856e-01
6.256256256256256254e-01 8.893033258848282996e-01
6.266266266266266038e-01 8.878346966828408737e-01
6.276276276276275823e-01 8.863640126583478551e-01
6.286286286286286717e-01 8.848914968499037581e-01
6.296296296296296502e-01 8.834173736736931071e-01
6.306306306306306286e-01 8.819418689023837965e-01
6.316316316316316071e-01 8.804652096432526998e-01
6.326326326326325855e-01 8.789876243155656521e-01
6.336336336336336750e-01 8.775093426271971531e-01
6.346346346346346534e-01 8.760305955504751330e-01
6.356356356356356319e-01 8.745516152972316881e-01
6.366366366366366103e-01 8.730726352930500145e-01
6.376376376376375887e-01 8.715938901506866676e-01
6.386386386386386782e-01 8.701156156426574917e-01
6.396396396396396566e-01 8.686380486729723405e-01
6.406406406406406351e-01 8.671614272479981622e-01
6.416416416416416135e-01 8.656859904464441202e-01
6.426426426426425920e-01 8.642119783884488760e-01
6.436436436436436814e-01 8.627396322037543808e-01
6.446446446446446599e-01 8.612691939989577383e-01
6.456456456456456383e-01 8.598009068238225971e-01
6.466466466466466168e-01 8.583350146366375277e-01
6.476476476476475952e-01 8.568717622686107260e-01
6.486486486486486847e-01 8.554113953872862774e-01
6.496496496496496631e-01 8.539541604589695467e-01
6.506506506506506415e-01 8.525003047101507025e-01
6.516516516516516200e-01 8.510500760879166071e-01
6.526526526526525984e-01 8.496037232193359712e-01
6.536536536536536879e-01 8.481614953698133341e-01
6.546546546546546663e-01 8.467236424003988793e-01
6.556556556556556448e-01 8.452904147240432042e-01
6.566566566566566232e-01 8.438620632607953809e-01
6.576576576576576016e-01 8.424388393919314266e-01
6.586586586586586911e-01 8.410209949130065255e-01
6.596596596596596696e-01 8.396087819858303325e-01
6.606606606606606480e-01 8.382024530893533720e-01
6.616616616616616264e-01 8.368022609694667491e-01
6.626626626626626049e-01 8.354084585877071811e-01
6.636636636636636943e-01 8.340212990688699035e-01
6.646646646646646728e-01 8.326410356475241192e-01
6.656656656656656512e-01 8.312679216134319926e-01
6.666666666666666297e-01 8.299022102558774039e-01
6.676676676676676081e-01 8.285441548068975814e-01
6.686686686686686976e-01 8.271940083834297130e-01
6.696696696696696760e-01 8.258520239283735354e-01
6.706706706706706544e-01 8.245184541505747866e-01
6.716716716716716329e-01 8.231935514637402918e-01
6.726726726726726113e-01 8.218775679242920074e-01
6.736736736736737008e-01 8.205707551681696854e-01
6.746746746746746792e-01 8.192733643465950344e-01
6.756756756756756577e-01 8.179856460608110336e-01
6.766766766766766361e-01 8.167078502958085018e-01
6.776776776776777256e-01 8.154402263530610151e-01
6.786786786786787040e-01 8.141830227822836052e-01
6.796796796796796825e-01 8.129364873122324475e-01
6.806806806806806609e-01 8.117008667805722943e-01
6.816816816816816393e-01 8.104764070628329709e-01
6.826826826826827288e-01 8.092633530004758047e-01
6.836836836836837072e-01 8.080619483281036297e-01
6.846846846846846857e-01 8.068724355998369013e-01
6.856856856856856641e-01 8.056950561148894518e-01
6.866866866866866426e-01 8.045300498423750835e-01
6.876876876876877320e-01 8.033776553453794156e-01
6.886886886886887105e-01 8.022381097043317366e-01
6.896896896896896889e-01 8.011116484397149407e-01
6.906906906906906674e-01 7.999985054341547386e-01
6.916916916916916458e-01 7.988989128539262241e-01
6.926926926926927353e-01 7.978131010699245351e-01
6.936936936936937137e-01 7.967412985781426871e-01
6.946946946946946921e-01 7.956837319197024305e-01
6.956956956956956706e-01 7.946406256004896473e-01
6.966966966966966490e-01 7.936122020104436903e-01
6.976976976976977385e-01 7.925986813425507371e-01
6.986986986986987169e-01 7.916002815115984470e-01
6.996996996996996954e-01 7.906172180727456533e-01
7.007007007007006738e-01 7.896497041399639372e-01
7.017017017017016522e-01 7.886979503044120321e-01
7.027027027027027417e-01 7.877621645528007921e-01
7.037037037037037202e-01 7.868425521858133376e-01
7.047047047047046986e-01 7.859393157366408866e-01
7.057057057057056770e-01 7.850526548897025503e-01
7.067067067067066555e-01 7.841827663996098208e-01
7.077077077077077449e-01 7.833298440104486948e-01
7.087087087087087234e-01 7.824940783754444906e-01
7.097097097097097018e-01 7.816756569770771934e-01
7.107107107107106803e-01 7.808747640477222696e-01
7.117117117117116587e-01 7.800915804908840068e-01
7.127127127127127482e-01 7.793262838030937667e-01
7.137137137137137266e-01 7.785790479965479793e-01
7.147147147147147050e-01 7.778500435225564891e-01
7.157157157157156835e-01 7.771394371958748604e-01
7.167167167167166619e-01 7.764473921199963602e-01
7.177177177177177514e-01 7.757740676134742275e-01
7.187187187187187298e-01 7.751196191373522781e-01
7.197197197197197083e-01 7.744841982237727906e-01
7.207207207207206867e-01 7.738679524058408310e-01
7.217217217217216652e-01 7.732710251488120745e-01
7.227227227227227546e-01 7.726935557826835055e-01
7.237237237237237331e-01 7.721356794362537190e-01
7.247247247247247115e-01 7.715975269727279873e-01
7.257257257257256899e-01 7.710792249269362575e-01
7.267267267267266684e-01 7.705808954442348035e-01
7.277277277277277578e-01 7.701026562211606974e-01
7.287287287287287363e-01 7.696446204479039377e-01
7.297297297297297147e-01 7.692068967526649592e-01
7.307307307307306932e-01 7.687895891479602506e-01
7.317317317317316716e-01 7.683927969789399182e-01
7.327327327327327611e-01 7.680166148737761489e-01
7.337337337337337395e-01 7.676611326961817472e-01
7.347347347347347180e-01 7.673264355001158110e-01
7.357357357357356964e-01 7.670126034867297271e-01
7.367367367367367859e-01 7.667197119636061098e-01
7.377377377377377643e-01 7.664478313063400883e-01
7.387387387387387427e-01 7.661970269225089059e-01
7.397397397397397212e-01 7.659673592180756829e-01
7.407407407407406996e-01 7.657588835662672011e-01
7.417417417417417891e-01 7.655716502789641220e-01
7.427427427427427675e-01 7.654057045806421655e-01
7.437437437437437460e-01 7.652610865848916699e-01
7.447447447447447244e-01 7.651378312735500620e-01
7.457457457457457028e-01 7.650359684784697745e-01
7.467467467467467923e-01 7.649555228659472572e-01
7.477477477477477708e-01 7.648965139238296240e-01
7.487487487487487492e-01 7.648589559513198077e-01
7.497497497497497276e-01 7.648428580514873287e-01
7.507507507507507061e-01 7.648482241264998871e-01
7.517517517517517955e-01 7.648750528755784428e-01
7.527527527527527740e-01 7.649233377956778934e-01
7.537537537537537524e-01 7.649930671848957919e-01
7.547547547547547309e-01 7.650842241486017770e-01
7.557557557557557093e-01 7.651967866082807213e-01
7.567567567567567988e-01 7.653307273130784960e-01
7.577577577577577772e-01 7.654860138540373615e-01
7.587587587587587556e-01 7.656626086809988907e-01
7.597597597597597341e-01 7.658604691221576610e-01
7.607607607607607125e-01 7.660795474062387367e-01
7.617617617617618020e-01 7.663197906872701859e-01
7.627627627627627804e-01 7.665811410719236552e-01
7.637637637637637589e-01 7.668635356493829214e-01
7.647647647647647373e-01 7.671669065237090024e-01
7.657657657657657158e-01 7.674911808486589715e-01
7.667667667667668052e-01 7.678362808649160653e-01
7.677677677677677837e-01 7.682021239396852330e-01
7.687687687687687621e-01 7.685886226086076078e-01
7.697697697697697405e-01 7.689956846199408336e-01
7.707707707707707190e-01 7.694232129809541743e-01
7.717717717717718084e-01 7.698711060064821199e-01
7.727727727727727869e-01 7.703392573695785339e-01
7.737737737737737653e-01 7.708275561542132781e-01
7.747747747747747438e-01 7.713358869099480319e-01
7.757757757757757222e-01 7.718641297085303554e-01
7.767767767767768117e-01 7.724121602023372724e-01
7.777777777777777901e-01 7.729798496846073119e-01
7.787787787787787686e-01 7.735670651513885110e-01
7.797797797797797470e-01 7.741736693651352086e-01
7.807807807807807254e-01 7.747995209198850208e-01
7.817817817817818149e-01 7.754444743079424995e-01
7.827827827827827933e-01 7.761083799879975320e-01
7.837837837837837718e-01 7.767910844546099813e-01
7.847847847847847502e-01 7.774924303089822963e-01
7.857857857857857287e-01 7.782122563309485930e-01
7.867867867867868181e-01 7.789503975521089307e-01
7.877877877877877966e-01 7.797066853300302913e-01
7.887887887887887750e-01 7.804809474234439826e-01
7.897897897897897534e-01 7.812730080683649714e-01
7.907907907907907319e-01 7.820826880550572069e-01
7.917917917917918214e-01 7.829098048057749892e-01
7.927927927927927998e-01 7.837541724532055554e-01
7.937937937937937782e-01 7.846156019195423825e-01
7.947947947947947567e-01 7.854939009961142693e-01
7.957957957957957351e-01 7.863888744235049133e-01
7.967967967967968246e-01 7.873003239720879343e-01
7.977977977977978030e-01 7.882280485229118394e-01
7.987987987987987815e-01 7.891718441488665414e-01
7.997997997997997599e-01 7.901315041960632612e-01
8.008008008008007383e-01 7.911068193653645331e-01
8.018018018018018278e-01 7.920975777940003626e-01
8.028028028028028062e-01 7.931035651372050355e-01
8.038038038038037847e-01 7.941245646498169553e-01
8.048048048048047631e-01 7.951603572677806708e-01
8.058058058058058526e-01 7.962107216894918071e-01
8.068068068068068310e-01 7.972754344569288332e-01
8.078078078078078095e-01 7.983542700365192646e-01
8.088088088088087879e-01 7.994470008996840127e-01
8.098098098098097664e-01 8.005533976030098087e-01
8.108108108108108558e-01 8.016732288680009644e-01
8.118118118118118343e-01 8.028062616603606205e-01
8.128128128128128127e-01 8.039522612687580727e-01
8.138138138138137911e-01 8.051109913830365450e-01
8.148148148148147696e-01 8.062822141718180013e-01
8.158158158158158590e-01 8.074656903594669144e-01
8.168168168168168375e-01 8.086611793023731343e-01
8.178178178178178159e-01 8.098684390645181086e-01
8.188188188188187944e-01 8.110872264922861508e-01
8.198198198198197728e-01 8.123172972884940002e-01
8.208208208208208623e-01 8.135584060856001498e-01
8.218218218218218407e-01 8.148103065180702931e-01
8.228228228228228192e-01 8.160727512938699135e-01
8.238238238238237976e-01 8.173454922650549292e-01
8.248248248248247760e-01 8.186282804974402971e-01
8.258258258258258655e-01 8.199208663393242613e-01
8.268268268268268439e-01 8.212229994892432661e-01
8.278278278278278224e-01 8.225344290627437660e-01
8.288288288288288008e-01 8.238549036581511720e-01
8.298298298298297793e-01 8.251841714213197232e-01
8.308308308308308687e-01 8.265219801093510732e-01
8.318318318318318472e-01 8.278680771532661575e-01
8.328328328328328256e-01 8.292222097196237929e-01
8.338338338338338041e-01 8.305841247710706865e-01
8.348348348348347825e-01 8.319535691258198584e-01
8.358358358358358720e-01 8.333302895160469292e-01
8.368368368368368504e-01 8.347140326452011649e-01
8.378378378378378288e-01 8.361045452442261716e-01
8.388388388388388073e-01 8.375015741266855773e-01
8.398398398398397857e-01 8.389048662427966985e-01
8.408408408408408752e-01 8.403141687323654185e-01
8.418418418418418536e-01 8.417292289766272750e-01
8.428428428428428321e-01 8.431497946489951989e-01
8.438438438438438105e-01 8.445756137647161266e-01
8.448448448448447889e-01 8.460064347294381504e-01
8.458458458458458784e-01 8.474420063866986430e-01
8.468468468468468568e-01 8.488820780643298036e-01
8.478478478478478353e-01 8.503263996197973906e-01
8.488488488488488137e-01 8.517747214844726411e-01
8.498498498498497922e-01 8.532267947068479241e-01
8.508508508508508816e-01 8.546823709947041214e-01
8.518518518518518601e-01 8.561412027562402827e-01
8.528528528528528385e-01 8.576030431401738818e-01
8.538538538538538170e-01 8.590676460748206678e-01
8.548548548548547954e-01 8.605347663061704289e-01
8.558558558558558849e-01 8.620041594349628911e-01
8.568568568568568633e-01 8.634755819527814014e-01
8.578578578578578417e-01 8.649487912771759435e-01
8.588588588588588202e-01 8.664235457858248113e-01
8.598598598598597986e-01 8.678996048497519267e-01
8.608608608608608881e-01 8.693767288656130132e-01
8.618618618618618665e-01 8.708546792870619502e-01
8.628628628628628450e-01 8.723332186552134049e-01
8.638638638638638234e-01 8.738121106282178419e-01
8.648648648648649129e-01 8.752911200099595668e-01
8.658658658658658913e-01 8.767700127778939034e-01
8.668668668668668698e-01 8.782485561100431548e-01
8.678678678678678482e-01 8.797265184111588976e-01
8.688688688688688266e-01 8.812036693380711494e-01
8.698698698698699161e-01 8.826797798242393966e-01
8.708708708708708945e-01 8.841546221035174735e-01
8.718718718718718730e-01 8.856279697331519429e-01
8.728728728728728514e-01 8.870995976160287455e-01
8.738738738738738299e-01 8.885692820221802180e-01
8.748748748748749193e-01 8.900368006095720208e-01
8.758758758758758978e-01 8.915019324441840753e-01
8.768768768768768762e-01 8.929644580194013859e-01
8.778778778778778547e-01 8.944241592747279590e-01
8.788788788788788331e-01 8.958808196138436930e-01
8.798798798798799226e-01 8.973342239220148953e-01
8.808808808808809010e-01 8.987841585828750812e-01
8.818818818818818794e-01 9.002304114945948177e-01
8.828828828828828579e-01 9.016727720854489370e-01
8.838838838838838363e-01 9.031110313288003288e-01
8.848848848848849258e-01 9.045449817575158535e-01
8.858858858858859042e-01 9.059744174778243675e-01
8.868868868868868827e-01 9.073991341826359580e-01
8.878878878878878611e-01 9.088189291643343770e-01
8.888888888888888395e-01 9.102336013270562187e-01
8.898898898898899290e-01 9.116429511984713852e-01
8.908908908908909074e-01 9.130467809410794944e-01
8.918918918918918859e-01 9.144448943630345550e-01
8.928928928928928643e-01 9.158370969285097862e-01
8.938938938938938428e-01 9.172231957676201253e-01
8.948948948948949322e-01 9.186029996859099711e-01
8.958958958958959107e-01 9.199763191734209311e-01
8.968968968968968891e-01 9.213429664133555574e-01
8.978978978978978676e-01 9.227027552903428465e-01
8.988988988988988460e-01 9.240555013983214883e-01
8.998998998998999355e-01 9.254010220480528570e-01
9.009009009009009139e-01 9.267391362742731786e-01
9.019019019019018923e-01 9.280696648424984208e-01
9.029029029029028708e-01 9.293924302554908978e-01
9.039039039039038492e-01 9.307072567594011359e-01
9.049049049049049387e-01 9.320139703495916583e-01
9.059059059059059171e-01 9.333123987761577922e-01
9.069069069069068956e-01 9.346023715491537098e-01
9.079079079079078740e-01 9.358837199435308118e-01
9.089089089089088525e-01 9.371562770038045498e-01
9.099099099099099419e-01 9.384198775484530186e-01
9.109109109109109204e-01 9.396743581740601980e-01
9.119119119119118988e-01 9.409195572592131684e-01
9.129129129129128772e-01 9.421553149681592965e-01
9.139139139139138557e-01 9.433814732542352699e-01
9.149149149149149451e-01 9.445978758630753092e-01
9.159159159159159236e-01 9.458043683356057718e-01
9.169169169169169020e-01 9.470007980108361423e-01
9.179179179179178805e-01 9.481870140284528459e-01
9.189189189189188589e-01 9.493628673312253241e-01
9.199199199199199484e-01 9.505282106672280351e-01
9.209209209209209268e-01 9.516828985918910355e-01
9.219219219219219053e-01 9.528267874698826967e-01
9.229229229229228837e-01 9.539597354768309945e-01
9.239239239239238621e-01 9.550816026008936976e-01
9.249249249249249516e-01 9.561922506441792313e-01
9.259259259259259300e-01 9.572915432240290956e-01
9.269269269269269085e-01 9.583793457741651700e-01
9.279279279279278869e-01 9.594555255457091203e-01
9.289289289289288654e-01 9.605199516080776823e-01
9.299299299299299548e-01 9.615724948497650360e-01
9.309309309309309333e-01 9.626130279790090505e-01
9.319319319319319117e-01 9.636414255243562765e-01
9.329329329329328901e-01 9.646575638351239101e-01
9.339339339339339796e-01 9.656613210817657222e-01
9.349349349349349581e-01 9.666525772561487262e-01
9.359359359359359365e-01 9.676312141717442472e-01
9.369369369369369149e-01 9.685971154637358360e-01
9.379379379379378934e-01 9.695501665890515763e-01
9.389389389389389828e-01 9.704902548263242279e-01
9.399399399399399613e-01 9.714172692757819805e-01
9.409409409409409397e-01 9.723311008590757032e-01
9.419419419419419182e-01 9.732316423190463528e-01
9.429429429429428966e-01 9.741187882194344283e-01
9.439439439439439861e-01 9.749924349445384664e-01
9.449449449449449645e-01 9.758524806988223554e-01
9.459459459459459429e-01 9.766988255064789071e-01
9.469469469469469214e-01 9.775313712109493514e-01
9.479479479479478998e-01 9.783500214744047518e-01
9.489489489489489893e-01 9.791546817771906719e-01
9.499499499499499677e-01 9.799452594172390896e-01
9.509509509509509462e-01 9.807216635094504475e-01
9.519519519519519246e-01 9.814838049850476143e-01
9.529529529529529031e-01 9.822315965909060864e-01
9.539539539539539925e-01 9.829649528888619869e-01
9.549549549549549710e-01 9.836837902549999679e-01
9.559559559559559494e-01 9.843880268789247934e-01
9.569569569569569278e-01 9.850775827630190440e-01
9.579579579579579063e-01 9.857523797216861672e-01
9.589589589589589957e-01 9.864123413805859775e-01
9.599599599599599742e-01 9.870573931758598318e-01
9.609609609609609526e-01 9.876874623533513642e-01
9.619619619619619311e-01 9.883024779678223348e-01
9.629629629629629095e-01 9.889023708821670366e-01
9.639639639639639990e-01 9.894870737666244809e-01
9.649649649649649774e-01 9.900565210979942465e-01
9.659659659659659559e-01 9.906106491588542173e-01
9.669669669669669343e-01 9.911493960367819822e-01
9.679679679679679127e-01 9.916727016235844516e-01
9.689689689689690022e-01 9.921805076145335800e-01
9.699699699699699806e-01 9.926727575076111920e-01
9.709709709709709591e-01 9.931493966027650222e-01
9.719719719719719375e-01 9.936103720011758567e-01
9.729729729729729160e-01 9.940556326045372204e-01
9.739739739739740054e-01 9.944851291143504968e-01
9.749749749749749839e-01 9.948988140312335915e-01
9.759759759759759623e-01 9.952966416542472494e-01
9.769769769769769407e-01 9.956785680802384686e-01
9.779779779779779192e-01 9.960445512032013449e-01
9.789789789789790087e-01 9.963945507136586777e-01
9.799799799799799871e-01 9.967285280980623385e-01
9.809809809809809655e-01 9.970464466382154001e-01
9.819819819819819440e-01 9.973482714107162472e-01
9.829829829829829224e-01 9.976339692864244491e-01
9.839839839839840119e-01 9.979035089299507222e-01
9.849849849849849903e-01 9.981568607991699871e-01
9.859859859859859688e-01 9.983939971447597372e-01
9.869869869869869472e-01 9.986148920097633885e-01
9.879879879879879256e-01 9.988195212291786085e-01
9.889889889889890151e-01 9.990078624295728460e-01
9.899899899899899935e-01 9.991798950287248404e-01
9.909909909909909720e-01 9.993356002352934420e-01
9.919919919919919504e-01 9.994749610485139657e-01
9.929929929929930399e-01 9.995979622579225232e-01
9.939939939939940183e-01 9.997045904431079988e-01
9.949949949949949968e-01 9.997948339734928913e-01
9.959959959959959752e-01 9.998686830081431332e-01
9.969969969969969537e-01 9.999261294956064416e-01
9.979979979979980431e-01 9.999671671737796474e-01
9.989989989989990216e-01 9.999917915698057769e-01
1.000000000000000000e+00 1.000000000000000000e+00
