# Supplementary material for: A generalized density-modulated twist-splay-bend phase of banana-shaped particles
Source: Nat Commun. 2021 Apr 12;12:2157. doi: 10.1038/s41467-021-22413-8 (PMC8041804; doi:10.1038/s41467-021-22413-8)
Supplement: Supplementary file 3 — Source Data [file 41467_2021_22413_MOESM3_ESM.zip › SourceDataFile/SupplementaryFigure2/SupplementaryFigure2b/dozov_ny_0.7.txt]

0.000000000000000000e+00 0.000000000000000000e+00
1.001001001001000992e-03 4.402589098712813252e-03
2.002002002002001985e-03 8.804918713923751833e-03
3.003003003003002977e-03 1.320672940442651697e-02
4.004004004004003969e-03 1.760776181359121131e-02
5.005005005005004962e-03 2.200775671161568983e-02
6.006006006006005954e-03 2.640645503773271160e-02
7.007007007007006946e-03 3.080359794235817961e-02
8.008008008008007939e-03 3.519892682916579696e-02
9.009009009009008931e-03 3.959218339707355067e-02
1.001001001001000992e-02 4.398310968212727073e-02
1.101101101101101092e-02 4.837144809926697403e-02
1.201201201201201191e-02 5.275694148396120609e-02
1.301301301301301290e-02 5.713933313369518735e-02
1.401401401401401389e-02 6.151836684929828242e-02
1.501501501501501488e-02 6.589378697609649116e-02
1.601601601601601588e-02 7.026533844487579950e-02
1.701701701701701513e-02 7.463276681264230383e-02
1.801801801801801786e-02 7.899581830316507181e-02
1.901901901901902059e-02 8.335423984728762559e-02
2.002002002002001985e-02 8.770777912299453083e-02
2.102102102102101910e-02 9.205618459521947017e-02
2.202202202202202183e-02 9.639920555538056268e-02
2.302302302302302456e-02 1.007365921606302589e-01
2.402402402402402382e-02 1.050680954728061556e-01
2.502502502502502307e-02 1.093934674970695187e-01
2.602602602602602580e-02 1.137124612202185664e-01
2.702702702702702853e-02 1.180248306486634813e-01
2.802802802802802778e-02 1.223303308460507027e-01
2.902902902902902704e-02 1.266287179705238575e-01
3.003003003003002977e-02 1.309197493116086020e-01
3.103103103103103250e-02 1.352031833267096084e-01
3.203203203203203175e-02 1.394787796772074817e-01
3.303303303303303101e-02 1.437462992641435899e-01
3.403403403403403027e-02 1.480055042634815521e-01
3.503503503503503647e-02 1.522561581609332693e-01
3.603603603603603572e-02 1.564980257863390067e-01
3.703703703703703498e-02 1.607308733475898699e-01
3.803803803803804118e-02 1.649544684640819603e-01
3.903903903903904044e-02 1.691685801996917204e-01
4.004004004004003969e-02 1.733729790952618643e-01
4.104104104104103895e-02 1.775674372005879853e-01
4.204204204204203821e-02 1.817517281058951550e-01
4.304304304304304440e-02 1.859256269727959099e-01
4.404404404404404366e-02 1.900889105647187716e-01
4.504504504504504292e-02 1.942413572767992813e-01
4.604604604604604912e-02 1.983827471652236385e-01
4.704704704704704837e-02 2.025128619760165338e-01
4.804804804804804763e-02 2.066314851732646007e-01
4.904904904904904689e-02 2.107384019667670749e-01
5.005005005005004615e-02 2.148333993391058072e-01
5.105105105105105234e-02 2.189162660721270248e-01
5.205205205205205160e-02 2.229867927728262367e-01
5.305305305305305086e-02 2.270447718986309815e-01
5.405405405405405705e-02 2.310899977820726203e-01
5.505505505505505631e-02 2.351222666548410389e-01
5.605605605605605557e-02 2.391413766712167099e-01
5.705705705705705483e-02 2.431471279308723143e-01
5.805805805805805409e-02 2.471393225010392602e-01
5.905905905905906028e-02 2.511177644380332974e-01
6.006006006006005954e-02 2.550822598081332049e-01
6.106106106106105880e-02 2.590326167078083053e-01
6.206206206206206499e-02 2.629686452832892818e-01
6.306306306306305731e-02 2.668901577494786626e-01
6.406406406406406351e-02 2.707969684081961703e-01
6.506506506506506970e-02 2.746888936657543301e-01
6.606606606606606202e-02 2.785657520498624473e-01
6.706706706706706822e-02 2.824273642258540162e-01
6.806806806806806054e-02 2.862735530122347272e-01
6.906906906906906674e-02 2.901041433955494631e-01
7.007007007007007293e-02 2.939189625445637333e-01
7.107107107107106525e-02 2.977178398237587120e-01
7.207207207207207145e-02 3.015006068061388822e-01
7.307307307307307764e-02 3.052670972853467335e-01
7.407407407407406996e-02 3.090171472870884561e-01
7.507507507507507616e-02 3.127505950798651901e-01
7.607607607607608236e-02 3.164672811850106071e-01
7.707707707707707467e-02 3.201670483860353245e-01
7.807807807807808087e-02 3.238497417372758203e-01
7.907907907907907319e-02 3.275152085718492923e-01
8.008008008008007939e-02 3.311632985089141279e-01
8.108108108108108558e-02 3.347938634602374286e-01
8.208208208208207790e-02 3.384067576360684226e-01
8.308308308308308410e-02 3.420018375503215413e-01
8.408408408408407642e-02 3.455789620250685479e-01
8.508508508508508261e-02 3.491379921943419395e-01
8.608608608608608881e-02 3.526787915072514545e-01
8.708708708708708113e-02 3.562012257304171259e-01
8.808808808808808732e-02 3.597051629497183267e-01
8.908908908908909352e-02 3.631904735713646915e-01
9.009009009009008584e-02 3.666570303222906890e-01
9.109109109109109204e-02 3.701047082498753471e-01
9.209209209209209823e-02 3.735333847209940106e-01
9.309309309309309055e-02 3.769429394204027450e-01
9.409409409409409675e-02 3.803332543484605477e-01
9.509509509509508907e-02 3.837042138181939732e-01
9.609609609609609526e-02 3.870557044517080048e-01
9.709709709709710146e-02 3.903876151759479440e-01
9.809809809809809378e-02 3.936998372178167616e-01
9.909909909909909997e-02 3.969922640986542350e-01
1.001001001001000923e-01 4.002647916280819840e-01
1.011011011011010985e-01 4.035173178972205621e-01
1.021021021021021047e-01 4.067497432712836591e-01
1.031031031031030970e-01 4.099619703815576277e-01
1.041041041041041032e-01 4.131539041167688886e-01
1.051051051051051094e-01 4.163254516138484851e-01
1.061061061061061017e-01 4.194765222481003919e-01
1.071071071071071079e-01 4.226070276227777422e-01
1.081081081081081141e-01 4.257168815580772980e-01
1.091091091091091064e-01 4.288060000795564375e-01
1.101101101101101126e-01 4.318743014059829299e-01
1.111111111111111049e-01 4.349217059366217164e-01
1.121121121121121111e-01 4.379481362379696319e-01
1.131131131131131173e-01 4.409535170299435092e-01
1.141141141141141097e-01 4.439377751715311571e-01
1.151151151151151159e-01 4.469008396459132060e-01
1.161161161161161082e-01 4.498426415450631488e-01
1.171171171171171144e-01 4.527631140538362353e-01
1.181181181181181206e-01 4.556621924335527152e-01
1.191191191191191129e-01 4.585398140050885307e-01
1.201201201201201191e-01 4.613959181314778446e-01
1.211211211211211253e-01 4.642304462000397258e-01
1.221221221221221176e-01 4.670433416040372099e-01
1.231231231231231238e-01 4.698345497238783919e-01
1.241241241241241300e-01 4.726040179078667691e-01
1.251251251251251362e-01 4.753516954525153215e-01
1.261261261261261146e-01 4.780775335824283823e-01
1.271271271271271208e-01 4.807814854297658980e-01
1.281281281281281270e-01 4.834635060132955742e-01
1.291291291291291332e-01 4.861235522170480050e-01
1.301301301301301394e-01 4.887615827685793946e-01
1.311311311311311179e-01 4.913775582168565803e-01
1.321321321321321240e-01 4.939714409097721304e-01
1.331331331331331302e-01 4.965431949713008386e-01
1.341341341341341364e-01 4.990927862783071101e-01
1.351351351351351426e-01 5.016201824370147833e-01
1.361361361361361211e-01 5.041253527591507133e-01
1.371371371371371273e-01 5.066082682377689439e-01
1.381381381381381335e-01 5.090689015227711778e-01
1.391391391391391397e-01 5.115072268961308177e-01
1.401401401401401459e-01 5.139232202468326793e-01
1.411411411411411521e-01 5.163168590455385898e-01
1.421421421421421305e-01 5.186881223189901968e-01
1.431431431431431367e-01 5.210369906241607563e-01
1.441441441441441429e-01 5.233634460221636697e-01
1.451451451451451491e-01 5.256674720519326494e-01
1.461461461461461553e-01 5.279490537036823916e-01
1.471471471471471337e-01 5.302081773921604180e-01
1.481481481481481399e-01 5.324448309297024062e-01
1.491491491491491461e-01 5.346590034991004492e-01
1.501501501501501523e-01 5.368506856262967863e-01
1.511511511511511585e-01 5.390198691529137776e-01
1.521521521521521647e-01 5.411665472086291118e-01
1.531531531531531432e-01 5.432907141834107945e-01
1.541541541541541493e-01 5.453923656996193525e-01
1.551551551551551555e-01 5.474714985839899128e-01
1.561561561561561617e-01 5.495281108395071445e-01
1.571571571571571679e-01 5.515622016171780606e-01
1.581581581581581464e-01 5.535737711877213307e-01
1.591591591591591526e-01 5.555628209131772133e-01
1.601601601601601588e-01 5.575293532184528722e-01
1.611611611611611650e-01 5.594733715628131820e-01
1.621621621621621712e-01 5.613948804113259028e-01
1.631631631631631496e-01 5.632938852062752133e-01
1.641641641641641558e-01 5.651703923385515971e-01
1.651651651651651620e-01 5.670244091190287383e-01
1.661661661661661682e-01 5.688559437499404181e-01
1.671671671671671744e-01 5.706650052962658481e-01
1.681681681681681528e-01 5.724516036571335453e-01
1.691691691691691590e-01 5.742157495372561815e-01
1.701701701701701652e-01 5.759574544184047351e-01
1.711711711711711714e-01 5.776767305309334910e-01
1.721721721721721776e-01 5.793735908253649924e-01
1.731731731731731838e-01 5.810480489440470464e-01
1.741741741741741623e-01 5.827001191928881108e-01
1.751751751751751685e-01 5.843298165131863842e-01
1.761761761761761746e-01 5.859371564535562626e-01
1.771771771771771808e-01 5.875221551419681498e-01
1.781781781781781870e-01 5.890848292579053957e-01
1.791791791791791655e-01 5.906251960046541294e-01
1.801801801801801717e-01 5.921432730817288714e-01
1.811811811811811779e-01 5.936390786574501366e-01
1.821821821821821841e-01 5.951126313416772451e-01
1.831831831831831903e-01 5.965639501587103322e-01
1.841841841841841965e-01 5.979930545203675507e-01
1.851851851851851749e-01 5.993999641992484584e-01
1.861861861861861811e-01 6.007846993021915827e-01
1.871871871871871873e-01 6.021472802439347127e-01
1.881881881881881935e-01 6.034877277209880209e-01
1.891891891891891997e-01 6.048060626857268973e-01
1.901901901901901781e-01 6.061023063207147121e-01
1.911911911911911843e-01 6.073764800132624986e-01
1.921921921921921905e-01 6.086286053302347732e-01
1.931931931931931967e-01 6.098587039931087084e-01
1.941941941941942029e-01 6.110667978532959843e-01
1.951951951951951814e-01 6.122529088677350906e-01
1.961961961961961876e-01 6.134170590747594076e-01
1.971971971971971938e-01 6.145592705702536129e-01
1.981981981981981999e-01 6.156795654841002996e-01
1.991991991991992061e-01 6.167779659569296857e-01
2.002002002002001846e-01 6.178544941171753013e-01
2.012012012012011908e-01 6.189091720584460887e-01
2.022022022022021970e-01 6.199420218172198016e-01
2.032032032032032032e-01 6.209530653508656961e-01
2.042042042042042094e-01 6.219423245160039526e-01
2.052052052052052156e-01 6.229098210472069352e-01
2.062062062062061940e-01 6.238555765360498384e-01
2.072072072072072002e-01 6.247796124105178261e-01
2.082082082082082064e-01 6.256819499147738828e-01
2.092092092092092126e-01 6.265626100892960348e-01
2.102102102102102188e-01 6.274216137513882741e-01
2.112112112112111972e-01 6.282589814760719538e-01
2.122122122122122034e-01 6.290747335773627658e-01
2.132132132132132096e-01 6.298688900899397369e-01
2.142142142142142158e-01 6.306414707512110196e-01
2.152152152152152220e-01 6.313924949837824707e-01
2.162162162162162282e-01 6.321219818783341271e-01
2.172172172172172067e-01 6.328299501769085733e-01
2.182182182182182129e-01 6.335164182566188629e-01
2.192192192192192191e-01 6.341814041137775471e-01
2.202202202202202252e-01 6.348249253484534727e-01
2.212212212212212314e-01 6.354469991494612335e-01
2.222222222222222099e-01 6.360476422797861629e-01
2.232232232232232161e-01 6.366268710624503058e-01
2.242242242242242223e-01 6.371847013668227033e-01
2.252252252252252285e-01 6.377211485953793169e-01
2.262262262262262347e-01 6.382362276709151461e-01
2.272272272272272131e-01 6.387299530242119827e-01
2.282282282282282193e-01 6.392023385821673509e-01
2.292292292292292255e-01 6.396533977563860773e-01
2.302302302302302317e-01 6.400831434322383773e-01
2.312312312312312379e-01 6.404915879583892302e-01
2.322322322322322163e-01 6.408787431367977128e-01
2.332332332332332225e-01 6.412446202131953932e-01
2.342342342342342287e-01 6.415892298680407890e-01
2.352352352352352349e-01 6.419125822079564392e-01
2.362362362362362411e-01 6.422146867576482565e-01
2.372372372372372473e-01 6.424955524523113803e-01
2.382382382382382258e-01 6.427551876305239720e-01
2.392392392392392320e-01 6.429936000276312846e-01
2.402402402402402382e-01 6.432107967696214512e-01
2.412412412412412444e-01 6.434067843674938780e-01
2.422422422422422505e-01 6.435815687121250184e-01
2.432432432432432290e-01 6.437351550696296387e-01
2.442442442442442352e-01 6.438675480772193538e-01
2.452452452452452414e-01 6.439787517395622052e-01
2.462462462462462476e-01 6.440687694256412854e-01
2.472472472472472538e-01 6.441376038661144054e-01
2.482482482482482600e-01 6.441852571511766934e-01
2.492492492492492384e-01 6.442117307289242367e-01
2.502502502502502724e-01 6.442170254042223210e-01
2.512512512512512508e-01 6.442011413380751561e-01
2.522522522522522292e-01 6.441640780475009764e-01
2.532532532532532632e-01 6.441058344059089613e-01
2.542542542542542416e-01 6.440264086439804192e-01
2.552552552552552756e-01 6.439257983510530137e-01
2.562562562562562540e-01 6.438040004770075875e-01
2.572572572572572325e-01 6.436610113346574735e-01
2.582582582582582664e-01 6.434968266026386274e-01
2.592592592592592449e-01 6.433114413288015809e-01
2.602602602602602788e-01 6.431048499341022184e-01
2.612612612612612573e-01 6.428770462169913769e-01
2.622622622622622357e-01 6.426280233583023804e-01
2.632632632632632697e-01 6.423577739266340680e-01
2.642642642642642481e-01 6.420662898842284250e-01
2.652652652652652820e-01 6.417535625933407095e-01
2.662662662662662605e-01 6.414195828231018526e-01
2.672672672672672389e-01 6.410643407568679120e-01
2.682682682682682729e-01 6.406878260000580250e-01
2.692692692692692513e-01 6.402900275884767511e-01
2.702702702702702853e-01 6.398709339971179189e-01
2.712712712712712637e-01 6.394305331494494204e-01
2.722722722722722422e-01 6.389688124271744041e-01
2.732732732732732761e-01 6.384857586804666418e-01
2.742742742742742545e-01 6.379813582386780757e-01
2.752752752752752885e-01 6.374555969215139895e-01
2.762762762762762669e-01 6.369084600506733640e-01
2.772772772772773009e-01 6.363399324619504194e-01
2.782782782782782793e-01 6.357499985177960111e-01
2.792792792792792578e-01 6.351386421203311095e-01
2.802802802802802917e-01 6.345058467248131384e-01
2.812812812812812702e-01 6.338515953535479586e-01
2.822822822822823041e-01 6.331758706102441625e-01
2.832832832832832826e-01 6.324786546948077959e-01
2.842842842842842610e-01 6.317599294185689551e-01
2.852852852852852950e-01 6.310196762199393739e-01
2.862862862862862734e-01 6.302578761804948915e-01
2.872872872872873073e-01 6.294745100414776973e-01
2.882882882882882858e-01 6.286695582207150190e-01
2.892892892892892642e-01 6.278430008299461518e-01
2.902902902902902982e-01 6.269948176925572714e-01
2.912912912912912766e-01 6.261249883617137080e-01
2.922922922922923106e-01 6.252334921388883471e-01
2.932932932932932890e-01 6.243203080927777204e-01
2.942942942942942675e-01 6.233854150786013459e-01
2.952952952952953014e-01 6.224287917577793205e-01
2.962962962962962798e-01 6.214504166179798395e-01
2.972972972972973138e-01 6.204502679935324228e-01
2.982982982982982922e-01 6.194283240862001882e-01
2.992992992992992707e-01 6.183845629863047311e-01
3.003003003003003046e-01 6.173189626941956165e-01
3.013013013013012831e-01 6.162315011420624877e-01
3.023023023023023170e-01 6.151221562160749112e-01
3.033033033033032955e-01 6.139909057788530689e-01
3.043043043043043294e-01 6.128377276922526429e-01
3.053053053053053079e-01 6.116625998404652265e-01
3.063063063063062863e-01 6.104655001534187164e-01
3.073073073073073203e-01 6.092464066304787984e-01
3.083083083083082987e-01 6.080052973644366476e-01
3.093093093093093326e-01 6.067421505657794034e-01
3.103103103103103111e-01 6.054569445872349798e-01
3.113113113113112895e-01 6.041496579485822194e-01
3.123123123123123235e-01 6.028202693617189523e-01
3.133133133133133019e-01 6.014687577559807430e-01
3.143143143143143359e-01 6.000951023037003340e-01
3.153153153153153143e-01 5.986992824460016793e-01
3.163163163163162928e-01 5.972812779188172438e-01
3.173173173173173267e-01 5.958410687791225735e-01
3.183183183183183051e-01 5.943786354313786990e-01
3.193193193193193391e-01 5.928939586541726037e-01
3.203203203203203175e-01 5.913870196270480939e-01
3.213213213213212960e-01 5.898577999575169706e-01
3.223223223223223299e-01 5.883062817082435059e-01
3.233233233233233084e-01 5.867324474243901244e-01
3.243243243243243423e-01 5.851362801611159625e-01
3.253253253253253208e-01 5.835177635112224204e-01
3.263263263263262992e-01 5.818768816329291660e-01
3.273273273273273332e-01 5.802136192777770374e-01
3.283283283283283116e-01 5.785279618186477402e-01
3.293293293293293456e-01 5.768198952778853528e-01
3.303303303303303240e-01 5.750894063555168634e-01
3.313313313313313024e-01 5.733364824575557517e-01
3.323323323323323364e-01 5.715611117243838413e-01
3.333333333333333148e-01 5.697632830591964348e-01
3.343343343343343488e-01 5.679429861565044035e-01
3.353353353353353272e-01 5.661002115306813520e-01
3.363363363363363057e-01 5.642349505445447555e-01
3.373373373373373396e-01 5.623471954379629656e-01
3.383383383383383181e-01 5.604369393564760937e-01
3.393393393393393520e-01 5.585041763799193371e-01
3.403403403403403304e-01 5.565489015510418636e-01
3.413413413413413644e-01 5.545711109041056019e-01
3.423423423423423428e-01 5.525708014934579415e-01
3.433433433433433213e-01 5.505479714220643528e-01
3.443443443443443552e-01 5.485026198699928246e-01
3.453453453453453337e-01 5.464347471228359066e-01
3.463463463463463676e-01 5.443443546000641398e-01
3.473473473473473461e-01 5.422314448832957767e-01
3.483483483483483245e-01 5.400960217444730205e-01
3.493493493493493585e-01 5.379380901739367893e-01
3.503503503503503369e-01 5.357576564083856852e-01
3.513513513513513709e-01 5.335547279587069536e-01
3.523523523523523493e-01 5.313293136376748826e-01
3.533533533533533277e-01 5.290814235874983229e-01
3.543543543543543617e-01 5.268110693072108885e-01
3.553553553553553401e-01 5.245182636798908504e-01
3.563563563563563741e-01 5.222030209997013950e-01
3.573573573573573525e-01 5.198653569987371492e-01
3.583583583583583310e-01 5.175052888736706436e-01
3.593593593593593649e-01 5.151228353121828363e-01
3.603603603603603434e-01 5.127180165191695949e-01
3.613613613613613773e-01 5.102908542427134764e-01
3.623623623623623557e-01 5.078413717998080390e-01
3.633633633633633342e-01 5.053695941018243598e-01
3.643643643643643681e-01 5.028755476797091006e-01
3.653653653653653466e-01 5.003592607089063504e-01
3.663663663663663805e-01 4.978207630339841483e-01
3.673673673673673590e-01 4.952600861929651876e-01
3.683683683683683929e-01 4.926772634413430496e-01
3.693693693693693714e-01 4.900723297757778596e-01
3.703703703703703498e-01 4.874453219574585994e-01
3.713713713713713838e-01 4.847962785351220272e-01
3.723723723723723622e-01 4.821252398677191575e-01
3.733733733733733962e-01 4.794322481467153119e-01
3.743743743743743746e-01 4.767173474180186887e-01
3.753753753753753530e-01 4.739805836035218545e-01
3.763763763763763870e-01 4.712220045222495490e-01
3.773773773773773654e-01 4.684416599111024260e-01
3.783783783783783994e-01 4.656396014451838483e-01
3.793793793793793778e-01 4.628158827577044110e-01
3.803803803803803563e-01 4.599705594594505897e-01
3.813813813813813902e-01 4.571036891578096339e-01
3.823823823823823687e-01 4.542153314753412108e-01
3.833833833833834026e-01 4.513055480678856424e-01
3.843843843843843811e-01 4.483744026422008533e-01
3.853853853853853595e-01 4.454219609731154828e-01
3.863863863863863934e-01 4.424482909201946090e-01
3.873873873873873719e-01 4.394534624439044856e-01
3.883883883883884058e-01 4.364375476212675187e-01
3.893893893893893843e-01 4.334006206610050427e-01
3.903903903903903627e-01 4.303427579181501317e-01
3.913913913913913967e-01 4.272640379081285578e-01
3.923923923923923751e-01 4.241645413203009030e-01
3.933933933933934091e-01 4.210443510309503368e-01
3.943943943943943875e-01 4.179035521157160593e-01
3.953953953953953659e-01 4.147422318614613079e-01
3.963963963963963999e-01 4.115604797775680446e-01
3.973973973973973783e-01 4.083583876066525509e-01
3.983983983983984123e-01 4.051360493346939928e-01
3.993993993993993907e-01 4.018935612005698488e-01
4.004004004004003692e-01 3.986310217049884308e-01
4.014014014014014031e-01 3.953485316188182774e-01
4.024024024024023816e-01 3.920461939908020388e-01
4.034034034034034155e-01 3.887241141546495249e-01
4.044044044044043940e-01 3.853823997355099173e-01
4.054054054054054279e-01 3.820211606558087669e-01
4.064064064064064064e-01 3.786405091404507206e-01
4.074074074074073848e-01 3.752405597213806510e-01
4.084084084084084187e-01 3.718214292414976918e-01
4.094094094094093972e-01 3.683832368579185723e-01
4.104104104104104311e-01 3.649261040445840321e-01
4.114114114114114096e-01 3.614501545942071514e-01
4.124124124124123880e-01 3.579555146195535498e-01
4.134134134134134220e-01 3.544423125540583364e-01
4.144144144144144004e-01 3.509106791517689339e-01
4.154154154154154344e-01 3.473607474866116096e-01
4.164164164164164128e-01 3.437926529509828244e-01
4.174174174174173912e-01 3.402065332536581832e-01
4.184184184184184252e-01 3.366025284170180432e-01
4.194194194194194036e-01 3.329807807735878367e-01
4.204204204204204376e-01 3.293414349618902226e-01
4.214214214214214160e-01 3.256846379216081222e-01
4.224224224224223945e-01 3.220105388880563635e-01
4.234234234234234284e-01 3.183192893859610462e-01
4.244244244244244069e-01 3.146110432225471265e-01
4.254254254254254408e-01 3.108859564799276720e-01
4.264264264264264193e-01 3.071441875068061100e-01
4.274274274274273977e-01 3.033858969094760938e-01
4.284284284284284317e-01 2.996112475421315313e-01
4.294294294294294101e-01 2.958204044964835022e-01
4.304304304304304440e-01 2.920135350906796767e-01
4.314314314314314225e-01 2.881908088575349525e-01
4.324324324324324564e-01 2.843523975320695341e-01
4.334334334334334349e-01 2.804984750383588965e-01
4.344344344344344133e-01 2.766292174756925792e-01
4.354354354354354473e-01 2.727448031040519694e-01
4.364364364364364257e-01 2.688454123289025222e-01
4.374374374374374597e-01 2.649312276853029724e-01
4.384384384384384381e-01 2.610024338213430828e-01
4.394394394394394165e-01 2.570592174809008257e-01
4.404404404404404505e-01 2.531017674857308775e-01
4.414414414414414289e-01 2.491302747168892828e-01
4.424424424424424629e-01 2.451449320954892097e-01
4.434434434434434413e-01 2.411459345628026996e-01
4.444444444444444198e-01 2.371334790597065534e-01
4.454454454454454537e-01 2.331077645054795699e-01
4.464464464464464322e-01 2.290689917759558825e-01
4.474474474474474661e-01 2.250173636810397781e-01
4.484484484484484446e-01 2.209530849415894671e-01
4.494494494494494230e-01 2.168763621656703000e-01
4.504504504504504570e-01 2.127874038241930332e-01
4.514514514514514354e-01 2.086864202259357537e-01
4.524524524524524693e-01 2.045736234919564855e-01
4.534534534534534478e-01 2.004492275294125769e-01
4.544544544544544262e-01 1.963134480047810937e-01
4.554554554554554602e-01 1.921665023164987329e-01
4.564564564564564386e-01 1.880086095670233937e-01
4.574574574574574726e-01 1.838399905343276741e-01
4.584584584584584510e-01 1.796608676428318729e-01
4.594594594594594295e-01 1.754714649337856813e-01
4.604604604604604634e-01 1.712720080351071428e-01
4.614614614614614418e-01 1.670627241306883448e-01
4.624624624624624758e-01 1.628438419291765304e-01
4.634634634634634542e-01 1.586155916322427584e-01
4.644644644644644327e-01 1.543782049023414149e-01
4.654654654654654666e-01 1.501319148299809780e-01
4.664664664664664451e-01 1.458769559005076988e-01
4.674674674674674790e-01 1.416135639604143570e-01
4.684684684684684575e-01 1.373419761831888020e-01
4.694694694694694914e-01 1.330624310347092998e-01
4.704704704704704699e-01 1.287751682381992890e-01
4.714714714714714483e-01 1.244804287387527436e-01
4.724724724724724823e-01 1.201784546674418974e-01
4.734734734734734607e-01 1.158694893050187663e-01
4.744744744744744946e-01 1.115537770452224575e-01
4.754754754754754731e-01 1.072315633577058114e-01
4.764764764764764515e-01 1.029030947505898685e-01
4.774774774774774855e-01 9.856861873266238583e-02
4.784784784784784639e-01 9.422838377523458375e-02
4.794794794794794979e-01 8.988263927366078876e-02
4.804804804804804763e-01 8.553163550854353536e-02
4.814814814814814548e-01 8.117562360663133081e-02
4.824824824824824887e-01 7.681485550142438945e-02
4.834834834834834671e-01 7.244958389350106276e-02
4.844844844844845011e-01 6.808006221057871787e-02
4.854854854854854795e-01 6.370654456732446902e-02
4.864864864864864580e-01 5.932928572492307540e-02
4.874874874874874919e-01 5.494854105042660392e-02
4.884884884884884704e-01 5.056456647589085973e-02
4.894894894894895043e-01 4.617761845731264969e-02
4.904904904904904828e-01 4.178795393339233832e-02
4.914914914914914612e-01 3.739583028412113430e-02
4.924924924924924952e-01 3.300150528921806659e-02
4.934934934934934736e-01 2.860523708643059396e-02
4.944944944944945076e-01 2.420728412970480845e-02
4.954954954954954860e-01 1.980790514725006349e-02
4.964964964964965199e-01 1.540735909950599440e-02
4.974974974974974984e-01 1.100590513703077720e-02
4.984984984984984768e-01 6.603802558318504906e-03
4.994994994994995108e-01 2.201310767570878544e-03
5.005005005005005447e-01 -2.201310767571018189e-03
5.015015015015015232e-01 -6.603802558318332301e-03
5.025025025025025016e-01 -1.100590513703060720e-02
5.035035035035034801e-01 -1.540735909950582440e-02
5.045045045045044585e-01 -1.980790514724958123e-02
5.055055055055055480e-01 -2.420728412970494375e-02
5.065065065065065264e-01 -2.860523708643041702e-02
5.075075075075075048e-01 -3.300150528921788617e-02
5.085085085085084833e-01 -3.739583028412064858e-02
5.095095095095094617e-01 -4.178795393339216485e-02
5.105105105105105512e-01 -4.617761845731278847e-02
5.115115115115115296e-01 -5.056456647589068626e-02
5.125125125125125081e-01 -5.494854105042642350e-02
5.135135135135134865e-01 -5.932928572492260355e-02
5.145145145145144649e-01 -6.370654456732398330e-02
5.155155155155155544e-01 -6.808006221057884277e-02
5.165165165165165329e-01 -7.244958389350088235e-02
5.175175175175175113e-01 -7.681485550142422292e-02
5.185185185185184897e-01 -8.117562360663116428e-02
5.195195195195194682e-01 -8.553163550854304964e-02
5.205205205205205576e-01 -8.988263927366095529e-02
5.215215215215215361e-01 -9.422838377523443110e-02
5.225225225225225145e-01 -9.856861873266221930e-02
5.235235235235234930e-01 -1.029030947505894245e-01
5.245245245245244714e-01 -1.072315633577056587e-01
5.255255255255255609e-01 -1.115537770452225824e-01
5.265265265265265393e-01 -1.158694893050186137e-01
5.275275275275275177e-01 -1.201784546674417309e-01
5.285285285285284962e-01 -1.244804287387522718e-01
5.295295295295294746e-01 -1.287751682381988449e-01
5.305305305305305641e-01 -1.330624310347091610e-01
5.315315315315315425e-01 -1.373419761831886354e-01
5.325325325325325210e-01 -1.416135639604142182e-01
5.335335335335334994e-01 -1.458769559005075600e-01
5.345345345345344779e-01 -1.501319148299805062e-01
5.355355355355355673e-01 -1.543782049023412484e-01
5.365365365365365458e-01 -1.586155916322426196e-01
5.375375375375375242e-01 -1.628438419291763917e-01
5.385385385385385026e-01 -1.670627241306879285e-01
5.395395395395394811e-01 -1.712720080351067264e-01
5.405405405405405705e-01 -1.754714649337855148e-01
5.415415415415415490e-01 -1.796608676428317342e-01
5.425425425425425274e-01 -1.838399905343275076e-01
5.435435435435435059e-01 -1.880086095670229773e-01
5.445445445445444843e-01 -1.921665023164982611e-01
5.455455455455455738e-01 -1.963134480047809549e-01
5.465465465465465522e-01 -2.004492275294124104e-01
5.475475475475475307e-01 -2.045736234919563190e-01
5.485485485485485091e-01 -2.086864202259352818e-01
5.495495495495495986e-01 -2.127874038241931443e-01
5.505505505505505770e-01 -2.168763621656701890e-01
5.515515515515515554e-01 -2.209530849415893283e-01
5.525525525525525339e-01 -2.250173636810396394e-01
5.535535535535535123e-01 -2.290689917759554939e-01
5.545545545545546018e-01 -2.331077645054794312e-01
5.555555555555555802e-01 -2.371334790597063868e-01
5.565565565565565587e-01 -2.411459345628025330e-01
5.575575575575575371e-01 -2.451449320954890432e-01
5.585585585585585155e-01 -2.491302747168891718e-01
5.595595595595596050e-01 -2.531017674857310440e-01
5.605605605605605835e-01 -2.570592174809006591e-01
5.615615615615615619e-01 -2.610024338213430273e-01
5.625625625625625403e-01 -2.649312276853028059e-01
5.635635635635635188e-01 -2.688454123289020781e-01
5.645645645645646082e-01 -2.727448031040520804e-01
5.655655655655655867e-01 -2.766292174756924682e-01
5.665665665665665651e-01 -2.804984750383587300e-01
5.675675675675675436e-01 -2.843523975320693675e-01
5.685685685685685220e-01 -2.881908088575345639e-01
5.695695695695696115e-01 -2.920135350906798433e-01
5.705705705705705899e-01 -2.958204044964833912e-01
5.715715715715715683e-01 -2.996112475421314203e-01
5.725725725725725468e-01 -3.033858969094757052e-01
5.735735735735735252e-01 -3.071441875068059435e-01
5.745745745745746147e-01 -3.108859564799278385e-01
5.755755755755755931e-01 -3.146110432225469600e-01
5.765765765765765716e-01 -3.183192893859609351e-01
5.775775775775775500e-01 -3.220105388880559749e-01
5.785785785785785285e-01 -3.256846379216077336e-01
5.795795795795796179e-01 -3.293414349618901116e-01
5.805805805805805964e-01 -3.329807807735876701e-01
5.815815815815815748e-01 -3.366025284170179321e-01
5.825825825825825532e-01 -3.402065332536580722e-01
5.835835835835835317e-01 -3.437926529509824358e-01
5.845845845845846211e-01 -3.473607474866116651e-01
5.855855855855855996e-01 -3.509106791517688229e-01
5.865865865865865780e-01 -3.544423125540582808e-01
5.875875875875875565e-01 -3.579555146195532167e-01
5.885885885885885349e-01 -3.614501545942068184e-01
5.895895895895896244e-01 -3.649261040445841431e-01
5.905905905905906028e-01 -3.683832368579184613e-01
5.915915915915915813e-01 -3.718214292414975808e-01
5.925925925925925597e-01 -3.752405597213802069e-01
5.935935935935935381e-01 -3.786405091404503320e-01
5.945945945945946276e-01 -3.820211606558087114e-01
5.955955955955956060e-01 -3.853823997355099173e-01
5.965965965965965845e-01 -3.887241141546494139e-01
5.975975975975975629e-01 -3.920461939908017612e-01
5.985985985985985414e-01 -3.953485316188179444e-01
5.995995995995996308e-01 -3.986310217049883753e-01
6.006006006006006093e-01 -4.018935612005697378e-01
6.016016016016015877e-01 -4.051360493346938818e-01
6.026026026026025662e-01 -4.083583876066522178e-01
6.036036036036035446e-01 -4.115604797775676560e-01
6.046046046046046341e-01 -4.147422318614611969e-01
6.056056056056056125e-01 -4.179035521157159483e-01
6.066066066066065909e-01 -4.210443510309502257e-01
6.076076076076075694e-01 -4.241645413203006254e-01
6.086086086086086588e-01 -4.272640379081286133e-01
6.096096096096096373e-01 -4.303427579181499651e-01
6.106106106106106157e-01 -4.334006206610049872e-01
6.116116116116115942e-01 -4.364375476212674632e-01
6.126126126126125726e-01 -4.394534624439041526e-01
6.136136136136136621e-01 -4.424482909201946645e-01
6.146146146146146405e-01 -4.454219609731154272e-01
6.156156156156156189e-01 -4.483744026422007978e-01
6.166166166166165974e-01 -4.513055480678854758e-01
6.176176176176175758e-01 -4.542153314753408777e-01
6.186186186186186653e-01 -4.571036891578096895e-01
6.196196196196196437e-01 -4.599705594594505342e-01
6.206206206206206222e-01 -4.628158827577043555e-01
6.216216216216216006e-01 -4.656396014451837928e-01
6.226226226226225791e-01 -4.684416599111022594e-01
6.236236236236236685e-01 -4.712220045222496601e-01
6.246246246246246470e-01 -4.739805836035217990e-01
6.256256256256256254e-01 -4.767173474180184667e-01
6.266266266266266038e-01 -4.794322481467150898e-01
6.276276276276275823e-01 -4.821252398677188800e-01
6.286286286286286717e-01 -4.847962785351220272e-01
6.296296296296296502e-01 -4.874453219574584328e-01
6.306306306306306286e-01 -4.900723297757776931e-01
6.316316316316316071e-01 -4.926772634413428831e-01
6.326326326326325855e-01 -4.952600861929647991e-01
6.336336336336336750e-01 -4.978207630339842038e-01
6.346346346346346534e-01 -5.003592607089061284e-01
6.356356356356356319e-01 -5.028755476797089896e-01
6.366366366366366103e-01 -5.053695941018239157e-01
6.376376376376375887e-01 -5.078413717998078170e-01
6.386386386386386782e-01 -5.102908542427138094e-01
6.396396396396396566e-01 -5.127180165191694838e-01
6.406406406406406351e-01 -5.151228353121825032e-01
6.416416416416416135e-01 -5.175052888736705325e-01
6.426426426426425920e-01 -5.198653569987369272e-01
6.436436436436436814e-01 -5.222030209997012840e-01
6.446446446446446599e-01 -5.245182636798909614e-01
6.456456456456456383e-01 -5.268110693072108885e-01
6.466466466466466168e-01 -5.290814235874982119e-01
6.476476476476475952e-01 -5.313293136376747716e-01
6.486486486486486847e-01 -5.335547279587069536e-01
6.496496496496496631e-01 -5.357576564083855741e-01
6.506506506506506415e-01 -5.379380901739367893e-01
6.516516516516516200e-01 -5.400960217444726874e-01
6.526526526526525984e-01 -5.422314448832953326e-01
6.536536536536536879e-01 -5.443443546000643618e-01
6.546546546546546663e-01 -5.464347471228359066e-01
6.556556556556556448e-01 -5.485026198699926026e-01
6.566566566566566232e-01 -5.505479714220643528e-01
6.576576576576576016e-01 -5.525708014934577195e-01
6.586586586586586911e-01 -5.545711109041056019e-01
6.596596596596596696e-01 -5.565489015510418636e-01
6.606606606606606480e-01 -5.585041763799193371e-01
6.616616616616616264e-01 -5.604369393564757607e-01
6.626626626626626049e-01 -5.623471954379628546e-01
6.636636636636636943e-01 -5.642349505445446445e-01
6.646646646646646728e-01 -5.661002115306811300e-01
6.656656656656656512e-01 -5.679429861565044035e-01
6.666666666666666297e-01 -5.697632830591962128e-01
6.676676676676676081e-01 -5.715611117243835082e-01
6.686686686686686976e-01 -5.733364824575557517e-01
6.696696696696696760e-01 -5.750894063555166413e-01
6.706706706706706544e-01 -5.768198952778852417e-01
6.716716716716716329e-01 -5.785279618186476291e-01
6.726726726726726113e-01 -5.802136192777769264e-01
6.736736736736737008e-01 -5.818768816329289439e-01
6.746746746746746792e-01 -5.835177635112225314e-01
6.756756756756756577e-01 -5.851362801611159625e-01
6.766766766766766361e-01 -5.867324474243896804e-01
6.776776776776777256e-01 -5.883062817082436169e-01
6.786786786786787040e-01 -5.898577999575169706e-01
6.796796796796796825e-01 -5.913870196270478719e-01
6.806806806806806609e-01 -5.928939586541727147e-01
6.816816816816816393e-01 -5.943786354313785880e-01
6.826826826826827288e-01 -5.958410687791224625e-01
6.836836836836837072e-01 -5.972812779188172438e-01
6.846846846846846857e-01 -5.986992824460015683e-01
6.856856856856856641e-01 -6.000951023037002230e-01
6.866866866866866426e-01 -6.014687577559805209e-01
6.876876876876877320e-01 -6.028202693617190633e-01
6.886886886886887105e-01 -6.041496579485822194e-01
6.896896896896896889e-01 -6.054569445872349798e-01
6.906906906906906674e-01 -6.067421505657792924e-01
6.916916916916916458e-01 -6.080052973644364256e-01
6.926926926926927353e-01 -6.092464066304789094e-01
6.936936936936937137e-01 -6.104655001534186054e-01
6.946946946946946921e-01 -6.116625998404650044e-01
6.956956956956956706e-01 -6.128377276922526429e-01
6.966966966966966490e-01 -6.139909057788528468e-01
6.976976976976977385e-01 -6.151221562160749112e-01
6.986986986986987169e-01 -6.162315011420624877e-01
6.996996996996996954e-01 -6.173189626941956165e-01
7.007007007007006738e-01 -6.183845629863045090e-01
7.017017017017016522e-01 -6.194283240862001882e-01
7.027027027027027417e-01 -6.204502679935324228e-01
7.037037037037037202e-01 -6.214504166179798395e-01
7.047047047047046986e-01 -6.224287917577793205e-01
7.057057057057056770e-01 -6.233854150786013459e-01
7.067067067067066555e-01 -6.243203080927777204e-01
7.077077077077077449e-01 -6.252334921388884581e-01
7.087087087087087234e-01 -6.261249883617137080e-01
7.097097097097097018e-01 -6.269948176925571603e-01
7.107107107107106803e-01 -6.278430008299460408e-01
7.117117117117116587e-01 -6.286695582207149080e-01
7.127127127127127482e-01 -6.294745100414776973e-01
7.137137137137137266e-01 -6.302578761804948915e-01
7.147147147147147050e-01 -6.310196762199393739e-01
7.157157157157156835e-01 -6.317599294185689551e-01
7.167167167167166619e-01 -6.324786546948076849e-01
7.177177177177177514e-01 -6.331758706102441625e-01
7.187187187187187298e-01 -6.338515953535477365e-01
7.197197197197197083e-01 -6.345058467248131384e-01
7.207207207207206867e-01 -6.351386421203309984e-01
7.217217217217216652e-01 -6.357499985177960111e-01
7.227227227227227546e-01 -6.363399324619504194e-01
7.237237237237237331e-01 -6.369084600506732530e-01
7.247247247247247115e-01 -6.374555969215139895e-01
7.257257257257256899e-01 -6.379813582386780757e-01
7.267267267267266684e-01 -6.384857586804666418e-01
7.277277277277277578e-01 -6.389688124271742931e-01
7.287287287287287363e-01 -6.394305331494494204e-01
7.297297297297297147e-01 -6.398709339971179189e-01
7.307307307307306932e-01 -6.402900275884767511e-01
7.317317317317316716e-01 -6.406878260000580250e-01
7.327327327327327611e-01 -6.410643407568678009e-01
7.337337337337337395e-01 -6.414195828231018526e-01
7.347347347347347180e-01 -6.417535625933407095e-01
7.357357357357356964e-01 -6.420662898842283139e-01
7.367367367367367859e-01 -6.423577739266340680e-01
7.377377377377377643e-01 -6.426280233583023804e-01
7.387387387387387427e-01 -6.428770462169913769e-01
7.397397397397397212e-01 -6.431048499341022184e-01
7.407407407407406996e-01 -6.433114413288015809e-01
7.417417417417417891e-01 -6.434968266026386274e-01
7.427427427427427675e-01 -6.436610113346574735e-01
7.437437437437437460e-01 -6.438040004770075875e-01
7.447447447447447244e-01 -6.439257983510530137e-01
7.457457457457457028e-01 -6.440264086439804192e-01
7.467467467467467923e-01 -6.441058344059089613e-01
7.477477477477477708e-01 -6.441640780475009764e-01
7.487487487487487492e-01 -6.442011413380751561e-01
7.497497497497497276e-01 -6.442170254042223210e-01
7.507507507507507061e-01 -6.442117307289242367e-01
7.517517517517517955e-01 -6.441852571511766934e-01
7.527527527527527740e-01 -6.441376038661144054e-01
7.537537537537537524e-01 -6.440687694256412854e-01
7.547547547547547309e-01 -6.439787517395623162e-01
7.557557557557557093e-01 -6.438675480772193538e-01
7.567567567567567988e-01 -6.437351550696296387e-01
7.577577577577577772e-01 -6.435815687121250184e-01
7.587587587587587556e-01 -6.434067843674938780e-01
7.597597597597597341e-01 -6.432107967696214512e-01
7.607607607607607125e-01 -6.429936000276312846e-01
7.617617617617618020e-01 -6.427551876305239720e-01
7.627627627627627804e-01 -6.424955524523113803e-01
7.637637637637637589e-01 -6.422146867576482565e-01
7.647647647647647373e-01 -6.419125822079565502e-01
7.657657657657657158e-01 -6.415892298680409001e-01
7.667667667667668052e-01 -6.412446202131952822e-01
7.677677677677677837e-01 -6.408787431367977128e-01
7.687687687687687621e-01 -6.404915879583892302e-01
7.697697697697697405e-01 -6.400831434322384883e-01
7.707707707707707190e-01 -6.396533977563860773e-01
7.717717717717718084e-01 -6.392023385821673509e-01
7.727727727727727869e-01 -6.387299530242119827e-01
7.737737737737737653e-01 -6.382362276709151461e-01
7.747747747747747438e-01 -6.377211485953794279e-01
7.757757757757757222e-01 -6.371847013668227033e-01
7.767767767767768117e-01 -6.366268710624503058e-01
7.777777777777777901e-01 -6.360476422797861629e-01
7.787787787787787686e-01 -6.354469991494612335e-01
7.797797797797797470e-01 -6.348249253484534727e-01
7.807807807807807254e-01 -6.341814041137775471e-01
7.817817817817818149e-01 -6.335164182566188629e-01
7.827827827827827933e-01 -6.328299501769085733e-01
7.837837837837837718e-01 -6.321219818783341271e-01
7.847847847847847502e-01 -6.313924949837824707e-01
7.857857857857857287e-01 -6.306414707512111306e-01
7.867867867867868181e-01 -6.298688900899398480e-01
7.877877877877877966e-01 -6.290747335773627658e-01
7.887887887887887750e-01 -6.282589814760720648e-01
7.897897897897897534e-01 -6.274216137513883851e-01
7.907907907907907319e-01 -6.265626100892960348e-01
7.917917917917918214e-01 -6.256819499147738828e-01
7.927927927927927998e-01 -6.247796124105179372e-01
7.937937937937937782e-01 -6.238555765360499494e-01
7.947947947947947567e-01 -6.229098210472070463e-01
7.957957957957957351e-01 -6.219423245160040636e-01
7.967967967967968246e-01 -6.209530653508655851e-01
7.977977977977978030e-01 -6.199420218172198016e-01
7.987987987987987815e-01 -6.189091720584463108e-01
7.997997997997997599e-01 -6.178544941171753013e-01
8.008008008008007383e-01 -6.167779659569297968e-01
8.018018018018018278e-01 -6.156795654841002996e-01
8.028028028028028062e-01 -6.145592705702536129e-01
8.038038038038037847e-01 -6.134170590747595186e-01
8.048048048048047631e-01 -6.122529088677353126e-01
8.058058058058058526e-01 -6.110667978532959843e-01
8.068068068068068310e-01 -6.098587039931087084e-01
8.078078078078078095e-01 -6.086286053302348842e-01
8.088088088088087879e-01 -6.073764800132626096e-01
8.098098098098097664e-01 -6.061023063207148232e-01
8.108108108108108558e-01 -6.048060626857268973e-01
8.118118118118118343e-01 -6.034877277209879098e-01
8.128128128128128127e-01 -6.021472802439348238e-01
8.138138138138137911e-01 -6.007846993021918047e-01
8.148148148148147696e-01 -5.993999641992485694e-01
8.158158158158158590e-01 -5.979930545203675507e-01
8.168168168168168375e-01 -5.965639501587103322e-01
8.178178178178178159e-01 -5.951126313416772451e-01
8.188188188188187944e-01 -5.936390786574502476e-01
8.198198198198197728e-01 -5.921432730817288714e-01
8.208208208208208623e-01 -5.906251960046540184e-01
8.218218218218218407e-01 -5.890848292579055068e-01
8.228228228228228192e-01 -5.875221551419682608e-01
8.238238238238237976e-01 -5.859371564535563737e-01
8.248248248248247760e-01 -5.843298165131864952e-01
8.258258258258258655e-01 -5.827001191928882218e-01
8.268268268268268439e-01 -5.810480489440469354e-01
8.278278278278278224e-01 -5.793735908253651035e-01
8.288288288288288008e-01 -5.776767305309334910e-01
8.298298298298297793e-01 -5.759574544184049572e-01
8.308308308308308687e-01 -5.742157495372562925e-01
8.318318318318318472e-01 -5.724516036571336564e-01
8.328328328328328256e-01 -5.706650052962659592e-01
8.338338338338338041e-01 -5.688559437499406402e-01
8.348348348348347825e-01 -5.670244091190287383e-01
8.358358358358358720e-01 -5.651703923385515971e-01
8.368368368368368504e-01 -5.632938852062754354e-01
8.378378378378378288e-01 -5.613948804113259028e-01
8.388388388388388073e-01 -5.594733715628132931e-01
8.398398398398397857e-01 -5.575293532184532053e-01
8.408408408408408752e-01 -5.555628209131773243e-01
8.418418418418418536e-01 -5.535737711877214418e-01
8.428428428428428321e-01 -5.515622016171781716e-01
8.438438438438438105e-01 -5.495281108395071445e-01
8.448448448448447889e-01 -5.474714985839902459e-01
8.458458458458458784e-01 -5.453923656996193525e-01
8.468468468468468568e-01 -5.432907141834107945e-01
8.478478478478478353e-01 -5.411665472086291118e-01
8.488488488488488137e-01 -5.390198691529138886e-01
8.498498498498497922e-01 -5.368506856262968974e-01
8.508508508508508816e-01 -5.346590034991004492e-01
8.518518518518518601e-01 -5.324448309297026283e-01
8.528528528528528385e-01 -5.302081773921605290e-01
8.538538538538538170e-01 -5.279490537036825026e-01
8.548548548548547954e-01 -5.256674720519329824e-01
8.558558558558558849e-01 -5.233634460221635587e-01
8.568568568568568633e-01 -5.210369906241609783e-01
8.578578578578578417e-01 -5.186881223189906409e-01
8.588588588588588202e-01 -5.163168590455387008e-01
8.598598598598597986e-01 -5.139232202468329014e-01
8.608608608608608881e-01 -5.115072268961309288e-01
8.618618618618618665e-01 -5.090689015227711778e-01
8.628628628628628450e-01 -5.066082682377691659e-01
8.638638638638638234e-01 -5.041253527591510464e-01
8.648648648648649129e-01 -5.016201824370146722e-01
8.658658658658658913e-01 -4.990927862783071101e-01
8.668668668668668698e-01 -4.965431949713009496e-01
8.678678678678678482e-01 -4.939714409097722414e-01
8.688688688688688266e-01 -4.913775582168568579e-01
8.698698698698699161e-01 -4.887615827685793946e-01
8.708708708708708945e-01 -4.861235522170479495e-01
8.718718718718718730e-01 -4.834635060132957962e-01
8.728728728728728514e-01 -4.807814854297660645e-01
8.738738738738738299e-01 -4.780775335824285488e-01
8.748748748748749193e-01 -4.753516954525152105e-01
8.758758758758758978e-01 -4.726040179078668801e-01
8.768768768768768762e-01 -4.698345497238783364e-01
8.778778778778778547e-01 -4.670433416040374874e-01
8.788788788788788331e-01 -4.642304462000400589e-01
8.798798798798799226e-01 -4.613959181314776226e-01
8.808808808808809010e-01 -4.585398140050886417e-01
8.818818818818818794e-01 -4.556621924335529927e-01
8.828828828828828579e-01 -4.527631140538362353e-01
8.838838838838838363e-01 -4.498426415450634819e-01
8.848848848848849258e-01 -4.469008396459132615e-01
8.858858858858859042e-01 -4.439377751715311016e-01
8.868868868868868827e-01 -4.409535170299436757e-01
8.878878878878878611e-01 -4.379481362379700204e-01
8.888888888888888395e-01 -4.349217059366219384e-01
8.898898898898899290e-01 -4.318743014059828744e-01
8.908908908908909074e-01 -4.288060000795566040e-01
8.918918918918918859e-01 -4.257168815580771870e-01
8.928928928928928643e-01 -4.226070276227780198e-01
8.938938938938938428e-01 -4.194765222481008360e-01
8.948948948948949322e-01 -4.163254516138483186e-01
8.958958958958959107e-01 -4.131539041167688886e-01
8.968968968968968891e-01 -4.099619703815579608e-01
8.978978978978978676e-01 -4.067497432712838257e-01
8.988988988988988460e-01 -4.035173178972208952e-01
8.998998998998999355e-01 -4.002647916280822060e-01
9.009009009009009139e-01 -3.969922640986542350e-01
9.019019019019018923e-01 -3.936998372178169836e-01
9.029029029029028708e-01 -3.903876151759483326e-01
9.039039039039038492e-01 -3.870557044517082268e-01
9.049049049049049387e-01 -3.837042138181939732e-01
9.059059059059059171e-01 -3.803332543484608252e-01
9.069069069069068956e-01 -3.769429394204028005e-01
9.079079079079078740e-01 -3.735333847209943436e-01
9.089089089089088525e-01 -3.701047082498754581e-01
9.099099099099099419e-01 -3.666570303222905225e-01
9.109109109109109204e-01 -3.631904735713648580e-01
9.119119119119118988e-01 -3.597051629497186598e-01
9.129129129129128772e-01 -3.562012257304172924e-01
9.139139139139138557e-01 -3.526787915072518986e-01
9.149149149149149451e-01 -3.491379921943420506e-01
9.159159159159159236e-01 -3.455789620250685479e-01
9.169169169169169020e-01 -3.420018375503217634e-01
9.179179179179178805e-01 -3.384067576360689777e-01
9.189189189189188589e-01 -3.347938634602377617e-01
9.199199199199199484e-01 -3.311632985089142389e-01
9.209209209209209268e-01 -3.275152085718495698e-01
9.219219219219219053e-01 -3.238497417372759313e-01
9.229229229229228837e-01 -3.201670483860357130e-01
9.239239239239238621e-01 -3.164672811850107181e-01
9.249249249249249516e-01 -3.127505950798650236e-01
9.259259259259259300e-01 -3.090171472870886782e-01
9.269269269269269085e-01 -3.052670972853471776e-01
9.279279279279278869e-01 -3.015006068061390487e-01
9.289289289289288654e-01 -2.977178398237593226e-01
9.299299299299299548e-01 -2.939189625445639553e-01
9.309309309309309333e-01 -2.901041433955495186e-01
9.319319319319319117e-01 -2.862735530122351157e-01
9.329329329329328901e-01 -2.824273642258540717e-01
9.339339339339339796e-01 -2.785657520498623363e-01
9.349349349349349581e-01 -2.746888936657544411e-01
9.359359359359359365e-01 -2.707969684081965589e-01
9.369369369369369149e-01 -2.668901577494788291e-01
9.379379379379378934e-01 -2.629686452832896149e-01
9.389389389389389828e-01 -2.590326167078084718e-01
9.399399399399399613e-01 -2.550822598081332049e-01
9.409409409409409397e-01 -2.511177644380335749e-01
9.419419419419419182e-01 -2.471393225010392602e-01
9.429429429429428966e-01 -2.431471279308725641e-01
9.439439439439439861e-01 -2.391413766712167377e-01
9.449449449449449645e-01 -2.351222666548413998e-01
9.459459459459459429e-01 -2.310899977820726481e-01
9.469469469469469214e-01 -2.270447718986313979e-01
9.479479479479478998e-01 -2.229867927728263477e-01
9.489489489489489893e-01 -2.189162660721268860e-01
9.499499499499499677e-01 -2.148333993391060015e-01
9.509509509509509462e-01 -2.107384019667669639e-01
9.519519519519519246e-01 -2.066314851732647950e-01
9.529529529529529031e-01 -2.025128619760170889e-01
9.539539539539539925e-01 -1.983827471652238883e-01
9.549549549549549710e-01 -1.942413572767992813e-01
9.559559559559559494e-01 -1.900889105647190769e-01
9.569569569569569278e-01 -1.859256269727959376e-01
9.579579579579579063e-01 -1.817517281058955436e-01
9.589589589589589957e-01 -1.775674372005880686e-01
9.599599599599599742e-01 -1.733729790952616978e-01
9.609609609609609526e-01 -1.691685801996918592e-01
9.619619619619619311e-01 -1.649544684640824321e-01
9.629629629629629095e-01 -1.607308733475900642e-01
9.639639639639639990e-01 -1.564980257863389512e-01
9.649649649649649774e-01 -1.522561581609334913e-01
9.659659659659659559e-01 -1.480055042634815243e-01
9.669669669669669343e-01 -1.437462992641438952e-01
9.679679679679679127e-01 -1.394787796772080923e-01
9.689689689689690022e-01 -1.352031833267093586e-01
9.699699699699699806e-01 -1.309197493116086297e-01
9.709709709709709591e-01 -1.266287179705242461e-01
9.719719719719719375e-01 -1.223303308460507999e-01
9.729729729729729160e-01 -1.180248306486638976e-01
9.739739739739740054e-01 -1.137124612202187329e-01
9.749749749749749839e-01 -1.093934674970694076e-01
9.759759759759759623e-01 -1.050680954728063637e-01
9.769769769769769407e-01 -1.007365921606308001e-01
9.779779779779779192e-01 -9.639920555538082636e-02
9.789789789789790087e-01 -9.205618459521945629e-02
9.799799799799799871e-01 -8.770777912299483614e-02
9.809809809809809655e-01 -8.335423984728762559e-02
9.819819819819819440e-01 -7.899581830316541875e-02
9.829829829829829224e-01 -7.463276681264299772e-02
9.839839839839840119e-01 -7.026533844487557745e-02
9.849849849849849903e-01 -6.589378697609660218e-02
9.859859859859859688e-01 -6.151836684929872651e-02
9.869869869869869472e-01 -5.713933313369535388e-02
9.879879879879879256e-01 -5.275694148396171262e-02
9.889889889889890151e-01 -4.837144809926718914e-02
9.899899899899899935e-01 -4.398310968212720828e-02
9.909909909909909720e-01 -3.959218339707380740e-02
9.919919919919919504e-01 -3.519892682916640064e-02
9.929929929929930399e-01 -3.080359794235787083e-02
9.939939939939940183e-01 -2.640645503773273589e-02
9.949949949949949968e-01 -2.200775671161604718e-02
9.959959959959959752e-01 -1.760776181359128417e-02
9.969969969969969537e-01 -1.320672940442692636e-02
9.979979979979980431e-01 -8.804918713923873264e-03
9.989989989989990216e-01 -4.402589098712649321e-03
1.000000000000000000e+00 -1.714505518806294391e-16
