# Supplementary material for: A generalized density-modulated twist-splay-bend phase of banana-shaped particles
Source: Nat Commun. 2021 Apr 12;12:2157. doi: 10.1038/s41467-021-22413-8 (PMC8041804; doi:10.1038/s41467-021-22413-8)
Supplement: Supplementary file 3 — Source Data [file 41467_2021_22413_MOESM3_ESM.zip › SourceDataFile/SupplementaryFigure2/SupplementaryFigure2c/dozov_ny_0.9.txt]

0.000000000000000000e+00 0.000000000000000000e+00
1.001001001001000992e-03 5.660459756410917039e-03
2.002002002002001985e-03 1.132051424597721803e-02
3.003003003003002977e-03 1.697975828825812328e-02
4.004004004004003969e-03 2.263778687558611752e-02
5.005005005005004962e-03 2.829419525936759106e-02
6.006006006006005954e-03 3.394857903628037410e-02
7.007007007007006946e-03 3.960053423433381597e-02
8.008008008008007939e-03 4.524965739875725507e-02
9.009009009009008931e-03 5.089554567768270893e-02
1.001001001001000992e-02 5.653779690758785337e-02
1.101101101101101092e-02 6.217600969846521358e-02
1.201201201201201191e-02 6.780978351868413578e-02
1.301301301301301290e-02 7.343871877951171911e-02
1.401401401401401389e-02 7.906241691925937343e-02
1.501501501501501488e-02 8.468048048702195296e-02
1.601601601601601588e-02 9.029251322597628415e-02
1.701701701701701513e-02 9.589812015620664820e-02
1.801801801801801786e-02 1.014969076570244599e-01
1.901901901901902059e-02 1.070884835487500020e-01
2.002002002002001985e-02 1.126724571739245451e-01
2.102102102102101910e-02 1.182484394779210884e-01
2.202202202202202183e-02 1.238160430889221342e-01
2.302302302302302456e-02 1.293748823972341033e-01
2.402402402402402382e-02 1.349245736339074742e-01
2.502502502502502307e-02 1.404647349486325136e-01
2.602602602602602580e-02 1.459949864868806957e-01
2.702702702702702853e-02 1.515149504662622881e-01
2.802802802802802778e-02 1.570242512520713951e-01
2.902902902902902704e-02 1.625225154319899501e-01
3.003003003003002977e-02 1.680093718899215716e-01
3.103103103103103250e-02 1.734844518789288581e-01
3.203203203203203175e-02 1.789473890932462008e-01
3.303303303303303101e-02 1.843978197393415785e-01
3.403403403403403027e-02 1.898353826060008298e-01
3.503503503503503647e-02 1.952597191334093096e-01
3.603603603603603572e-02 2.006704734812048696e-01
3.703703703703703498e-02 2.060672925954788182e-01
3.803803803803804118e-02 2.114498262746991042e-01
3.903903903903904044e-02 2.168177272345331585e-01
4.004004004004003969e-02 2.221706511715480226e-01
4.104104104104103895e-02 2.275082568257638937e-01
4.204204204204203821e-02 2.328302060420399944e-01
4.304304304304304440e-02 2.381361638302723627e-01
4.404404404404404366e-02 2.434257984243811956e-01
4.504504504504504292e-02 2.486987813400695635e-01
4.604604604604604912e-02 2.539547874313330955e-01
4.704704704704704837e-02 2.591934949457020965e-01
4.804804804804804763e-02 2.644145855781979693e-01
4.904904904904904689e-02 2.696177445239874015e-01
5.005005005005004615e-02 2.748026605297155811e-01
5.105105105105105234e-02 2.799690259435050899e-01
5.205205205205205160e-02 2.851165367636017689e-01
5.305305305305305086e-02 2.902448926856557310e-01
5.405405405405405705e-02 2.953537971486224212e-01
5.505505505505505631e-02 3.004429573792682939e-01
5.605605605605605557e-02 3.055120844352727238e-01
5.705705705705705483e-02 3.105608932469096639e-01
5.805805805805805409e-02 3.155891026572997249e-01
5.905905905905906028e-02 3.205964354612235723e-01
6.006006006006005954e-02 3.255826184424827630e-01
6.106106106106105880e-02 3.305473824098026925e-01
6.206206206206206499e-02 3.354904622312666618e-01
6.306306306306305731e-02 3.404115968672738468e-01
6.406406406406406351e-02 3.453105294020151206e-01
6.506506506506506970e-02 3.501870070734579565e-01
6.606606606606606202e-02 3.550407813018364722e-01
6.706706706706706822e-02 3.598716077166418947e-01
6.806806806806806054e-02 3.646792461821067310e-01
6.906906906906906674e-02 3.694634608211819216e-01
7.007007007007007293e-02 3.742240200380014814e-01
7.107107107107106525e-02 3.789606965388337412e-01
7.207207207207207145e-02 3.836732673515184100e-01
7.307307307307307764e-02 3.883615138433852976e-01
7.407407407407406996e-02 3.930252217376582480e-01
7.507507507507507616e-02 3.976641811283430639e-01
7.607607607607608236e-02 4.022781864935991436e-01
7.707707707707707467e-02 4.068670367075997163e-01
7.807807807807808087e-02 4.114305350508808412e-01
7.907907907907907319e-02 4.159684892191818917e-01
8.008008008008007939e-02 4.204807113307840183e-01
8.108108108108108558e-02 4.249670179323481456e-01
8.208208208208207790e-02 4.294272300032582756e-01
8.308308308308308410e-02 4.338611729584772592e-01
8.408408408408407642e-02 4.382686766499193642e-01
8.508508508508508261e-02 4.426495753663476362e-01
8.608608608608608881e-02 4.470037078318026547e-01
8.708708708708708113e-02 4.513309172025729010e-01
8.808808808808808732e-02 4.556310510627121224e-01
8.908908908908909352e-02 4.599039614181157365e-01
9.009009009009008584e-02 4.641495046891655485e-01
9.109109109109109204e-02 4.683675417019517728e-01
9.209209209209209823e-02 4.725579376780851271e-01
9.309309309309309055e-02 4.767205622231097117e-01
9.409409409409409675e-02 4.808552893135283335e-01
9.509509509509508907e-02 4.849619972824529834e-01
9.609609609609609526e-02 4.890405688038954590e-01
9.709709709709710146e-02 4.930908908757078435e-01
9.809809809809809378e-02 4.971128548011904402e-01
9.909909909909909997e-02 5.011063561693801516e-01
1.001001001001000923e-01 5.050712948340343456e-01
1.011011011011010985e-01 5.090075748913261977e-01
1.021021021021021047e-01 5.129151046562661076e-01
1.031031031031030970e-01 5.167937966378686188e-01
1.041041041041041032e-01 5.206435675130769436e-01
1.051051051051051094e-01 5.244643380994665760e-01
1.061061061061061017e-01 5.282560333267434238e-01
1.071071071071071079e-01 5.320185822070545578e-01
1.081081081081081141e-01 5.357519178041305619e-01
1.091091091091091064e-01 5.394559772012770260e-01
1.101101101101101126e-01 5.431307014682364986e-01
1.111111111111111049e-01 5.467760356269366628e-01
1.121121121121121111e-01 5.503919286161487179e-01
1.131131131131131173e-01 5.539783332550722861e-01
1.141141141141141097e-01 5.575352062058689384e-01
1.151151151151151159e-01 5.610625079351656552e-01
1.161161161161161082e-01 5.645602026745464297e-01
1.171171171171171144e-01 5.680282583800563279e-01
1.181181181181181206e-01 5.714666466907368791e-01
1.191191191191191129e-01 5.748753428862160009e-01
1.201201201201201191e-01 5.782543258433732181e-01
1.211211211211211253e-01 5.816035779921031601e-01
1.221221221221221176e-01 5.849230852701982064e-01
1.231231231231231238e-01 5.882128370773753723e-01
1.241241241241241300e-01 5.914728262284660865e-01
1.251251251251251362e-01 5.947030489057949509e-01
1.261261261261261146e-01 5.979035046107693541e-01
1.271271271271271208e-01 6.010741961147035850e-01
1.281281281281281270e-01 6.042151294088967672e-01
1.291291291291291332e-01 6.073263136539954754e-01
1.301301301301301394e-01 6.104077611286558014e-01
1.311311311311311179e-01 6.134594871775360669e-01
1.321321321321321240e-01 6.164815101586379464e-01
1.331331331331331302e-01 6.194738513900219790e-01
1.341341341341341364e-01 6.224365350959222276e-01
1.351351351351351426e-01 6.253695883522814025e-01
1.361361361361361211e-01 6.282730410317323155e-01
1.371371371371371273e-01 6.311469257480477602e-01
1.381381381381381335e-01 6.339912778000837967e-01
1.391391391391391397e-01 6.368061351152395355e-01
1.401401401401401459e-01 6.395915381924573984e-01
1.411411411411411521e-01 6.423475300447885061e-01
1.421421421421421305e-01 6.450741561415442860e-01
1.431431431431431367e-01 6.477714643500619429e-01
1.441441441441441429e-01 6.504395048771034471e-01
1.451451451451451491e-01 6.530783302099142373e-01
1.461461461461461553e-01 6.556879950569646232e-01
1.471471471471471337e-01 6.582685562883958674e-01
1.481481481481481399e-01 6.608200728761972620e-01
1.491491491491491461e-01 6.633426058341338472e-01
1.501501501501501523e-01 6.658362181574507543e-01
1.511511511511511585e-01 6.683009747623762653e-01
1.521521521521521647e-01 6.707369424254455703e-01
1.531531531531531432e-01 6.731441897226698723e-01
1.541541541541541493e-01 6.755227869685725972e-01
1.551551551551551555e-01 6.778728061551134720e-01
1.561561561561561617e-01 6.801943208905268934e-01
1.571571571571571679e-01 6.824874063380929057e-01
1.581581581581581464e-01 6.847521391548648806e-01
1.591591591591591526e-01 6.869885974303748810e-01
1.601601601601601588e-01 6.891968606253395802e-01
1.611611611611611650e-01 6.913770095103872748e-01
1.621621621621621712e-01 6.935291261048267542e-01
1.631631631631631496e-01 6.956532936154813385e-01
1.641641641641641558e-01 6.977495963756072950e-01
1.651651651651651620e-01 6.998181197839163925e-01
1.661661661661661682e-01 7.018589502437272420e-01
1.671671671671671744e-01 7.038721751022611883e-01
1.681681681681681528e-01 7.058578825901044018e-01
1.691691691691691590e-01 7.078161617608584866e-01
1.701701701701701652e-01 7.097471024309959242e-01
1.711711711711711714e-01 7.116507951199395610e-01
1.721721721721721776e-01 7.135273309903908956e-01
1.731731731731731838e-01 7.153768017889181596e-01
1.741741741741741623e-01 7.171992997868287256e-01
1.751751751751751685e-01 7.189949177213432741e-01
1.761761761761761746e-01 7.207637487370874840e-01
1.771771771771771808e-01 7.225058863279218979e-01
1.781781781781781870e-01 7.242214242791267242e-01
1.791791791791791655e-01 7.259104566099597866e-01
1.801801801801801717e-01 7.275730775166028286e-01
1.811811811811811779e-01 7.292093813155158255e-01
1.821821821821821841e-01 7.308194623872138473e-01
1.831831831831831903e-01 7.324034151204853460e-01
1.841841841841841965e-01 7.339613338570649681e-01
1.851851851851851749e-01 7.354933128367796558e-01
1.861861861861861811e-01 7.369994461431812471e-01
1.871871871871871873e-01 7.384798276496844505e-01
1.881881881881881935e-01 7.399345509662212939e-01
1.891891891891891997e-01 7.413637093864295924e-01
1.901901901901901781e-01 7.427673958353897543e-01
1.911911911911911843e-01 7.441457028179228050e-01
1.921921921921921905e-01 7.454987223674662822e-01
1.931931931931931967e-01 7.468265459955389929e-01
1.941941941941942029e-01 7.481292646418098435e-01
1.951951951951951814e-01 7.494069686247850637e-01
1.961961961961961876e-01 7.506597475931238161e-01
1.971971971971971938e-01 7.518876904775968484e-01
1.981981981981981999e-01 7.530908854437023958e-01
1.991991991991992061e-01 7.542694198449473308e-01
2.002002002002001846e-01 7.554233801768096557e-01
2.012012012012011908e-01 7.565528520313911098e-01
2.022022022022021970e-01 7.576579200527738811e-01
2.032032032032032032e-01 7.587386678930896355e-01
2.042042042042042094e-01 7.597951781693150775e-01
2.052052052052052156e-01 7.608275324208024770e-01
2.062062062062061940e-01 7.618358110675551575e-01
2.072072072072072002e-01 7.628200933692617092e-01
2.082082082082082064e-01 7.637804573850931478e-01
2.092092092092092126e-01 7.647169799342784513e-01
2.102102102102102188e-01 7.656297365574641356e-01
2.112112112112111972e-01 7.665188014788678617e-01
2.122122122122122034e-01 7.673842475692358445e-01
2.132132132132132096e-01 7.682261463096125009e-01
2.142142142142142158e-01 7.690445677559292204e-01
2.152152152152152220e-01 7.698395805044230267e-01
2.162162162162162282e-01 7.706112516578904614e-01
2.172172172172172067e-01 7.713596467927864575e-01
2.182182182182182129e-01 7.720848299271754200e-01
2.192192192192192191e-01 7.727868634895388444e-01
2.202202202202202252e-01 7.734658082884513508e-01
2.212212212212212314e-01 7.741217234831274663e-01
2.222222222222222099e-01 7.747546665548493694e-01
2.232232232232232161e-01 7.753646932792777058e-01
2.242242242242242223e-01 7.759518576996562444e-01
2.252252252252252285e-01 7.765162121009121510e-01
2.262262262262262347e-01 7.770578069846600933e-01
2.272272272272272131e-01 7.775766910451145097e-01
2.282282282282282193e-01 7.780729111459162572e-01
2.292292292292292255e-01 7.785465122978756369e-01
2.302302302302302317e-01 7.789975376376407912e-01
2.312312312312312379e-01 7.794260284072933587e-01
2.322322322322322163e-01 7.798320239348753846e-01
2.332332332332332225e-01 7.802155616158535922e-01
2.342342342342342287e-01 7.805766768955233470e-01
2.352352352352352349e-01 7.809154032523557554e-01
2.362362362362362411e-01 7.812317721822927830e-01
2.372372372372372473e-01 7.815258131839930567e-01
2.382382382382382258e-01 7.817975537450299051e-01
2.392392392392392320e-01 7.820470193290480765e-01
2.402402402402402382e-01 7.822742333638769141e-01
2.412412412412412444e-01 7.824792172306069826e-01
2.422422422422422505e-01 7.826619902536299245e-01
2.432432432432432290e-01 7.828225696916429888e-01
2.442442442442442352e-01 7.829609707296233401e-01
2.452452452452452414e-01 7.830772064717694825e-01
2.462462462462462476e-01 7.831712879354150170e-01
2.472472472472472538e-01 7.832432240459127337e-01
2.482482482482482600e-01 7.832930216324933692e-01
2.492492492492492384e-01 7.833206854250969187e-01
2.502502502502502724e-01 7.833262180521789464e-01
2.512512512512512508e-01 7.833096200394912278e-01
2.522522522522522292e-01 7.832708898098388328e-01
2.532532532532532632e-01 7.832100236838106522e-01
2.542542542542542416e-01 7.831270158814862548e-01
2.552552552552552756e-01 7.830218585251167429e-01
2.562562562562562540e-01 7.828945416427804949e-01
2.572572572572572325e-01 7.827450531730113514e-01
2.582582582582582664e-01 7.825733789703998022e-01
2.592592592592592449e-01 7.823795028121658390e-01
2.602602602602602788e-01 7.821634064057010338e-01
2.612612612612612573e-01 7.819250693970798416e-01
2.622622622622622357e-01 7.816644693805367972e-01
2.632632632632632697e-01 7.813815819089090509e-01
2.642642642642642481e-01 7.810763805050423558e-01
2.652652652652652820e-01 7.807488366741548447e-01
2.662662662662662605e-01 7.803989199171615931e-01
2.672672672672672389e-01 7.800265977449520882e-01
2.682682682682682729e-01 7.796318356936209337e-01
2.692692692692692513e-01 7.792145973406464643e-01
2.702702702702702853e-01 7.787748443220157135e-01
2.712712712712712637e-01 7.783125363502914063e-01
2.722722722722722422e-01 7.778276312336162013e-01
2.732732732732732761e-01 7.773200848956519637e-01
2.742742742742742545e-01 7.767898513964490714e-01
2.752752752752752885e-01 7.762368829542405368e-01
2.762762762762762669e-01 7.756611299681575034e-01
2.772772772772773009e-01 7.750625410418611194e-01
2.782782782782782793e-01 7.744410630080850177e-01
2.792792792792792578e-01 7.737966409540835144e-01
2.802802802802802917e-01 7.731292182479795327e-01
2.812812812812812702e-01 7.724387365660084770e-01
2.822822822822823041e-01 7.717251359206488415e-01
2.832832832832832826e-01 7.709883546896363349e-01
2.842842842842842610e-01 7.702283296458531936e-01
2.852852852852852950e-01 7.694449959880870216e-01
2.862862862862862734e-01 7.686382873726524956e-01
2.872872872872873073e-01 7.678081359458670541e-01
2.882882882882882858e-01 7.669544723773760175e-01
2.892892892892892642e-01 7.660772258943165935e-01
2.902902902902902982e-01 7.651763243163158812e-01
2.912912912912912766e-01 7.642516940913119949e-01
2.922922922922923106e-01 7.633032603321920906e-01
2.932932932932932890e-01 7.623309468542380785e-01
2.942942942942942675e-01 7.613346762133703649e-01
2.952952952952953014e-01 7.603143697451822947e-01
2.962962962962962798e-01 7.592699476047546359e-01
2.972972972972973138e-01 7.582013288072413371e-01
2.982982982982982922e-01 7.571084312692154539e-01
2.992992992992992707e-01 7.559911718507679179e-01
3.003003003003003046e-01 7.548494663983454922e-01
3.013013013013012831e-01 7.536832297883202525e-01
3.023023023023023170e-01 7.524923759712774940e-01
3.033033033033032955e-01 7.512768180170130705e-01
3.043043043043043294e-01 7.500364681602268435e-01
3.053053053053053079e-01 7.487712378469026930e-01
3.063063063063062863e-01 7.474810377813607687e-01
3.073073073073073203e-01 7.461657779739734320e-01
3.083083083083082987e-01 7.448253677895277924e-01
3.093093093093093326e-01 7.434597159962266222e-01
3.103103103103103111e-01 7.420687308153126605e-01
3.113113113113112895e-01 7.406523199713023198e-01
3.123123123123123235e-01 7.392103907428180243e-01
3.133133133133133019e-01 7.377428500140026379e-01
3.143143143143143359e-01 7.362496043265034373e-01
3.153153153153153143e-01 7.347305599320121949e-01
3.163163163163162928e-01 7.331856228453446089e-01
3.173173173173173267e-01 7.316146988980465338e-01
3.183183183183183051e-01 7.300176937925106913e-01
3.193193193193193391e-01 7.283945131565887632e-01
3.203203203203203175e-01 7.267450625986845436e-01
3.213213213213212960e-01 7.250692477633093880e-01
3.223223223223223299e-01 7.233669743870876356e-01
3.233233233233233084e-01 7.216381483551936871e-01
3.243243243243243423e-01 7.198826757582013069e-01
3.253253253253253208e-01 7.181004629493366043e-01
3.263263263263262992e-01 7.162914166021069340e-01
3.273273273273273332e-01 7.144554437682960613e-01
3.283283283283283116e-01 7.125924519363064924e-01
3.293293293293293456e-01 7.107023490898274343e-01
3.303303303303303240e-01 7.087850437668155035e-01
3.313313313313313024e-01 7.068404451187647597e-01
3.323323323323323364e-01 7.048684629702526294e-01
3.333333333333333148e-01 7.028690078787379614e-01
3.343343343343343488e-01 7.008419911945952263e-01
3.353353353353353272e-01 6.987873251213649883e-01
3.363363363363363057e-01 6.967049227761989982e-01
3.373373373373373396e-01 6.945946982504843659e-01
3.383383383383383181e-01 6.924565666706228306e-01
3.393393393393393520e-01 6.902904442589451461e-01
3.403403403403403304e-01 6.880962483947444808e-01
3.413413413413413644e-01 6.858738976754018557e-01
3.423423423423423428e-01 6.836233119775879663e-01
3.433433433433433213e-01 6.813444125185171840e-01
3.443443443443443552e-01 6.790371219172347539e-01
3.453453453453453337e-01 6.767013642559128739e-01
3.463463463463463676e-01 6.743370651411374483e-01
3.473473473473473461e-01 6.719441517651619789e-01
3.483483483483483245e-01 6.695225529671037235e-01
3.493493493493493585e-01 6.670721992940678025e-01
3.503503503503503369e-01 6.645930230621686086e-01
3.513513513513513709e-01 6.620849584174288704e-01
3.523523523523523493e-01 6.595479413965387172e-01
3.533533533533533277e-01 6.569819099874425472e-01
3.543543543543543617e-01 6.543868041897400456e-01
3.553553553553553401e-01 6.517625660748718186e-01
3.563563563563563741e-01 6.491091398460704376e-01
3.573573573573573525e-01 6.464264718980515800e-01
3.583583583583583310e-01 6.437145108764236179e-01
3.593593593593593649e-01 6.409732077367900072e-01
3.603603603603603434e-01 6.382025158035236068e-01
3.613613613613613773e-01 6.354023908281873911e-01
3.623623623623623557e-01 6.325727910475790194e-01
3.633633633633633342e-01 6.297136772413751693e-01
3.643643643643643681e-01 6.268250127893506551e-01
3.653653653653653466e-01 6.239067637281539014e-01
3.663663663663663805e-01 6.209588988076060190e-01
3.673673673673673590e-01 6.179813895465080531e-01
3.683683683683683929e-01 6.149742102879284245e-01
3.693693693693693714e-01 6.119373382539472495e-01
3.703703703703703498e-01 6.088707535998347797e-01
3.713713713713713838e-01 6.057744394676389810e-01
3.723723723723723622e-01 6.026483820391609347e-01
3.733733733733733962e-01 5.994925705882887534e-01
3.743743743743743746e-01 5.963069975326763528e-01
3.753753753753753530e-01 5.930916584847312212e-01
3.763763763763763870e-01 5.898465523018983081e-01
3.773773773773773654e-01 5.865716811362122751e-01
3.783783783783783994e-01 5.832670504830920200e-01
3.793793793793793778e-01 5.799326692293612640e-01
3.803803803803803563e-01 5.765685497004657822e-01
3.813813813813813902e-01 5.731747077068682916e-01
3.823823823823823687e-01 5.697511625895965715e-01
3.833833833833834026e-01 5.662979372649228349e-01
3.843843843843843811e-01 5.628150582681537006e-01
3.853853853853853595e-01 5.593025557965023431e-01
3.863863863863863934e-01 5.557604637510312751e-01
3.873873873873873719e-01 5.521888197776350093e-01
3.883883883883884058e-01 5.485876653070422826e-01
3.893893893893893843e-01 5.449570455938252955e-01
3.903903903903903627e-01 5.412970097543804426e-01
3.913913913913913967e-01 5.376076108038723156e-01
3.923923923923923751e-01 5.338889056921164444e-01
3.933933933933934091e-01 5.301409553383761297e-01
3.943943943943943875e-01 5.263638246650612640e-01
3.953953953953953659e-01 5.225575826303034965e-01
3.963963963963963999e-01 5.187223022593916433e-01
3.973973973973973783e-01 5.148580606750475797e-01
3.983983983983984123e-01 5.109649391265239649e-01
3.993993993993993907e-01 5.070430230175066999e-01
4.004004004004003692e-01 5.030924019328001373e-01
4.014014014014014031e-01 4.991131696637863269e-01
4.024024024024023816e-01 4.951054242326328181e-01
4.034034034034034155e-01 4.910692679152335871e-01
4.044044044044043940e-01 4.870048072628747060e-01
4.054054054054054279e-01 4.829121531225981645e-01
4.064064064064064064e-01 4.787914206562559061e-01
4.074074074074073848e-01 4.746427293582377027e-01
4.084084084084084187e-01 4.704662030718568255e-01
4.094094094094093972e-01 4.662619700043820758e-01
4.104104104104104311e-01 4.620301627407003564e-01
4.114114114114114096e-01 4.577709182556008449e-01
4.124124124124123880e-01 4.534843779246608975e-01
4.134134134134134220e-01 4.491706875337334592e-01
4.144144144144144004e-01 4.448299972870141117e-01
4.154154154154154344e-01 4.404624618136811498e-01
4.164164164164164128e-01 4.360682401731001967e-01
4.174174174174173912e-01 4.316474958585815869e-01
4.184184184184184252e-01 4.272003967996820251e-01
4.194194194194194036e-01 4.227271153630421940e-01
4.204204204204204376e-01 4.182278283517525397e-01
4.214214214214214160e-01 4.137027170032404610e-01
4.224224224224223945e-01 4.091519669856713559e-01
4.234234234234234284e-01 4.045757683928578041e-01
4.244244244244244069e-01 3.999743157376742797e-01
4.254254254254254408e-01 3.953478079439641801e-01
4.264264264264264193e-01 3.906964483369499419e-01
4.274274274274273977e-01 3.860204446321260918e-01
4.284284284284284317e-01 3.813200089226429501e-01
4.294294294294294101e-01 3.765953576651802637e-01
4.304304304304304440e-01 3.718467116642983905e-01
4.314314314314314225e-01 3.670742960552779155e-01
4.324324324324324564e-01 3.622783402854416468e-01
4.334334334334334349e-01 3.574590780939614909e-01
4.344344344344344133e-01 3.526167474901476528e-01
4.354354354354354473e-01 3.477515907302295983e-01
4.364364364364364257e-01 3.428638542926253918e-01
4.374374374374374597e-01 3.379537888517004096e-01
4.384384384384384381e-01 3.330216492500314152e-01
4.394394394394394165e-01 3.280676944691649499e-01
4.404404404404404505e-01 3.230921875988858050e-01
4.414414414414414289e-01 3.180953958050029562e-01
4.424424424424424629e-01 3.130775902956487999e-01
4.434434434434434413e-01 3.080390462861114509e-01
4.444444444444444198e-01 3.029800429622014346e-01
4.454454454454454537e-01 2.979008634421630441e-01
4.464464464464464322e-01 2.928017947371410190e-01
4.474474474474474661e-01 2.876831277102113171e-01
4.484484484484484446e-01 2.825451570339897467e-01
4.494494494494494230e-01 2.773881811468231762e-01
4.504504504504504570e-01 2.722125022075877476e-01
4.514514514514514354e-01 2.670184260490962580e-01
4.524524524524524693e-01 2.618062621301289750e-01
4.534534534534534478e-01 2.565763234861146436e-01
4.544544544544544262e-01 2.513289266784584641e-01
4.554554554554554602e-01 2.460643917425481275e-01
4.564564564564564386e-01 2.407830421344460403e-01
4.574574574574574726e-01 2.354852046762877793e-01
4.584584584584584510e-01 2.301712095004038450e-01
4.594594594594594295e-01 2.248413899921833103e-01
4.604604604604604634e-01 2.194960827316980168e-01
4.614614614614614418e-01 2.141356274341077448e-01
4.624624624624624758e-01 2.087603668888652897e-01
4.634634634634634542e-01 2.033706468977458104e-01
4.644644644644644327e-01 1.979668162117137198e-01
4.654654654654654666e-01 1.925492264666616160e-01
4.664664664664664451e-01 1.871182321180339669e-01
4.674674674674674790e-01 1.816741903743602227e-01
4.684684684684684575e-01 1.762174611297262494e-01
4.694694694694694914e-01 1.707484068952036804e-01
4.704704704704704699e-01 1.652673927292635236e-01
4.714714714714714483e-01 1.597747861672001168e-01
4.724724724724724823e-01 1.542709571495902710e-01
4.734734734734734607e-01 1.487562779498151355e-01
4.744744744744744946e-01 1.432311231006705987e-01
4.754754754754754731e-01 1.376958693200963924e-01
4.764764764764764515e-01 1.321508954360461896e-01
4.774774774774774855e-01 1.265965823105324739e-01
4.784784784784784639e-01 1.210333127628764882e-01
4.794794794794794979e-01 1.154614714921823743e-01
4.804804804804804763e-01 1.098814449990772046e-01
4.814814814814814548e-01 1.042936215067397643e-01
4.824824824824824887e-01 9.869839088125048621e-02
4.834834834834834671e-01 9.309614455129316957e-02
4.844844844844845011e-01 8.748727542723944151e-02
4.854854854854854795e-01 8.187217781964978291e-02
4.864864864864864580e-01 7.625124735721476588e-02
4.874874874874874919e-01 7.062488090418204967e-02
4.884884884884884704e-01 6.499347647729031285e-02
4.894894894894895043e-01 5.935743316224233873e-02
4.904904904904904828e-01 5.371715102976361983e-02
4.914914914914914612e-01 4.807303105126042170e-02
4.924924924924924952e-01 4.242547501412417821e-02
4.934934934934934736e-01 3.677488543671531690e-02
4.944944944944945076e-01 3.112166548304888189e-02
4.954954954954954860e-01 2.546621887722954128e-02
4.964964964964965199e-01 1.980894981766089316e-02
4.974974974974974984e-01 1.415026289106892550e-02
4.984984984984984768e-01 8.490562986364941223e-03
4.994994994994995108e-01 2.830255208395770095e-03
5.005005005005005447e-01 -2.830255208395949639e-03
5.015015015015015232e-01 -8.490562986364719178e-03
5.025025025025025016e-01 -1.415026289106870692e-02
5.035035035035034801e-01 -1.980894981766067459e-02
5.045045045045044585e-01 -2.546621887722892372e-02
5.055055055055055480e-01 -3.112166548304905883e-02
5.065065065065065264e-01 -3.677488543671508792e-02
5.075075075075075048e-01 -4.242547501412395616e-02
5.085085085085084833e-01 -4.807303105125979720e-02
5.095095095095094617e-01 -5.371715102976339085e-02
5.105105105105105512e-01 -5.935743316224251220e-02
5.115115115115115296e-01 -6.499347647729009081e-02
5.125125125125125081e-01 -7.062488090418182762e-02
5.135135135135134865e-01 -7.625124735721415525e-02
5.145145145145144649e-01 -8.187217781964915841e-02
5.155155155155155544e-01 -8.748727542723962192e-02
5.165165165165165329e-01 -9.309614455129294752e-02
5.175175175175175113e-01 -9.869839088125026416e-02
5.185185185185184897e-01 -1.042936215067395561e-01
5.195195195195194682e-01 -1.098814449990765801e-01
5.205205205205205576e-01 -1.154614714921825686e-01
5.215215215215215361e-01 -1.210333127628762800e-01
5.225225225225225145e-01 -1.265965823105322796e-01
5.235235235235234930e-01 -1.321508954360456067e-01
5.245245245245244714e-01 -1.376958693200961703e-01
5.255255255255255609e-01 -1.432311231006707652e-01
5.265265265265265393e-01 -1.487562779498149412e-01
5.275275275275275177e-01 -1.542709571495900767e-01
5.285285285285284962e-01 -1.597747861671995062e-01
5.295295295295294746e-01 -1.652673927292629408e-01
5.305305305305305641e-01 -1.707484068952034584e-01
5.315315315315315425e-01 -1.762174611297260274e-01
5.325325325325325210e-01 -1.816741903743600284e-01
5.335335335335334994e-01 -1.871182321180337726e-01
5.345345345345344779e-01 -1.925492264666610054e-01
5.355355355355355673e-01 -1.979668162117135255e-01
5.365365365365365458e-01 -2.033706468977456439e-01
5.375375375375375242e-01 -2.087603668888650954e-01
5.385385385385385026e-01 -2.141356274341071619e-01
5.395395395395394811e-01 -2.194960827316974616e-01
5.405405405405405705e-01 -2.248413899921830883e-01
5.415415415415415490e-01 -2.301712095004037062e-01
5.425425425425425274e-01 -2.354852046762875850e-01
5.435435435435435059e-01 -2.407830421344455130e-01
5.445445445445444843e-01 -2.460643917425475724e-01
5.455455455455455738e-01 -2.513289266784582421e-01
5.465465465465465522e-01 -2.565763234861144215e-01
5.475475475475475307e-01 -2.618062621301288084e-01
5.485485485485485091e-01 -2.670184260490957029e-01
5.495495495495495986e-01 -2.722125022075879697e-01
5.505505505505505770e-01 -2.773881811468230651e-01
5.515515515515515554e-01 -2.825451570339895246e-01
5.525525525525525339e-01 -2.876831277102111506e-01
5.535535535535535123e-01 -2.928017947371405749e-01
5.545545545545546018e-01 -2.979008634421628776e-01
5.555555555555555802e-01 -3.029800429622012126e-01
5.565565565565565587e-01 -3.080390462861112844e-01
5.575575575575575371e-01 -3.130775902956486334e-01
5.585585585585585155e-01 -3.180953958050027897e-01
5.595595595595596050e-01 -3.230921875988860270e-01
5.605605605605605835e-01 -3.280676944691647834e-01
5.615615615615615619e-01 -3.330216492500312486e-01
5.625625625625625403e-01 -3.379537888517001876e-01
5.635635635635635188e-01 -3.428638542926248367e-01
5.645645645645646082e-01 -3.477515907302297093e-01
5.655655655655655867e-01 -3.526167474901474863e-01
5.665665665665665651e-01 -3.574590780939613799e-01
5.675675675675675436e-01 -3.622783402854414248e-01
5.685685685685685220e-01 -3.670742960552774159e-01
5.695695695695696115e-01 -3.718467116642985570e-01
5.705705705705705899e-01 -3.765953576651801527e-01
5.715715715715715683e-01 -3.813200089226428391e-01
5.725725725725725468e-01 -3.860204446321255922e-01
5.735735735735735252e-01 -3.906964483369497754e-01
5.745745745745746147e-01 -3.953478079439642912e-01
5.755755755755755931e-01 -3.999743157376741132e-01
5.765765765765765716e-01 -4.045757683928576931e-01
5.775775775775775500e-01 -4.091519669856709118e-01
5.785785785785785285e-01 -4.137027170032400170e-01
5.795795795795796179e-01 -4.182278283517523731e-01
5.805805805805805964e-01 -4.227271153630420275e-01
5.815815815815815748e-01 -4.272003967996818585e-01
5.825825825825825532e-01 -4.316474958585814758e-01
5.835835835835835317e-01 -4.360682401730997526e-01
5.845845845845846211e-01 -4.404624618136812608e-01
5.855855855855855996e-01 -4.448299972870140007e-01
5.865865865865865780e-01 -4.491706875337332372e-01
5.875875875875875565e-01 -4.534843779246604534e-01
5.885885885885885349e-01 -4.577709182556004008e-01
5.895895895895896244e-01 -4.620301627407005229e-01
5.905905905905906028e-01 -4.662619700043819648e-01
5.915915915915915813e-01 -4.704662030718566590e-01
5.925925925925925597e-01 -4.746427293582371476e-01
5.935935935935935381e-01 -4.787914206562554620e-01
5.945945945945946276e-01 -4.829121531225980535e-01
5.955955955955956060e-01 -4.870048072628745950e-01
5.965965965965965845e-01 -4.910692679152334761e-01
5.975975975975975629e-01 -4.951054242326325405e-01
5.985985985985985414e-01 -4.991131696637859383e-01
5.995995995995996308e-01 -5.030924019328001373e-01
6.006006006006006093e-01 -5.070430230175064779e-01
6.016016016016015877e-01 -5.109649391265238538e-01
6.026026026026025662e-01 -5.148580606750472466e-01
6.036036036036035446e-01 -5.187223022593911992e-01
6.046046046046046341e-01 -5.225575826303033855e-01
6.056056056056056125e-01 -5.263638246650610419e-01
6.066066066066065909e-01 -5.301409553383760187e-01
6.076076076076075694e-01 -5.338889056921160003e-01
6.086086086086086588e-01 -5.376076108038724266e-01
6.096096096096096373e-01 -5.412970097543803316e-01
6.106106106106106157e-01 -5.449570455938251845e-01
6.116116116116115942e-01 -5.485876653070421716e-01
6.126126126126125726e-01 -5.521888197776345653e-01
6.136136136136136621e-01 -5.557604637510313861e-01
6.146146146146146405e-01 -5.593025557965023431e-01
6.156156156156156189e-01 -5.628150582681535896e-01
6.166166166166165974e-01 -5.662979372649227239e-01
6.176176176176175758e-01 -5.697511625895961274e-01
6.186186186186186653e-01 -5.731747077068682916e-01
6.196196196196196437e-01 -5.765685497004656712e-01
6.206206206206206222e-01 -5.799326692293611529e-01
6.216216216216216006e-01 -5.832670504830919089e-01
6.226226226226225791e-01 -5.865716811362120531e-01
6.236236236236236685e-01 -5.898465523018984191e-01
6.246246246246246470e-01 -5.930916584847311102e-01
6.256256256256256254e-01 -5.963069975326761307e-01
6.266266266266266038e-01 -5.994925705882886424e-01
6.276276276276275823e-01 -6.026483820391606017e-01
6.286286286286286717e-01 -6.057744394676389810e-01
6.296296296296296502e-01 -6.088707535998345577e-01
6.306306306306306286e-01 -6.119373382539470274e-01
6.316316316316316071e-01 -6.149742102879282024e-01
6.326326326326325855e-01 -6.179813895465077200e-01
6.336336336336336750e-01 -6.209588988076060190e-01
6.346346346346346534e-01 -6.239067637281536793e-01
6.356356356356356319e-01 -6.268250127893504331e-01
6.366366366366366103e-01 -6.297136772413747252e-01
6.376376376376375887e-01 -6.325727910475786864e-01
6.386386386386386782e-01 -6.354023908281877242e-01
6.396396396396396566e-01 -6.382025158035234957e-01
6.406406406406406351e-01 -6.409732077367896741e-01
6.416416416416416135e-01 -6.437145108764233958e-01
6.426426426426425920e-01 -6.464264718980513580e-01
6.436436436436436814e-01 -6.491091398460702155e-01
6.446446446446446599e-01 -6.517625660748719296e-01
6.456456456456456383e-01 -6.543868041897400456e-01
6.466466466466466168e-01 -6.569819099874422141e-01
6.476476476476475952e-01 -6.595479413965384952e-01
6.486486486486486847e-01 -6.620849584174288704e-01
6.496496496496496631e-01 -6.645930230621682755e-01
6.506506506506506415e-01 -6.670721992940678025e-01
6.516516516516516200e-01 -6.695225529671033904e-01
6.526526526526525984e-01 -6.719441517651615348e-01
6.536536536536536879e-01 -6.743370651411377814e-01
6.546546546546546663e-01 -6.767013642559127629e-01
6.556556556556556448e-01 -6.790371219172345318e-01
6.566566566566566232e-01 -6.813444125185170730e-01
6.576576576576576016e-01 -6.836233119775877443e-01
6.586586586586586911e-01 -6.858738976754017447e-01
6.596596596596596696e-01 -6.880962483947444808e-01
6.606606606606606480e-01 -6.902904442589450351e-01
6.616616616616616264e-01 -6.924565666706223865e-01
6.626626626626626049e-01 -6.945946982504842548e-01
6.636636636636636943e-01 -6.967049227761988872e-01
6.646646646646646728e-01 -6.987873251213646553e-01
6.656656656656656512e-01 -7.008419911945952263e-01
6.666666666666666297e-01 -7.028690078787376283e-01
6.676676676676676081e-01 -7.048684629702522964e-01
6.686686686686686976e-01 -7.068404451187647597e-01
6.696696696696696760e-01 -7.087850437668152814e-01
6.706706706706706544e-01 -7.107023490898272122e-01
6.716716716716716329e-01 -7.125924519363062704e-01
6.726726726726726113e-01 -7.144554437682958392e-01
6.736736736736737008e-01 -7.162914166021067119e-01
6.746746746746746792e-01 -7.181004629493367153e-01
6.756756756756756577e-01 -7.198826757582013069e-01
6.766766766766766361e-01 -7.216381483551932430e-01
6.776776776776777256e-01 -7.233669743870878577e-01
6.786786786786787040e-01 -7.250692477633093880e-01
6.796796796796796825e-01 -7.267450625986843216e-01
6.806806806806806609e-01 -7.283945131565887632e-01
6.816816816816816393e-01 -7.300176937925104692e-01
6.826826826826827288e-01 -7.316146988980465338e-01
6.836836836836837072e-01 -7.331856228453446089e-01
6.846846846846846857e-01 -7.347305599320120839e-01
6.856856856856856641e-01 -7.362496043265032153e-01
6.866866866866866426e-01 -7.377428500140024159e-01
6.876876876876877320e-01 -7.392103907428180243e-01
6.886886886886887105e-01 -7.406523199713022088e-01
6.896896896896896889e-01 -7.420687308153126605e-01
6.906906906906906674e-01 -7.434597159962266222e-01
6.916916916916916458e-01 -7.448253677895275704e-01
6.926926926926927353e-01 -7.461657779739735430e-01
6.936936936936937137e-01 -7.474810377813607687e-01
6.946946946946946921e-01 -7.487712378469024710e-01
6.956956956956956706e-01 -7.500364681602268435e-01
6.966966966966966490e-01 -7.512768180170129595e-01
6.976976976976977385e-01 -7.524923759712773830e-01
6.986986986986987169e-01 -7.536832297883202525e-01
6.996996996996996954e-01 -7.548494663983454922e-01
7.007007007007006738e-01 -7.559911718507676959e-01
7.017017017017016522e-01 -7.571084312692153429e-01
7.027027027027027417e-01 -7.582013288072413371e-01
7.037037037037037202e-01 -7.592699476047546359e-01
7.047047047047046986e-01 -7.603143697451822947e-01
7.057057057057056770e-01 -7.613346762133703649e-01
7.067067067067066555e-01 -7.623309468542380785e-01
7.077077077077077449e-01 -7.633032603321922016e-01
7.087087087087087234e-01 -7.642516940913119949e-01
7.097097097097097018e-01 -7.651763243163157702e-01
7.107107107107106803e-01 -7.660772258943164825e-01
7.117117117117116587e-01 -7.669544723773757955e-01
7.127127127127127482e-01 -7.678081359458670541e-01
7.137137137137137266e-01 -7.686382873726524956e-01
7.147147147147147050e-01 -7.694449959880870216e-01
7.157157157157156835e-01 -7.702283296458531936e-01
7.167167167167166619e-01 -7.709883546896362239e-01
7.177177177177177514e-01 -7.717251359206488415e-01
7.187187187187187298e-01 -7.724387365660083660e-01
7.197197197197197083e-01 -7.731292182479795327e-01
7.207207207207206867e-01 -7.737966409540834034e-01
7.217217217217216652e-01 -7.744410630080850177e-01
7.227227227227227546e-01 -7.750625410418611194e-01
7.237237237237237331e-01 -7.756611299681573923e-01
7.247247247247247115e-01 -7.762368829542405368e-01
7.257257257257256899e-01 -7.767898513964490714e-01
7.267267267267266684e-01 -7.773200848956519637e-01
7.277277277277277578e-01 -7.778276312336160903e-01
7.287287287287287363e-01 -7.783125363502914063e-01
7.297297297297297147e-01 -7.787748443220157135e-01
7.307307307307306932e-01 -7.792145973406464643e-01
7.317317317317316716e-01 -7.796318356936209337e-01
7.327327327327327611e-01 -7.800265977449520882e-01
7.337337337337337395e-01 -7.803989199171615931e-01
7.347347347347347180e-01 -7.807488366741548447e-01
7.357357357357356964e-01 -7.810763805050422448e-01
7.367367367367367859e-01 -7.813815819089090509e-01
7.377377377377377643e-01 -7.816644693805367972e-01
7.387387387387387427e-01 -7.819250693970798416e-01
7.397397397397397212e-01 -7.821634064057010338e-01
7.407407407407406996e-01 -7.823795028121658390e-01
7.417417417417417891e-01 -7.825733789703998022e-01
7.427427427427427675e-01 -7.827450531730113514e-01
7.437437437437437460e-01 -7.828945416427804949e-01
7.447447447447447244e-01 -7.830218585251167429e-01
7.457457457457457028e-01 -7.831270158814862548e-01
7.467467467467467923e-01 -7.832100236838106522e-01
7.477477477477477708e-01 -7.832708898098388328e-01
7.487487487487487492e-01 -7.833096200394912278e-01
7.497497497497497276e-01 -7.833262180521789464e-01
7.507507507507507061e-01 -7.833206854250969187e-01
7.517517517517517955e-01 -7.832930216324933692e-01
7.527527527527527740e-01 -7.832432240459127337e-01
7.537537537537537524e-01 -7.831712879354150170e-01
7.547547547547547309e-01 -7.830772064717694825e-01
7.557557557557557093e-01 -7.829609707296233401e-01
7.567567567567567988e-01 -7.828225696916430998e-01
7.577577577577577772e-01 -7.826619902536299245e-01
7.587587587587587556e-01 -7.824792172306069826e-01
7.597597597597597341e-01 -7.822742333638769141e-01
7.607607607607607125e-01 -7.820470193290480765e-01
7.617617617617618020e-01 -7.817975537450299051e-01
7.627627627627627804e-01 -7.815258131839930567e-01
7.637637637637637589e-01 -7.812317721822927830e-01
7.647647647647647373e-01 -7.809154032523558664e-01
7.657657657657657158e-01 -7.805766768955234580e-01
7.667667667667668052e-01 -7.802155616158535922e-01
7.677677677677677837e-01 -7.798320239348753846e-01
7.687687687687687621e-01 -7.794260284072933587e-01
7.697697697697697405e-01 -7.789975376376409022e-01
7.707707707707707190e-01 -7.785465122978757480e-01
7.717717717717718084e-01 -7.780729111459162572e-01
7.727727727727727869e-01 -7.775766910451145097e-01
7.737737737737737653e-01 -7.770578069846600933e-01
7.747747747747747438e-01 -7.765162121009121510e-01
7.757757757757757222e-01 -7.759518576996563555e-01
7.767767767767768117e-01 -7.753646932792777058e-01
7.777777777777777901e-01 -7.747546665548494804e-01
7.787787787787787686e-01 -7.741217234831274663e-01
7.797797797797797470e-01 -7.734658082884513508e-01
7.807807807807807254e-01 -7.727868634895389555e-01
7.817817817817818149e-01 -7.720848299271754200e-01
7.827827827827827933e-01 -7.713596467927864575e-01
7.837837837837837718e-01 -7.706112516578904614e-01
7.847847847847847502e-01 -7.698395805044230267e-01
7.857857857857857287e-01 -7.690445677559294424e-01
7.867867867867868181e-01 -7.682261463096125009e-01
7.877877877877877966e-01 -7.673842475692358445e-01
7.887887887887887750e-01 -7.665188014788679727e-01
7.897897897897897534e-01 -7.656297365574642466e-01
7.907907907907907319e-01 -7.647169799342785623e-01
7.917917917917918214e-01 -7.637804573850931478e-01
7.927927927927927998e-01 -7.628200933692618202e-01
7.937937937937937782e-01 -7.618358110675552686e-01
7.947947947947947567e-01 -7.608275324208025880e-01
7.957957957957957351e-01 -7.597951781693151885e-01
7.967967967967968246e-01 -7.587386678930895245e-01
7.977977977977978030e-01 -7.576579200527738811e-01
7.987987987987987815e-01 -7.565528520313912209e-01
7.997997997997997599e-01 -7.554233801768097667e-01
8.008008008008007383e-01 -7.542694198449475529e-01
8.018018018018018278e-01 -7.530908854437023958e-01
8.028028028028028062e-01 -7.518876904775968484e-01
8.038038038038037847e-01 -7.506597475931239272e-01
8.048048048048047631e-01 -7.494069686247852857e-01
8.058058058058058526e-01 -7.481292646418098435e-01
8.068068068068068310e-01 -7.468265459955389929e-01
8.078078078078078095e-01 -7.454987223674665042e-01
8.088088088088087879e-01 -7.441457028179228050e-01
8.098098098098097664e-01 -7.427673958353899764e-01
8.108108108108108558e-01 -7.413637093864298144e-01
8.118118118118118343e-01 -7.399345509662211828e-01
8.128128128128128127e-01 -7.384798276496846725e-01
8.138138138138137911e-01 -7.369994461431814692e-01
8.148148148148147696e-01 -7.354933128367797668e-01
8.158158158158158590e-01 -7.339613338570649681e-01
8.168168168168168375e-01 -7.324034151204854570e-01
8.178178178178178159e-01 -7.308194623872138473e-01
8.188188188188187944e-01 -7.292093813155158255e-01
8.198198198198197728e-01 -7.275730775166029396e-01
8.208208208208208623e-01 -7.259104566099597866e-01
8.218218218218218407e-01 -7.242214242791269463e-01
8.228228228228228192e-01 -7.225058863279220089e-01
8.238238238238237976e-01 -7.207637487370875951e-01
8.248248248248247760e-01 -7.189949177213434961e-01
8.258258258258258655e-01 -7.171992997868288366e-01
8.268268268268268439e-01 -7.153768017889179376e-01
8.278278278278278224e-01 -7.135273309903911176e-01
8.288288288288288008e-01 -7.116507951199395610e-01
8.298298298298297793e-01 -7.097471024309960352e-01
8.308308308308308687e-01 -7.078161617608587086e-01
8.318318318318318472e-01 -7.058578825901046239e-01
8.328328328328328256e-01 -7.038721751022611883e-01
8.338338338338338041e-01 -7.018589502437275751e-01
8.348348348348347825e-01 -6.998181197839165035e-01
8.358358358358358720e-01 -6.977495963756072950e-01
8.368368368368368504e-01 -6.956532936154815605e-01
8.378378378378378288e-01 -6.935291261048266431e-01
8.388388388388388073e-01 -6.913770095103873858e-01
8.398398398398397857e-01 -6.891968606253399132e-01
8.408408408408408752e-01 -6.869885974303751031e-01
8.418418418418418536e-01 -6.847521391548649916e-01
8.428428428428428321e-01 -6.824874063380932387e-01
8.438438438438438105e-01 -6.801943208905270044e-01
8.448448448448447889e-01 -6.778728061551136941e-01
8.458458458458458784e-01 -6.755227869685725972e-01
8.468468468468468568e-01 -6.731441897226698723e-01
8.478478478478478353e-01 -6.707369424254455703e-01
8.488488488488488137e-01 -6.683009747623765984e-01
8.498498498498497922e-01 -6.658362181574509764e-01
8.508508508508508816e-01 -6.633426058341338472e-01
8.518518518518518601e-01 -6.608200728761973730e-01
8.528528528528528385e-01 -6.582685562883958674e-01
8.538538538538538170e-01 -6.556879950569647342e-01
8.548548548548547954e-01 -6.530783302099146814e-01
8.558558558558558849e-01 -6.504395048771033361e-01
8.568568568568568633e-01 -6.477714643500620539e-01
8.578578578578578417e-01 -6.450741561415446190e-01
8.588588588588588202e-01 -6.423475300447886172e-01
8.598598598598597986e-01 -6.395915381924577314e-01
8.608608608608608881e-01 -6.368061351152396465e-01
8.618618618618618665e-01 -6.339912778000837967e-01
8.628628628628628450e-01 -6.311469257480479822e-01
8.638638638638638234e-01 -6.282730410317327596e-01
8.648648648648649129e-01 -6.253695883522810695e-01
8.658658658658658913e-01 -6.224365350959222276e-01
8.668668668668668698e-01 -6.194738513900220900e-01
8.678678678678678482e-01 -6.164815101586380575e-01
8.688688688688688266e-01 -6.134594871775364000e-01
8.698698698698699161e-01 -6.104077611286558014e-01
8.708708708708708945e-01 -6.073263136539952534e-01
8.718718718718718730e-01 -6.042151294088971003e-01
8.728728728728728514e-01 -6.010741961147039181e-01
8.738738738738738299e-01 -5.979035046107696871e-01
8.748748748748749193e-01 -5.947030489057947289e-01
8.758758758758758978e-01 -5.914728262284661975e-01
8.768768768768768762e-01 -5.882128370773753723e-01
8.778778778778778547e-01 -5.849230852701984285e-01
8.788788788788788331e-01 -5.816035779921036042e-01
8.798798798798799226e-01 -5.782543258433729960e-01
8.808808808808809010e-01 -5.748753428862160009e-01
8.818818818818818794e-01 -5.714666466907371012e-01
8.828828828828828579e-01 -5.680282583800563279e-01
8.838838838838838363e-01 -5.645602026745467628e-01
8.848848848848849258e-01 -5.610625079351657662e-01
8.858858858858859042e-01 -5.575352062058689384e-01
8.868868868868868827e-01 -5.539783332550723971e-01
8.878878878878878611e-01 -5.503919286161491620e-01
8.888888888888888395e-01 -5.467760356269368849e-01
8.898898898898899290e-01 -5.431307014682363876e-01
8.908908908908909074e-01 -5.394559772012773591e-01
8.918918918918918859e-01 -5.357519178041305619e-01
8.928928928928928643e-01 -5.320185822070548909e-01
8.938938938938938428e-01 -5.282560333267439789e-01
8.948948948948949322e-01 -5.244643380994663540e-01
8.958958958958959107e-01 -5.206435675130769436e-01
8.968968968968968891e-01 -5.167937966378689518e-01
8.978978978978978676e-01 -5.129151046562662186e-01
8.988988988988988460e-01 -5.090075748913265308e-01
8.998998998998999355e-01 -5.050712948340345676e-01
9.009009009009009139e-01 -5.011063561693801516e-01
9.019019019019018923e-01 -4.971128548011907178e-01
9.029029029029028708e-01 -4.930908908757083986e-01
9.039039039039038492e-01 -4.890405688038957366e-01
9.049049049049049387e-01 -4.849619972824529834e-01
9.059059059059059171e-01 -4.808552893135286110e-01
9.069069069069068956e-01 -4.767205622231097673e-01
9.079079079079078740e-01 -4.725579376780854601e-01
9.089089089089088525e-01 -4.683675417019518838e-01
9.099099099099099419e-01 -4.641495046891653820e-01
9.109109109109109204e-01 -4.599039614181158475e-01
9.119119119119118988e-01 -4.556310510627125665e-01
9.129129129129128772e-01 -4.513309172025731786e-01
9.139139139139138557e-01 -4.470037078318032098e-01
9.149149149149149451e-01 -4.426495753663478028e-01
9.159159159159159236e-01 -4.382686766499193642e-01
9.169169169169169020e-01 -4.338611729584775367e-01
9.179179179179178805e-01 -4.294272300032588863e-01
9.189189189189188589e-01 -4.249670179323485342e-01
9.199199199199199484e-01 -4.204807113307841293e-01
9.209209209209209268e-01 -4.159684892191822803e-01
9.219219219219219053e-01 -4.114305350508809522e-01
9.229229229229228837e-01 -4.068670367076002159e-01
9.239239239239238621e-01 -4.022781864935992546e-01
9.249249249249249516e-01 -3.976641811283428973e-01
9.259259259259259300e-01 -3.930252217376585255e-01
9.269269269269269085e-01 -3.883615138433858527e-01
9.279279279279278869e-01 -3.836732673515187431e-01
9.289289289289288654e-01 -3.789606965388344073e-01
9.299299299299299548e-01 -3.742240200380017590e-01
9.309309309309309333e-01 -3.694634608211819771e-01
9.319319319319319117e-01 -3.646792461821071196e-01
9.329329329329328901e-01 -3.598716077166419502e-01
9.339339339339339796e-01 -3.550407813018361947e-01
9.349349349349349581e-01 -3.501870070734580120e-01
9.359359359359359365e-01 -3.453105294020156202e-01
9.369369369369369149e-01 -3.404115968672740689e-01
9.379379379379378934e-01 -3.354904622312671614e-01
9.389389389389389828e-01 -3.305473824098029700e-01
9.399399399399399613e-01 -3.255826184424827630e-01
9.409409409409409397e-01 -3.205964354612239053e-01
9.419419419419419182e-01 -3.155891026572997249e-01
9.429429429429428966e-01 -3.105608932469099415e-01
9.439439439439439861e-01 -3.055120844352727794e-01
9.449449449449449645e-01 -3.004429573792687380e-01
9.459459459459459429e-01 -2.953537971486224212e-01
9.469469469469469214e-01 -2.902448926856562861e-01
9.479479479479478998e-01 -2.851165367636019354e-01
9.489489489489489893e-01 -2.799690259435049233e-01
9.499499499499499677e-01 -2.748026605297158587e-01
9.509509509509509462e-01 -2.696177445239872350e-01
9.519519519519519246e-01 -2.644145855781982468e-01
9.529529529529529031e-01 -2.591934949457027071e-01
9.539539539539539925e-01 -2.539547874313334286e-01
9.549549549549549710e-01 -2.486987813400695635e-01
9.559559559559559494e-01 -2.434257984243815565e-01
9.569569569569569278e-01 -2.381361638302723904e-01
9.579579579579579063e-01 -2.328302060420404940e-01
9.589589589589589957e-01 -2.275082568257640048e-01
9.599599599599599742e-01 -2.221706511715478005e-01
9.609609609609609526e-01 -2.168177272345333251e-01
9.619619619619619311e-01 -2.114498262746996593e-01
9.629629629629629095e-01 -2.060672925954790957e-01
9.639639639639639990e-01 -2.006704734812047863e-01
9.649649649649649774e-01 -1.952597191334095872e-01
9.659659659659659559e-01 -1.898353826060008021e-01
9.669669669669669343e-01 -1.843978197393419671e-01
9.679679679679679127e-01 -1.789473890932470057e-01
9.689689689689690022e-01 -1.734844518789284973e-01
9.699699699699699806e-01 -1.680093718899216271e-01
9.709709709709709591e-01 -1.625225154319904497e-01
9.719719719719719375e-01 -1.570242512520715339e-01
9.729729729729729160e-01 -1.515149504662628155e-01
9.739739739739740054e-01 -1.459949864868808900e-01
9.749749749749749839e-01 -1.404647349486323749e-01
9.759759759759759623e-01 -1.349245736339077240e-01
9.769769769769769407e-01 -1.293748823972347972e-01
9.779779779779779192e-01 -1.238160430889224534e-01
9.789789789789790087e-01 -1.182484394779210746e-01
9.799799799799799871e-01 -1.126724571739249475e-01
9.809809809809809655e-01 -1.070884835487500159e-01
9.819819819819819440e-01 -1.014969076570249040e-01
9.829829829829829224e-01 -9.589812015620755026e-02
9.839839839839840119e-01 -9.029251322597600660e-02
9.849849849849849903e-01 -8.468048048702210562e-02
9.859859859859859688e-01 -7.906241691925995629e-02
9.869869869869869472e-01 -7.343871877951192728e-02
9.879879879879879256e-01 -6.780978351868478804e-02
9.889889889889890151e-01 -6.217600969846549114e-02
9.899899899899899935e-01 -5.653779690758776316e-02
9.909909909909909720e-01 -5.089554567768304894e-02
9.919919919919919504e-01 -4.524965739875801141e-02
9.929929929929930399e-01 -3.960053423433342046e-02
9.939939939939940183e-01 -3.394857903628040185e-02
9.949949949949949968e-01 -2.829419525936805249e-02
9.959959959959959752e-01 -2.263778687558621466e-02
9.969969969969969537e-01 -1.697975828825865063e-02
9.979979979979980431e-01 -1.132051424597737589e-02
9.989989989989990216e-01 -5.660459756410706270e-03
1.000000000000000000e+00 -2.204364238465235822e-16
