# Supplementary material for: A generalized density-modulated twist-splay-bend phase of banana-shaped particles
Source: Nat Commun. 2021 Apr 12;12:2157. doi: 10.1038/s41467-021-22413-8 (PMC8041804; doi:10.1038/s41467-021-22413-8)
Supplement: Supplementary file 3 — Source Data [file 41467_2021_22413_MOESM3_ESM.zip › SourceDataFile/SupplementaryFigure2/SupplementaryFigure2c/nz_0.9.txt]

0.000000000000000000e+00 1.000000000000000000e+00
1.001001001001000992e-03 9.999878638268048237e-01
2.002002002002001985e-03 9.999514563438185455e-01
3.003003003003002977e-03 9.998907806609134141e-01
4.004004004004003969e-03 9.998058419614547221e-01
5.005005005005004962e-03 9.996966475026689558e-01
6.006006006006005954e-03 9.995632066161589391e-01
7.007007007007006946e-03 9.994055307085668582e-01
8.008008008008007939e-03 9.992236332623846140e-01
9.009009009009008931e-03 9.990175298369117218e-01
1.001001001001000992e-02 9.987872380693628704e-01
1.101101101101101092e-02 9.985327776761222518e-01
1.201201201201201191e-02 9.982541704541481042e-01
1.301301301301301290e-02 9.979514402825263586e-01
1.401401401401401389e-02 9.976246131241740533e-01
1.501501501501501488e-02 9.972737170276928520e-01
1.601601601601601588e-02 9.968987821293745499e-01
1.701701701701701513e-02 9.964998406553564614e-01
1.801801801801801786e-02 9.960769269239306833e-01
1.901901901901902059e-02 9.956300773480052380e-01
2.002002002002001985e-02 9.951593304377194249e-01
2.102102102102101910e-02 9.946647268032127176e-01
2.202202202202202183e-02 9.941463091575497568e-01
2.302302302302302456e-02 9.936041223198013306e-01
2.402402402402402382e-02 9.930382132182816735e-01
2.502502502502502307e-02 9.924486308939438617e-01
2.602602602602602580e-02 9.918354265039347473e-01
2.702702702702702853e-02 9.911986533253087650e-01
2.802802802802802778e-02 9.905383667589033880e-01
2.902902902902902704e-02 9.898546243333760097e-01
3.003003003003002977e-02 9.891474857094041395e-01
3.103103103103103250e-02 9.884170126840502446e-01
3.203203203203203175e-02 9.876632691952905718e-01
3.303303303303303101e-02 9.868863213267127232e-01
3.403403403403403027e-02 9.860862373123792102e-01
3.503503503503503647e-02 9.852630875418604273e-01
3.603603603603603572e-02 9.844169445654393780e-01
3.703703703703703498e-02 9.835478830994857091e-01
3.803803803803804118e-02 9.826559800320053828e-01
3.903903903903904044e-02 9.817413144283623216e-01
4.004004004004003969e-02 9.808039675371775790e-01
4.104104104104103895e-02 9.798440227964043681e-01
4.204204204204203821e-02 9.788615658395825037e-01
4.304304304304304440e-02 9.778566845022726994e-01
4.404404404404404366e-02 9.768294688286712768e-01
4.504504504504504292e-02 9.757800110784089487e-01
4.604604604604604912e-02 9.747084057335333451e-01
4.704704704704704837e-02 9.736147495056767243e-01
4.804804804804804763e-02 9.724991413434115328e-01
4.904904904904904689e-02 9.713616824397944827e-01
5.005005005005004615e-02 9.702024762401001423e-01
5.105105105105105234e-02 9.690216284497461530e-01
5.205205205205205160e-02 9.678192470424116234e-01
5.305305305305305086e-02 9.665954422683492586e-01
5.405405405405405705e-02 9.653503266628931101e-01
5.505505505505505631e-02 9.640840150551641674e-01
5.605605605605605557e-02 9.627966245769726816e-01
5.705705705705705483e-02 9.614882746719207729e-01
5.805805805805805409e-02 9.601590871047065434e-01
5.905905905905906028e-02 9.588091859706285858e-01
6.006006006006005954e-02 9.574386977052947723e-01
6.106106106106105880e-02 9.560477510945349922e-01
6.206206206206206499e-02 9.546364772845185032e-01
6.306306306306305731e-02 9.532050097920785614e-01
6.406406406406406351e-02 9.517534845152425538e-01
6.506506506506506970e-02 9.502820397439719624e-01
6.606606606606606202e-02 9.487908161711087196e-01
6.706706706706706822e-02 9.472799569035327272e-01
6.806806806806806054e-02 9.457496074735275426e-01
6.906906906906906674e-02 9.441999158503573408e-01
7.007007007007007293e-02 9.426310324520531525e-01
7.107107107107106525e-02 9.410431101574110446e-01
7.207207207207207145e-02 9.394363043181991335e-01
7.307307307307307764e-02 9.378107727715768727e-01
7.407407407407406996e-02 9.361666758527226184e-01
7.507507507507507616e-02 9.345041764076724711e-01
7.607607607607608236e-02 9.328234398063675048e-01
7.707707707707707467e-02 9.311246339559084984e-01
7.807807807807808087e-02 9.294079293140192766e-01
7.907907907907907319e-02 9.276734989027146661e-01
8.008008008008007939e-02 9.259215183221737311e-01
8.108108108108108558e-02 9.241521657648147370e-01
8.208208208208207790e-02 9.223656220295721742e-01
8.308308308308308410e-02 9.205620705363709577e-01
8.408408408408407642e-02 9.187416973407972476e-01
8.508508508508508261e-02 9.169046911489615592e-01
8.608608608608608881e-02 9.150512433325528328e-01
8.708708708708708113e-02 9.131815479440774652e-01
8.808808808808808732e-02 9.112958017322819737e-01
8.908908908908909352e-02 9.093942041577531832e-01
9.009009009009008584e-02 9.074769574086916091e-01
9.109109109109109204e-02 9.055442664168541489e-01
9.209209209209209823e-02 9.035963388736588664e-01
9.309309309309309055e-02 9.016333852464473164e-01
9.409409409409409675e-02 8.996556187948967498e-01
9.509509509509508907e-02 8.976632555875759811e-01
9.609609609609609526e-02 8.956565145186375920e-01
9.709709709709710146e-02 8.936356173246374768e-01
9.809809809809809378e-02 8.916007886014740702e-01
9.909909909909909997e-02 8.895522558214368214e-01
1.001001001001000923e-01 8.874902493503558087e-01
1.011011011011010985e-01 8.854150024648397288e-01
1.021021021021021047e-01 8.833267513695929329e-01
1.031031031031030970e-01 8.812257352147974121e-01
1.041041041041041032e-01 8.791121961135497376e-01
1.051051051051051094e-01 8.769863791593366376e-01
1.061061061061061017e-01 8.748485324435356647e-01
1.071071071071071079e-01 8.726989070729272990e-01
1.081081081081081141e-01 8.705377571871996123e-01
1.091091091091091064e-01 8.683653399764300618e-01
1.101101101101101126e-01 8.661819156985258727e-01
1.111111111111111049e-01 8.639877476966046910e-01
1.121121121121121111e-01 8.617831024162929676e-01
1.131131131131131173e-01 8.595682494229235360e-01
1.141141141141141097e-01 8.573434614186087321e-01
1.151151151151151159e-01 8.551090142591650789e-01
1.161161161161161082e-01 8.528651869708647748e-01
1.171171171171171144e-01 8.506122617669892305e-01
1.181181181181181206e-01 8.483505240641556755e-01
1.191191191191191129e-01 8.460802624983877473e-01
1.201201201201201191e-01 8.438017689409026412e-01
1.211211211211211253e-01 8.415153385135788477e-01
1.221221221221221176e-01 8.392212696040756148e-01
1.231231231231231238e-01 8.369198638805664947e-01
1.241241241241241300e-01 8.346114263060518956e-01
1.251251251251251362e-01 8.322962651522125554e-01
1.261261261261261146e-01 8.299746920127641925e-01
1.271271271271271208e-01 8.276470218162713666e-01
1.281281281281281270e-01 8.253135728383792502e-01
1.291291291291291332e-01 8.229746667134153482e-01
1.301301301301301394e-01 8.206306284453174227e-01
1.311311311311311179e-01 8.182817864178359990e-01
1.321321321321321240e-01 8.159284724039623793e-01
1.331331331331331302e-01 8.135710215745287632e-01
1.341341341341341364e-01 8.112097725059258524e-01
1.351351351351351426e-01 8.088450671868802067e-01
1.361361361361361211e-01 8.064772510242322889e-01
1.371371371371371273e-01 8.041066728476554681e-01
1.381381381381381335e-01 8.017336849132493670e-01
1.391391391391391397e-01 7.993586429059443832e-01
1.401401401401401459e-01 7.969819059406486605e-01
1.411411411411411521e-01 7.946038365620652355e-01
1.421421421421421305e-01 7.922248007431097472e-01
1.431431431431431367e-01 7.898451678818494415e-01
1.441441441441441429e-01 7.874653107968917487e-01
1.451451451451451491e-01 7.850856057211352823e-01
1.461461461461461553e-01 7.827064322938080965e-01
1.471471471471471337e-01 7.803281735507031636e-01
1.481481481481481399e-01 7.779512159125265836e-01
1.491491491491491461e-01 7.755759491712703735e-01
1.501501501501501523e-01 7.732027664745136919e-01
1.511511511511511585e-01 7.708320643075637912e-01
1.521521521521521647e-01 7.684642424733361121e-01
1.531531531531531432e-01 7.660997040698784843e-01
1.541541541541541493e-01 7.637388554654352957e-01
1.551551551551551555e-01 7.613821062709530407e-01
1.561561561561561617e-01 7.590298693099177818e-01
1.571571571571571679e-01 7.566825605854224923e-01
1.581581581581581464e-01 7.543405992443524832e-01
1.591591591591591526e-01 7.520044075385805549e-01
1.601601601601601588e-01 7.496744107830594084e-01
1.611611611611611650e-01 7.473510373106986293e-01
1.621621621621621712e-01 7.450347184239122234e-01
1.631631631631631496e-01 7.427258883427196867e-01
1.641641641641641558e-01 7.404249841492863693e-01
1.651651651651651620e-01 7.381324457287861129e-01
1.661661661661661682e-01 7.358487157064657058e-01
1.671671671671671744e-01 7.335742393807975770e-01
1.681681681681681528e-01 7.313094646526014930e-01
1.691691691691691590e-01 7.290548419500169075e-01
1.701701701701701652e-01 7.268108241492116095e-01
1.711711711711711714e-01 7.245778664907102096e-01
1.721721721721721776e-01 7.223564264912274435e-01
1.731731731731731838e-01 7.201469638508954940e-01
1.741741741741741623e-01 7.179499403557739745e-01
1.751751751751751685e-01 7.157658197755341067e-01
1.761761761761761746e-01 7.135950677562130640e-01
1.771771771771771808e-01 7.114381517079370054e-01
1.781781781781781870e-01 7.092955406875143254e-01
1.791791791791791655e-01 7.071677052758039705e-01
1.801801801801801717e-01 7.050551174497750040e-01
1.811811811811811779e-01 7.029582504491689310e-01
1.821821821821821841e-01 7.008775786376895134e-01
1.831831831831831903e-01 6.988135773586497956e-01
1.841841841841841965e-01 6.967667227850109501e-01
1.851851851851851749e-01 6.947374917637575420e-01
1.861861861861861811e-01 6.927263616545608071e-01
1.871871871871871873e-01 6.907338101626897542e-01
1.881881881881881935e-01 6.887603151661425560e-01
1.891891891891891997e-01 6.868063545369760270e-01
1.901901901901901781e-01 6.848724059568250810e-01
1.911911911911911843e-01 6.829589467266146130e-01
1.921921921921921905e-01 6.810664535704782363e-01
1.931931931931931967e-01 6.791954024339103002e-01
1.941941941941942029e-01 6.773462682761913767e-01
1.951951951951951814e-01 6.755195248571405076e-01
1.961961961961961876e-01 6.737156445182641562e-01
1.971971971971971938e-01 6.719350979583843531e-01
1.981981981981981999e-01 6.701783540038428466e-01
1.991991991991992061e-01 6.684458793734010529e-01
2.002002002002001846e-01 6.667381384379607034e-01
2.012012012012011908e-01 6.650555929752598461e-01
2.022022022022021970e-01 6.633987019197062907e-01
2.032032032032032032e-01 6.617679211075333523e-01
2.042042042042042094e-01 6.601637030174782872e-01
2.052052052052052156e-01 6.585864965072062427e-01
2.062062062062061940e-01 6.570367465457149780e-01
2.072072072072072002e-01 6.555148939419793708e-01
2.082082082082082064e-01 6.540213750701124873e-01
2.092092092092092126e-01 6.525566215913346513e-01
2.102102102102102188e-01 6.511210601730675895e-01
2.112112112112111972e-01 6.497151122054827255e-01
2.122122122122122034e-01 6.483391935158545616e-01
2.132132132132132096e-01 6.469937140810861909e-01
2.142142142142142158e-01 6.456790777387945157e-01
2.152152152152152220e-01 6.443956818973521905e-01
2.162162162162162282e-01 6.431439172453109476e-01
2.172172172172172067e-01 6.419241674606346315e-01
2.182182182182182129e-01 6.407368089201929129e-01
2.192192192192192191e-01 6.395822104099794236e-01
2.202202202202202252e-01 6.384607328365247136e-01
2.212212212212212314e-01 6.373727289399957474e-01
2.222222222222222099e-01 6.363185430094761008e-01
2.232232232232232161e-01 6.352985106009330085e-01
2.242242242242242223e-01 6.343129582583865167e-01
2.252252252252252285e-01 6.333622032387989931e-01
2.262262262262262347e-01 6.324465532412129054e-01
2.272272272272272131e-01 6.315663061406594503e-01
2.282282282282282193e-01 6.307217497273734930e-01
2.292292292292292255e-01 6.299131614518377331e-01
2.302302302302302317e-01 6.291408081761872273e-01
2.312312312312312379e-01 6.284049459324918541e-01
2.322322322322322163e-01 6.277058196884398589e-01
2.332332332332332225e-01 6.270436631209227452e-01
2.342342342342342287e-01 6.264186983980274404e-01
2.352352352352352349e-01 6.258311359699171295e-01
2.362362362362362411e-01 6.252811743690792623e-01
2.372372372372372473e-01 6.247690000203930394e-01
2.382382382382382258e-01 6.242947870614606876e-01
2.392392392392392320e-01 6.238586971736208575e-01
2.402402402402402382e-01 6.234608794240457108e-01
2.412412412412412444e-01 6.231014701192985061e-01
2.422422422422422505e-01 6.227805926707016271e-01
2.432432432432432290e-01 6.224983574718478962e-01
2.442442442442442352e-01 6.222548617885464983e-01
2.452452452452452414e-01 6.220501896614827331e-01
2.462462462462462476e-01 6.218844118218243011e-01
2.472472472472472538e-01 6.217575856199899498e-01
2.482482482482482600e-01 6.216697549677548951e-01
2.492492492492492384e-01 6.216209502938386811e-01
2.502502502502502724e-01 6.216111885130878312e-01
2.512512512512512508e-01 6.216404730093297859e-01
2.522522522522522292e-01 6.217087936319406483e-01
2.532532532532532632e-01 6.218161267061382835e-01
2.542542542542542416e-01 6.219624350569713522e-01
2.552552552552552756e-01 6.221476680469457676e-01
2.562562562562562540e-01 6.223717616271936537e-01
2.572572572572572325e-01 6.226346384020580160e-01
2.582582582582582664e-01 6.229362077069277026e-01
2.592592592592592449e-01 6.232763656991333612e-01
2.602602602602602788e-01 6.236549954616770197e-01
2.612612612612612573e-01 6.240719671195383844e-01
2.622622622622622357e-01 6.245271379682747481e-01
2.632632632632632697e-01 6.250203526146006494e-01
2.642642642642642481e-01 6.255514431286054444e-01
2.652652652652652820e-01 6.261202292072483022e-01
2.662662662662662605e-01 6.267265183487356062e-01
2.672672672672672389e-01 6.273701060373763072e-01
2.682682682682682729e-01 6.280507759384796884e-01
2.692692692692692513e-01 6.287683001028500085e-01
2.702702702702702853e-01 6.295224391804096209e-01
2.712712712712712637e-01 6.303129426424716186e-01
2.722722722722722422e-01 6.311395490121692875e-01
2.732732732732732761e-01 6.320019861025374386e-01
2.742742742742742545e-01 6.328999712617328077e-01
2.752752752752752885e-01 6.338332116248760473e-01
2.762762762762762669e-01 6.348014043719883981e-01
2.772772772772773009e-01 6.358042369914953529e-01
2.782782782782782793e-01 6.368413875487699549e-01
2.792792792792792578e-01 6.379125249591850455e-01
2.802802802802802917e-01 6.390173092651491027e-01
2.812812812812812702e-01 6.401553919166029782e-01
2.822822822822823041e-01 6.413264160544597248e-01
2.832832832832832826e-01 6.425300167964779208e-01
2.842842842842842610e-01 6.437658215250662286e-01
2.852852852852852950e-01 6.450334501765291328e-01
2.862862862862862734e-01 6.463325155312688031e-01
2.872872872872873073e-01 6.476626235044784519e-01
2.882882882882882858e-01 6.490233734368696661e-01
2.892892892892892642e-01 6.504143583849939514e-01
2.902902902902902982e-01 6.518351654107283899e-01
2.912912912912912766e-01 6.532853758695212898e-01
2.922922922922923106e-01 6.547645656969990346e-01
2.932932932932932890e-01 6.562723056935602095e-01
2.942942942942942675e-01 6.578081618065970693e-01
2.952952952952953014e-01 6.593716954100042882e-01
2.962962962962962798e-01 6.609624635806512494e-01
2.972972972972973138e-01 6.625800193715162267e-01
2.982982982982982922e-01 6.642239120811940234e-01
2.992992992992992707e-01 6.658936875195123894e-01
3.003003003003003046e-01 6.675888882690115267e-01
3.013013013013012831e-01 6.693090539420496476e-01
3.023023023023023170e-01 6.710537214333365252e-01
3.033033033033032955e-01 6.728224251676875323e-01
3.043043043043043294e-01 6.746146973428369664e-01
3.053053053053053079e-01 6.764300681671437943e-01
3.063063063063062863e-01 6.782680660920561433e-01
3.073073073073073203e-01 6.801282180392073107e-01
3.083083083083082987e-01 6.820100496220395936e-01
3.093093093093093326e-01 6.839130853618631267e-01
3.103103103103103111e-01 6.858368488982733435e-01
3.113113113113112895e-01 6.877808631938698847e-01
3.123123123123123235e-01 6.897446507332243293e-01
3.133133133133133019e-01 6.917277337160674389e-01
3.143143143143143359e-01 6.937296342446751529e-01
3.153153153153153143e-01 6.957498745054427891e-01
3.163163163163162928e-01 6.977879769446533320e-01
3.173173173173173267e-01 6.998434644384535774e-01
3.183183183183183051e-01 7.019158604570610027e-01
3.193193193193193391e-01 7.040046892232412201e-01
3.203203203203203175e-01 7.061094758650918735e-01
3.213213213213212960e-01 7.082297465631947064e-01
3.223223223223223299e-01 7.103650286921870949e-01
3.233233233233233084e-01 7.125148509568265398e-01
3.243243243243243423e-01 7.146787435226210627e-01
3.253253253253253208e-01 7.168562381411028861e-01
3.263263263263262992e-01 7.190468682698372138e-01
3.273273273273273332e-01 7.212501691872525988e-01
3.283283283283283116e-01 7.234656781023877103e-01
3.293293293293293456e-01 7.256929342596618593e-01
3.303303303303303240e-01 7.279314790387625411e-01
3.313313313313313024e-01 7.301808560497639045e-01
3.323323323323323364e-01 7.324406112235826161e-01
3.333333333333333148e-01 7.347102928978824776e-01
3.343343343343343488e-01 7.369894518985419252e-01
3.353353353353353272e-01 7.392776416167980980e-01
3.363363363363363057e-01 7.415744180821862708e-01
3.373373373373373396e-01 7.438793400313881143e-01
3.383383383383383181e-01 7.461919689731063565e-01
3.393393393393393520e-01 7.485118692490898562e-01
3.403403403403403304e-01 7.508386080914138949e-01
3.413413413413413644e-01 7.531717556761479138e-01
3.423423423423423428e-01 7.555108851735146125e-01
3.433433433433433213e-01 7.578555727946649778e-01
3.443443443443443552e-01 7.602053978351775987e-01
3.453453453453453337e-01 7.625599427154027277e-01
3.463463463463463676e-01 7.649187930177565597e-01
3.473473473473473461e-01 7.672815375210814137e-01
3.483483483483483245e-01 7.696477682321811731e-01
3.493493493493493585e-01 7.720170804146354593e-01
3.503503503503503369e-01 7.743890726150012283e-01
3.513513513513513709e-01 7.767633466865078162e-01
3.523523523523523493e-01 7.791395078103401373e-01
3.533533533533533277e-01 7.815171645146177237e-01
3.543543543543543617e-01 7.838959286911608704e-01
3.553553553553553401e-01 7.862754156101420255e-01
3.563563563563563741e-01 7.886552439327142450e-01
3.573573573573573525e-01 7.910350357217084127e-01
3.583583583583583310e-01 7.934144164504853824e-01
3.593593593593593649e-01 7.957930150100307465e-01
3.603603603603603434e-01 7.981704637143754999e-01
3.613613613613613773e-01 8.005463983044219800e-01
3.623623623623623557e-01 8.029204579502556838e-01
3.633633633633633342e-01 8.052922852520196795e-01
3.643643643643643681e-01 8.076615262394223338e-01
3.653653653653653466e-01 8.100278303699535165e-01
3.663663663663663805e-01 8.123908505258773394e-01
3.673673673673673590e-01 8.147502430100679316e-01
3.683683683683683929e-01 8.171056675407527559e-01
3.693693693693693714e-01 8.194567872452278579e-01
3.703703703703703498e-01 8.218032686526023367e-01
3.713713713713713838e-01 8.241447816856335429e-01
3.723723723723723622e-01 8.264809996517051838e-01
3.733733733733733962e-01 8.288115992330067350e-01
3.743743743743743746e-01 8.311362604759610084e-01
3.753753753753753530e-01 8.334546667799536124e-01
3.763763763763763870e-01 8.357665048854111545e-01
3.773773773773773654e-01 8.380714648612714868e-01
3.783783783783783994e-01 8.403692400918958416e-01
3.793793793793793778e-01 8.426595272634582745e-01
3.803803803803803563e-01 8.449420263498587103e-01
3.813813813813813902e-01 8.472164405981951196e-01
3.823823823823823687e-01 8.494824765138319078e-01
3.833833833833834026e-01 8.517398438451031506e-01
3.843843843843843811e-01 8.539882555676797660e-01
3.853853853853853595e-01 8.562274278686384799e-01
3.863863863863863934e-01 8.584570801302580101e-01
3.873873873873873719e-01 8.606769349135756642e-01
3.883883883883884058e-01 8.628867179417332167e-01
3.893893893893893843e-01 8.650861580831329389e-01
3.903903903903903627e-01 8.672749873344375304e-01
3.913913913913913967e-01 8.694529408034320506e-01
3.923923923923923751e-01 8.716197566917716077e-01
3.933933933933934091e-01 8.737751762776406750e-01
3.943943943943943875e-01 8.759189438983394638e-01
3.953953953953953659e-01 8.780508069328210041e-01
3.963963963963963999e-01 8.801705157841950289e-01
3.973973973973973783e-01 8.822778238622180913e-01
3.983983983983984123e-01 8.843724875657851259e-01
3.993993993993993907e-01 8.864542662654386618e-01
4.004004004004003692e-01 8.885229222859125642e-01
4.014014014014014031e-01 8.905782208887191853e-01
4.024024024024023816e-01 8.926199302547989101e-01
4.034034034034034155e-01 8.946478214672417550e-01
4.044044044044043940e-01 8.966616684940910131e-01
4.054054054054054279e-01 8.986612481712441536e-01
4.064064064064064064e-01 9.006463401854571948e-01
4.074074074074073848e-01 9.026167270574639856e-01
4.084084084084084187e-01 9.045721941252196086e-01
4.094094094094093972e-01 9.065125295272754569e-01
4.104104104104104311e-01 9.084375241862943096e-01
4.114114114114114096e-01 9.103469717927110683e-01
4.124124124124123880e-01 9.122406687885507015e-01
4.134134134134134220e-01 9.141184143514018423e-01
4.144144144144144004e-01 9.159800103785586955e-01
4.154154154154154344e-01 9.178252614713338087e-01
4.164164164164164128e-01 9.196539749195459246e-01
4.174174174174173912e-01 9.214659606861888008e-01
4.184184184184184252e-01 9.232610313922839929e-01
4.194194194194194036e-01 9.250390023019219310e-01
4.204204204204204376e-01 9.267996913074945109e-01
4.214214214214214160e-01 9.285429189151224172e-01
4.224224224224223945e-01 9.302685082302788455e-01
4.234234234234234284e-01 9.319762849436139529e-01
4.244244244244244069e-01 9.336660773169793703e-01
4.254254254254254408e-01 9.353377161696591058e-01
4.264264264264264193e-01 9.369910348648015086e-01
4.274274274274273977e-01 9.386258692960622874e-01
4.284284284284284317e-01 9.402420578744521418e-01
4.294294294294294101e-01 9.418394415153936716e-01
4.304304304304304440e-01 9.434178636259884509e-01
4.314314314314314225e-01 9.449771700924936013e-01
4.324324324324324564e-01 9.465172092680086413e-01
4.334334334334334349e-01 9.480378319603721682e-01
4.344344344344344133e-01 9.495388914202705921e-01
4.354354354354354473e-01 9.510202433295562585e-01
4.364364364364364257e-01 9.524817457897756245e-01
4.374374374374374597e-01 9.539232593109088221e-01
4.384384384384384381e-01 9.553446468003166103e-01
4.394394394394394165e-01 9.567457735518979378e-01
4.404404404404404505e-01 9.581265072354552270e-01
4.414414414414414289e-01 9.594867178862661605e-01
4.424424424424424629e-01 9.608262778948640781e-01
4.434434434434434413e-01 9.621450619970216556e-01
4.444444444444444198e-01 9.634429472639417513e-01
4.454454454454454537e-01 9.647198130926496473e-01
4.464464464464464322e-01 9.659755411965892380e-01
4.474474474474474661e-01 9.672100155964207246e-01
4.484484484484484446e-01 9.684231226110165958e-01
4.494494494494494230e-01 9.696147508486594457e-01
4.504504504504504570e-01 9.707847911984347489e-01
4.514514514514514354e-01 9.719331368218205869e-01
4.524524524524524693e-01 9.730596831444738859e-01
4.534534534534534478e-01 9.741643278482076118e-01
4.544544544544544262e-01 9.752469708631620326e-01
4.554554554554554602e-01 9.763075143601657180e-01
4.564564564564564386e-01 9.773458627432867196e-01
4.574574574574574726e-01 9.783619226425700477e-01
4.584584584584584510e-01 9.793556029069634405e-01
4.594594594594594295e-01 9.803268145974267656e-01
4.604604604604604634e-01 9.812754709802254949e-01
4.614614614614614418e-01 9.822014875204058137e-01
4.624624624624624758e-01 9.831047818754512502e-01
4.634634634634634542e-01 9.839852738891176065e-01
4.644644644644644327e-01 9.848428855854463038e-01
4.654654654654654666e-01 9.856775411629541406e-01
4.664664664664664451e-01 9.864891669889971348e-01
4.674674674674674790e-01 9.872776915943100029e-01
4.684684684684684575e-01 9.880430456677158357e-01
4.694694694694694914e-01 9.887851620510083039e-01
4.704704704704704699e-01 9.895039757340030606e-01
4.714714714714714483e-01 9.901994238497571210e-01
4.724724724724724823e-01 9.908714456699565520e-01
4.734734734734734607e-01 9.915199826004691408e-01
4.744744744744744946e-01 9.921449781770622645e-01
4.754754754754754731e-01 9.927463780612844069e-01
4.764764764764764515e-01 9.933241300365091009e-01
4.774774774774774855e-01 9.938781840041410742e-01
4.784784784784784639e-01 9.944084919799804911e-01
4.794794794794794979e-01 9.949150080907497307e-01
4.804804804804804763e-01 9.953976885707759292e-01
4.814814814814814548e-01 9.958564917588322851e-01
4.824824824824824887e-01 9.962913780951351272e-01
4.834834834834834671e-01 9.967023101184976364e-01
4.844844844844845011e-01 9.970892524636368881e-01
4.854854854854854795e-01 9.974521718586361052e-01
4.864864864864864580e-01 9.977910371225597874e-01
4.874874874874874919e-01 9.981058191632216081e-01
4.884884884884884704e-01 9.983964909751030792e-01
4.894894894894895043e-01 9.986630276374250936e-01
4.904904904904904828e-01 9.989054063123691263e-01
4.914914914914914612e-01 9.991236062434486476e-01
4.924924924924924952e-01 9.993176087540306396e-01
4.934934934934934736e-01 9.994873972460056599e-01
4.944944944944945076e-01 9.996329571986067863e-01
4.954954954954954860e-01 9.997542761673777756e-01
4.964964964964965199e-01 9.998513437832881046e-01
4.974974974974974984e-01 9.999241517519966704e-01
4.984984984984984768e-01 9.999726938532627063e-01
4.994994994994995108e-01 9.999969659405044675e-01
5.005005005005005447e-01 9.999969659405044675e-01
5.015015015015015232e-01 9.999726938532627063e-01
5.025025025025025016e-01 9.999241517519966704e-01
5.035035035035034801e-01 9.998513437832881046e-01
5.045045045045044585e-01 9.997542761673777756e-01
5.055055055055055480e-01 9.996329571986067863e-01
5.065065065065065264e-01 9.994873972460056599e-01
5.075075075075075048e-01 9.993176087540306396e-01
5.085085085085084833e-01 9.991236062434486476e-01
5.095095095095094617e-01 9.989054063123691263e-01
5.105105105105105512e-01 9.986630276374250936e-01
5.115115115115115296e-01 9.983964909751030792e-01
5.125125125125125081e-01 9.981058191632216081e-01
5.135135135135134865e-01 9.977910371225598984e-01
5.145145145145144649e-01 9.974521718586361052e-01
5.155155155155155544e-01 9.970892524636368881e-01
5.165165165165165329e-01 9.967023101184976364e-01
5.175175175175175113e-01 9.962913780951351272e-01
5.185185185185184897e-01 9.958564917588322851e-01
5.195195195195194682e-01 9.953976885707759292e-01
5.205205205205205576e-01 9.949150080907497307e-01
5.215215215215215361e-01 9.944084919799806022e-01
5.225225225225225145e-01 9.938781840041410742e-01
5.235235235235234930e-01 9.933241300365092119e-01
5.245245245245244714e-01 9.927463780612844069e-01
5.255255255255255609e-01 9.921449781770622645e-01
5.265265265265265393e-01 9.915199826004691408e-01
5.275275275275275177e-01 9.908714456699565520e-01
5.285285285285284962e-01 9.901994238497572320e-01
5.295295295295294746e-01 9.895039757340031716e-01
5.305305305305305641e-01 9.887851620510084150e-01
5.315315315315315425e-01 9.880430456677158357e-01
5.325325325325325210e-01 9.872776915943100029e-01
5.335335335335334994e-01 9.864891669889971348e-01
5.345345345345344779e-01 9.856775411629541406e-01
5.355355355355355673e-01 9.848428855854464148e-01
5.365365365365365458e-01 9.839852738891176065e-01
5.375375375375375242e-01 9.831047818754512502e-01
5.385385385385385026e-01 9.822014875204059248e-01
5.395395395395394811e-01 9.812754709802254949e-01
5.405405405405405705e-01 9.803268145974268766e-01
5.415415415415415490e-01 9.793556029069634405e-01
5.425425425425425274e-01 9.783619226425700477e-01
5.435435435435435059e-01 9.773458627432868306e-01
5.445445445445444843e-01 9.763075143601658290e-01
5.455455455455455738e-01 9.752469708631620326e-01
5.465465465465465522e-01 9.741643278482077228e-01
5.475475475475475307e-01 9.730596831444739969e-01
5.485485485485485091e-01 9.719331368218206979e-01
5.495495495495495986e-01 9.707847911984346378e-01
5.505505505505505770e-01 9.696147508486594457e-01
5.515515515515515554e-01 9.684231226110165958e-01
5.525525525525525339e-01 9.672100155964207246e-01
5.535535535535535123e-01 9.659755411965894600e-01
5.545545545545546018e-01 9.647198130926496473e-01
5.555555555555555802e-01 9.634429472639417513e-01
5.565565565565565587e-01 9.621450619970217666e-01
5.575575575575575371e-01 9.608262778948640781e-01
5.585585585585585155e-01 9.594867178862662715e-01
5.595595595595596050e-01 9.581265072354551160e-01
5.605605605605605835e-01 9.567457735518979378e-01
5.615615615615615619e-01 9.553446468003166103e-01
5.625625625625625403e-01 9.539232593109089331e-01
5.635635635635635188e-01 9.524817457897757356e-01
5.645645645645646082e-01 9.510202433295562585e-01
5.655655655655655867e-01 9.495388914202705921e-01
5.665665665665665651e-01 9.480378319603721682e-01
5.675675675675675436e-01 9.465172092680087523e-01
5.685685685685685220e-01 9.449771700924938234e-01
5.695695695695696115e-01 9.434178636259883399e-01
5.705705705705705899e-01 9.418394415153936716e-01
5.715715715715715683e-01 9.402420578744522528e-01
5.725725725725725468e-01 9.386258692960623984e-01
5.735735735735735252e-01 9.369910348648016196e-01
5.745745745745746147e-01 9.353377161696589948e-01
5.755755755755755931e-01 9.336660773169794814e-01
5.765765765765765716e-01 9.319762849436139529e-01
5.775775775775775500e-01 9.302685082302789565e-01
5.785785785785785285e-01 9.285429189151225282e-01
5.795795795795796179e-01 9.267996913074946219e-01
5.805805805805805964e-01 9.250390023019219310e-01
5.815815815815815748e-01 9.232610313922841039e-01
5.825825825825825532e-01 9.214659606861889118e-01
5.835835835835835317e-01 9.196539749195461466e-01
5.845845845845846211e-01 9.178252614713336976e-01
5.855855855855855996e-01 9.159800103785586955e-01
5.865865865865865780e-01 9.141184143514019533e-01
5.875875875875875565e-01 9.122406687885509236e-01
5.885885885885885349e-01 9.103469717927112903e-01
5.895895895895896244e-01 9.084375241862941985e-01
5.905905905905906028e-01 9.065125295272755679e-01
5.915915915915915813e-01 9.045721941252197196e-01
5.925925925925925597e-01 9.026167270574642076e-01
5.935935935935935381e-01 9.006463401854574169e-01
5.945945945945946276e-01 8.986612481712442646e-01
5.955955955955956060e-01 8.966616684940911242e-01
5.965965965965965845e-01 8.946478214672417550e-01
5.975975975975975629e-01 8.926199302547990211e-01
5.985985985985985414e-01 8.905782208887195184e-01
5.995995995995996308e-01 8.885229222859125642e-01
6.006006006006006093e-01 8.864542662654387728e-01
6.016016016016015877e-01 8.843724875657851259e-01
6.026026026026025662e-01 8.822778238622182023e-01
6.036036036036035446e-01 8.801705157841952509e-01
6.046046046046046341e-01 8.780508069328210041e-01
6.056056056056056125e-01 8.759189438983395748e-01
6.066066066066065909e-01 8.737751762776407860e-01
6.076076076076075694e-01 8.716197566917719408e-01
6.086086086086086588e-01 8.694529408034320506e-01
6.096096096096096373e-01 8.672749873344376415e-01
6.106106106106106157e-01 8.650861580831329389e-01
6.116116116116115942e-01 8.628867179417333277e-01
6.126126126126125726e-01 8.606769349135758862e-01
6.136136136136136621e-01 8.584570801302580101e-01
6.146146146146146405e-01 8.562274278686385909e-01
6.156156156156156189e-01 8.539882555676798770e-01
6.166166166166165974e-01 8.517398438451032616e-01
6.176176176176175758e-01 8.494824765138321299e-01
6.186186186186186653e-01 8.472164405981950086e-01
6.196196196196196437e-01 8.449420263498589323e-01
6.206206206206206222e-01 8.426595272634583855e-01
6.216216216216216006e-01 8.403692400918958416e-01
6.226226226226225791e-01 8.380714648612715978e-01
6.236236236236236685e-01 8.357665048854110434e-01
6.246246246246246470e-01 8.334546667799536124e-01
6.256256256256256254e-01 8.311362604759612305e-01
6.266266266266266038e-01 8.288115992330069570e-01
6.276276276276275823e-01 8.264809996517054058e-01
6.286286286286286717e-01 8.241447816856335429e-01
6.296296296296296502e-01 8.218032686526025588e-01
6.306306306306306286e-01 8.194567872452280799e-01
6.316316316316316071e-01 8.171056675407529779e-01
6.326326326326325855e-01 8.147502430100682647e-01
6.336336336336336750e-01 8.123908505258773394e-01
6.346346346346346534e-01 8.100278303699537386e-01
6.356356356356356319e-01 8.076615262394224448e-01
6.366366366366366103e-01 8.052922852520200125e-01
6.376376376376375887e-01 8.029204579502560168e-01
6.386386386386386782e-01 8.005463983044217580e-01
6.396396396396396566e-01 7.981704637143756109e-01
6.406406406406406351e-01 7.957930150100310795e-01
6.416416416416416135e-01 7.934144164504854935e-01
6.426426426426425920e-01 7.910350357217087458e-01
6.436436436436436814e-01 7.886552439327142450e-01
6.446446446446446599e-01 7.862754156101419145e-01
6.456456456456456383e-01 7.838959286911609814e-01
6.466466466466466168e-01 7.815171645146180568e-01
6.476476476476475952e-01 7.791395078103402483e-01
6.486486486486486847e-01 7.767633466865078162e-01
6.496496496496496631e-01 7.743890726150014503e-01
6.506506506506506415e-01 7.720170804146354593e-01
6.516516516516516200e-01 7.696477682321815061e-01
6.526526526526525984e-01 7.672815375210818578e-01
6.536536536536536879e-01 7.649187930177563377e-01
6.546546546546546663e-01 7.625599427154029497e-01
6.556556556556556448e-01 7.602053978351780428e-01
6.566566566566566232e-01 7.578555727946650888e-01
6.576576576576576016e-01 7.555108851735149456e-01
6.586586586586586911e-01 7.531717556761479138e-01
6.596596596596596696e-01 7.508386080914138949e-01
6.606606606606606480e-01 7.485118692490898562e-01
6.616616616616616264e-01 7.461919689731069116e-01
6.626626626626626049e-01 7.438793400313881143e-01
6.636636636636636943e-01 7.415744180821866038e-01
6.646646646646646728e-01 7.392776416167983200e-01
6.656656656656656512e-01 7.369894518985419252e-01
6.666666666666666297e-01 7.347102928978828107e-01
6.676676676676676081e-01 7.324406112235830602e-01
6.686686686686686976e-01 7.301808560497639045e-01
6.696696696696696760e-01 7.279314790387626521e-01
6.706706706706706544e-01 7.256929342596620813e-01
6.716716716716716329e-01 7.234656781023879324e-01
6.726726726726726113e-01 7.212501691872528209e-01
6.736736736736737008e-01 7.190468682698374359e-01
6.746746746746746792e-01 7.168562381411027751e-01
6.756756756756756577e-01 7.146787435226210627e-01
6.766766766766766361e-01 7.125148509568269839e-01
6.776776776776777256e-01 7.103650286921868728e-01
6.786786786786787040e-01 7.082297465631947064e-01
6.796796796796796825e-01 7.061094758650920955e-01
6.806806806806806609e-01 7.040046892232411091e-01
6.816816816816816393e-01 7.019158604570612248e-01
6.826826826826827288e-01 6.998434644384535774e-01
6.836836836836837072e-01 6.977879769446533320e-01
6.846846846846846857e-01 6.957498745054430112e-01
6.856856856856856641e-01 6.937296342446754860e-01
6.866866866866866426e-01 6.917277337160675499e-01
6.876876876876877320e-01 6.897446507332242183e-01
6.886886886886887105e-01 6.877808631938699957e-01
6.896896896896896889e-01 6.858368488982733435e-01
6.906906906906906674e-01 6.839130853618631267e-01
6.916916916916916458e-01 6.820100496220399267e-01
6.926926926926927353e-01 6.801282180392073107e-01
6.936936936936937137e-01 6.782680660920562543e-01
6.946946946946946921e-01 6.764300681671440163e-01
6.956956956956956706e-01 6.746146973428369664e-01
6.966966966966966490e-01 6.728224251676877543e-01
6.976976976976977385e-01 6.710537214333365252e-01
6.986986986986987169e-01 6.693090539420496476e-01
6.996996996996996954e-01 6.675888882690115267e-01
7.007007007007006738e-01 6.658936875195126115e-01
7.017017017017016522e-01 6.642239120811940234e-01
7.027027027027027417e-01 6.625800193715162267e-01
7.037037037037037202e-01 6.609624635806513604e-01
7.047047047047046986e-01 6.593716954100042882e-01
7.057057057057056770e-01 6.578081618065971803e-01
7.067067067067066555e-01 6.562723056935602095e-01
7.077077077077077449e-01 6.547645656969990346e-01
7.087087087087087234e-01 6.532853758695212898e-01
7.097097097097097018e-01 6.518351654107286119e-01
7.107107107107106803e-01 6.504143583849940624e-01
7.117117117117116587e-01 6.490233734368699992e-01
7.127127127127127482e-01 6.476626235044784519e-01
7.137137137137137266e-01 6.463325155312688031e-01
7.147147147147147050e-01 6.450334501765293549e-01
7.157157157157156835e-01 6.437658215250662286e-01
7.167167167167166619e-01 6.425300167964779208e-01
7.177177177177177514e-01 6.413264160544597248e-01
7.187187187187187298e-01 6.401553919166032003e-01
7.197197197197197083e-01 6.390173092651491027e-01
7.207207207207206867e-01 6.379125249591851565e-01
7.217217217217216652e-01 6.368413875487699549e-01
7.227227227227227546e-01 6.358042369914952419e-01
7.237237237237237331e-01 6.348014043719885091e-01
7.247247247247247115e-01 6.338332116248760473e-01
7.257257257257256899e-01 6.328999712617329187e-01
7.267267267267266684e-01 6.320019861025376606e-01
7.277277277277277578e-01 6.311395490121695095e-01
7.287287287287287363e-01 6.303129426424716186e-01
7.297297297297297147e-01 6.295224391804096209e-01
7.307307307307306932e-01 6.287683001028500085e-01
7.317317317317316716e-01 6.280507759384796884e-01
7.327327327327327611e-01 6.273701060373763072e-01
7.337337337337337395e-01 6.267265183487356062e-01
7.347347347347347180e-01 6.261202292072483022e-01
7.357357357357356964e-01 6.255514431286054444e-01
7.367367367367367859e-01 6.250203526146006494e-01
7.377377377377377643e-01 6.245271379682747481e-01
7.387387387387387427e-01 6.240719671195383844e-01
7.397397397397397212e-01 6.236549954616770197e-01
7.407407407407406996e-01 6.232763656991333612e-01
7.417417417417417891e-01 6.229362077069277026e-01
7.427427427427427675e-01 6.226346384020580160e-01
7.437437437437437460e-01 6.223717616271936537e-01
7.447447447447447244e-01 6.221476680469457676e-01
7.457457457457457028e-01 6.219624350569713522e-01
7.467467467467467923e-01 6.218161267061382835e-01
7.477477477477477708e-01 6.217087936319406483e-01
7.487487487487487492e-01 6.216404730093297859e-01
7.497497497497497276e-01 6.216111885130878312e-01
7.507507507507507061e-01 6.216209502938386811e-01
7.517517517517517955e-01 6.216697549677548951e-01
7.527527527527527740e-01 6.217575856199899498e-01
7.537537537537537524e-01 6.218844118218243011e-01
7.547547547547547309e-01 6.220501896614826220e-01
7.557557557557557093e-01 6.222548617885464983e-01
7.567567567567567988e-01 6.224983574718477852e-01
7.577577577577577772e-01 6.227805926707016271e-01
7.587587587587587556e-01 6.231014701192985061e-01
7.597597597597597341e-01 6.234608794240457108e-01
7.607607607607607125e-01 6.238586971736208575e-01
7.617617617617618020e-01 6.242947870614606876e-01
7.627627627627627804e-01 6.247690000203930394e-01
7.637637637637637589e-01 6.252811743690792623e-01
7.647647647647647373e-01 6.258311359699170184e-01
7.657657657657657158e-01 6.264186983980272183e-01
7.667667667667668052e-01 6.270436631209229672e-01
7.677677677677677837e-01 6.277058196884398589e-01
7.687687687687687621e-01 6.284049459324918541e-01
7.697697697697697405e-01 6.291408081761870053e-01
7.707707707707707190e-01 6.299131614518377331e-01
7.717717717717718084e-01 6.307217497273734930e-01
7.727727727727727869e-01 6.315663061406594503e-01
7.737737737737737653e-01 6.324465532412129054e-01
7.747747747747747438e-01 6.333622032387989931e-01
7.757757757757757222e-01 6.343129582583864057e-01
7.767767767767768117e-01 6.352985106009330085e-01
7.777777777777777901e-01 6.363185430094761008e-01
7.787787787787787686e-01 6.373727289399957474e-01
7.797797797797797470e-01 6.384607328365246026e-01
7.807807807807807254e-01 6.395822104099792016e-01
7.817817817817818149e-01 6.407368089201929129e-01
7.827827827827827933e-01 6.419241674606346315e-01
7.837837837837837718e-01 6.431439172453108366e-01
7.847847847847847502e-01 6.443956818973521905e-01
7.857857857857857287e-01 6.456790777387942937e-01
7.867867867867868181e-01 6.469937140810860798e-01
7.877877877877877966e-01 6.483391935158545616e-01
7.887887887887887750e-01 6.497151122054826144e-01
7.897897897897897534e-01 6.511210601730674785e-01
7.907907907907907319e-01 6.525566215913345403e-01
7.917917917917918214e-01 6.540213750701124873e-01
7.927927927927927998e-01 6.555148939419792598e-01
7.937937937937937782e-01 6.570367465457148670e-01
7.947947947947947567e-01 6.585864965072061317e-01
7.957957957957957351e-01 6.601637030174782872e-01
7.967967967967968246e-01 6.617679211075333523e-01
7.977977977977978030e-01 6.633987019197062907e-01
7.987987987987987815e-01 6.650555929752596240e-01
7.997997997997997599e-01 6.667381384379604814e-01
8.008008008008007383e-01 6.684458793734007198e-01
8.018018018018018278e-01 6.701783540038428466e-01
8.028028028028028062e-01 6.719350979583843531e-01
8.038038038038037847e-01 6.737156445182640452e-01
8.048048048048047631e-01 6.755195248571400635e-01
8.058058058058058526e-01 6.773462682761913767e-01
8.068068068068068310e-01 6.791954024339103002e-01
8.078078078078078095e-01 6.810664535704780143e-01
8.088088088088087879e-01 6.829589467266143910e-01
8.098098098098097664e-01 6.848724059568248590e-01
8.108108108108108558e-01 6.868063545369759160e-01
8.118118118118118343e-01 6.887603151661426670e-01
8.128128128128128127e-01 6.907338101626895321e-01
8.138138138138137911e-01 6.927263616545604741e-01
8.148148148148147696e-01 6.947374917637574310e-01
8.158158158158158590e-01 6.967667227850109501e-01
8.168168168168168375e-01 6.988135773586496846e-01
8.178178178178178159e-01 7.008775786376895134e-01
8.188188188188187944e-01 7.029582504491688200e-01
8.198198198198197728e-01 7.050551174497750040e-01
8.208208208208208623e-01 7.071677052758039705e-01
8.218218218218218407e-01 7.092955406875142144e-01
8.228228228228228192e-01 7.114381517079370054e-01
8.238238238238237976e-01 7.135950677562129529e-01
8.248248248248247760e-01 7.157658197755338847e-01
8.258258258258258655e-01 7.179499403557737525e-01
8.268268268268268439e-01 7.201469638508954940e-01
8.278278278278278224e-01 7.223564264912272215e-01
8.288288288288288008e-01 7.245778664907102096e-01
8.298298298298297793e-01 7.268108241492113875e-01
8.308308308308308687e-01 7.290548419500166855e-01
8.318318318318318472e-01 7.313094646526012710e-01
8.328328328328328256e-01 7.335742393807974659e-01
8.338338338338338041e-01 7.358487157064653728e-01
8.348348348348347825e-01 7.381324457287860019e-01
8.358358358358358720e-01 7.404249841492863693e-01
8.368368368368368504e-01 7.427258883427193537e-01
8.378378378378378288e-01 7.450347184239122234e-01
8.388388388388388073e-01 7.473510373106986293e-01
8.398398398398397857e-01 7.496744107830590753e-01
8.408408408408408752e-01 7.520044075385803328e-01
8.418418418418418536e-01 7.543405992443524832e-01
8.428428428428428321e-01 7.566825605854222703e-01
8.438438438438438105e-01 7.590298693099176708e-01
8.448448448448447889e-01 7.613821062709527077e-01
8.458458458458458784e-01 7.637388554654351847e-01
8.468468468468468568e-01 7.660997040698784843e-01
8.478478478478478353e-01 7.684642424733361121e-01
8.488488488488488137e-01 7.708320643075634582e-01
8.498498498498497922e-01 7.732027664745135809e-01
8.508508508508508816e-01 7.755759491712703735e-01
8.518518518518518601e-01 7.779512159125264725e-01
8.528528528528528385e-01 7.803281735507031636e-01
8.538538538538538170e-01 7.827064322938079854e-01
8.548548548548547954e-01 7.850856057211350603e-01
8.558558558558558849e-01 7.874653107968918597e-01
8.568568568568568633e-01 7.898451678818493304e-01
8.578578578578578417e-01 7.922248007431093031e-01
8.588588588588588202e-01 7.946038365620651245e-01
8.598598598598597986e-01 7.969819059406483275e-01
8.608608608608608881e-01 7.993586429059441611e-01
8.618618618618618665e-01 8.017336849132493670e-01
8.628628628628628450e-01 8.041066728476552461e-01
8.638638638638638234e-01 8.064772510242319559e-01
8.648648648648649129e-01 8.088450671868803177e-01
8.658658658658658913e-01 8.112097725059258524e-01
8.668668668668668698e-01 8.135710215745286522e-01
8.678678678678678482e-01 8.159284724039622683e-01
8.688688688688688266e-01 8.182817864178357770e-01
8.698698698698699161e-01 8.206306284453173117e-01
8.708708708708708945e-01 8.229746667134154592e-01
8.718718718718718730e-01 8.253135728383790282e-01
8.728728728728728514e-01 8.276470218162711445e-01
8.738738738738738299e-01 8.299746920127640815e-01
8.748748748748749193e-01 8.322962651522126665e-01
8.758758758758758978e-01 8.346114263060518956e-01
8.768768768768768762e-01 8.369198638805666057e-01
8.778778778778778547e-01 8.392212696040755038e-01
8.788788788788788331e-01 8.415153385135785147e-01
8.798798798798799226e-01 8.438017689409027522e-01
8.808808808808809010e-01 8.460802624983877473e-01
8.818818818818818794e-01 8.483505240641553424e-01
8.828828828828828579e-01 8.506122617669892305e-01
8.838838838838838363e-01 8.528651869708645528e-01
8.848848848848849258e-01 8.551090142591649679e-01
8.858858858858859042e-01 8.573434614186088432e-01
8.868868868868868827e-01 8.595682494229234250e-01
8.878878878878878611e-01 8.617831024162927456e-01
8.888888888888888395e-01 8.639877476966045800e-01
8.898898898898899290e-01 8.661819156985259838e-01
8.908908908908909074e-01 8.683653399764298397e-01
8.918918918918918859e-01 8.705377571871997233e-01
8.928928928928928643e-01 8.726989070729271880e-01
8.938938938938938428e-01 8.748485324435353316e-01
8.948948948948949322e-01 8.769863791593366376e-01
8.958958958958959107e-01 8.791121961135497376e-01
8.968968968968968891e-01 8.812257352147971901e-01
8.978978978978978676e-01 8.833267513695928219e-01
8.988988988988988460e-01 8.854150024648395068e-01
8.998998998998999355e-01 8.874902493503556977e-01
9.009009009009009139e-01 8.895522558214368214e-01
9.019019019019018923e-01 8.916007886014739592e-01
9.029029029029028708e-01 8.936356173246372547e-01
9.039039039039038492e-01 8.956565145186374810e-01
9.049049049049049387e-01 8.976632555875759811e-01
9.059059059059059171e-01 8.996556187948966388e-01
9.069069069069068956e-01 9.016333852464473164e-01
9.079079079079078740e-01 9.035963388736587554e-01
9.089089089089088525e-01 9.055442664168541489e-01
9.099099099099099419e-01 9.074769574086917201e-01
9.109109109109109204e-01 9.093942041577530722e-01
9.119119119119118988e-01 9.112958017322817517e-01
9.129129129129128772e-01 9.131815479440773542e-01
9.139139139139138557e-01 9.150512433325526107e-01
9.149149149149149451e-01 9.169046911489614482e-01
9.159159159159159236e-01 9.187416973407972476e-01
9.169169169169169020e-01 9.205620705363708467e-01
9.179179179179178805e-01 9.223656220295718411e-01
9.189189189189188589e-01 9.241521657648145149e-01
9.199199199199199484e-01 9.259215183221736201e-01
9.209209209209209268e-01 9.276734989027145550e-01
9.219219219219219053e-01 9.294079293140192766e-01
9.229229229229228837e-01 9.311246339559083873e-01
9.239239239239238621e-01 9.328234398063673938e-01
9.249249249249249516e-01 9.345041764076725821e-01
9.259259259259259300e-01 9.361666758527225074e-01
9.269269269269269085e-01 9.378107727715766506e-01
9.279279279279278869e-01 9.394363043181991335e-01
9.289289289289288654e-01 9.410431101574108226e-01
9.299299299299299548e-01 9.426310324520530415e-01
9.309309309309309333e-01 9.441999158503573408e-01
9.319319319319319117e-01 9.457496074735274316e-01
9.329329329329328901e-01 9.472799569035327272e-01
9.339339339339339796e-01 9.487908161711088306e-01
9.349349349349349581e-01 9.502820397439719624e-01
9.359359359359359365e-01 9.517534845152424428e-01
9.369369369369369149e-01 9.532050097920784504e-01
9.379379379379378934e-01 9.546364772845183921e-01
9.389389389389389828e-01 9.560477510945348811e-01
9.399399399399399613e-01 9.574386977052947723e-01
9.409409409409409397e-01 9.588091859706284747e-01
9.419419419419419182e-01 9.601590871047065434e-01
9.429429429429428966e-01 9.614882746719207729e-01
9.439439439439439861e-01 9.627966245769726816e-01
9.449449449449449645e-01 9.640840150551641674e-01
9.459459459459459429e-01 9.653503266628931101e-01
9.469469469469469214e-01 9.665954422683491476e-01
9.479479479479478998e-01 9.678192470424116234e-01
9.489489489489489893e-01 9.690216284497462640e-01
9.499499499499499677e-01 9.702024762401001423e-01
9.509509509509509462e-01 9.713616824397945937e-01
9.519519519519519246e-01 9.724991413434115328e-01
9.529529529529529031e-01 9.736147495056766132e-01
9.539539539539539925e-01 9.747084057335332341e-01
9.549549549549549710e-01 9.757800110784089487e-01
9.559559559559559494e-01 9.768294688286711658e-01
9.569569569569569278e-01 9.778566845022726994e-01
9.579579579579579063e-01 9.788615658395825037e-01
9.589589589589589957e-01 9.798440227964043681e-01
9.599599599599599742e-01 9.808039675371775790e-01
9.609609609609609526e-01 9.817413144283623216e-01
9.619619619619619311e-01 9.826559800320052718e-01
9.629629629629629095e-01 9.835478830994857091e-01
9.639639639639639990e-01 9.844169445654393780e-01
9.649649649649649774e-01 9.852630875418604273e-01
9.659659659659659559e-01 9.860862373123792102e-01
9.669669669669669343e-01 9.868863213267127232e-01
9.679679679679679127e-01 9.876632691952904608e-01
9.689689689689690022e-01 9.884170126840502446e-01
9.699699699699699806e-01 9.891474857094041395e-01
9.709709709709709591e-01 9.898546243333758987e-01
9.719719719719719375e-01 9.905383667589033880e-01
9.729729729729729160e-01 9.911986533253086540e-01
9.739739739739740054e-01 9.918354265039346362e-01
9.749749749749749839e-01 9.924486308939438617e-01
9.759759759759759623e-01 9.930382132182815624e-01
9.769769769769769407e-01 9.936041223198013306e-01
9.779779779779779192e-01 9.941463091575497568e-01
9.789789789789790087e-01 9.946647268032127176e-01
9.799799799799799871e-01 9.951593304377194249e-01
9.809809809809809655e-01 9.956300773480052380e-01
9.819819819819819440e-01 9.960769269239305723e-01
9.829829829829829224e-01 9.964998406553563504e-01
9.839839839839840119e-01 9.968987821293745499e-01
9.849849849849849903e-01 9.972737170276928520e-01
9.859859859859859688e-01 9.976246131241739423e-01
9.869869869869869472e-01 9.979514402825263586e-01
9.879879879879879256e-01 9.982541704541481042e-01
9.889889889889890151e-01 9.985327776761222518e-01
9.899899899899899935e-01 9.987872380693628704e-01
9.909909909909909720e-01 9.990175298369117218e-01
9.919919919919919504e-01 9.992236332623845030e-01
9.929929929929930399e-01 9.994055307085668582e-01
9.939939939939940183e-01 9.995632066161589391e-01
9.949949949949949968e-01 9.996966475026689558e-01
9.959959959959959752e-01 9.998058419614547221e-01
9.969969969969969537e-01 9.998907806609134141e-01
9.979979979979980431e-01 9.999514563438185455e-01
9.989989989989990216e-01 9.999878638268048237e-01
1.000000000000000000e+00 1.000000000000000000e+00
