# Supplementary material for: A generalized density-modulated twist-splay-bend phase of banana-shaped particles
Source: Nat Commun. 2021 Apr 12;12:2157. doi: 10.1038/s41467-021-22413-8 (PMC8041804; doi:10.1038/s41467-021-22413-8)
Supplement: Supplementary file 3 — Source Data [file 41467_2021_22413_MOESM3_ESM.zip › SourceDataFile/SupplementaryFigure2/SupplementaryFigure2c/dozov_nz_0.9.txt]

0.000000000000000000e+00 1.000000000000000000e+00
1.001001001001000992e-03 9.999839794693443640e-01
2.002002002002001985e-03 9.999359209255394010e-01
3.003003003003002977e-03 9.998558335122480489e-01
4.004004004004003969e-03 9.997437324661633262e-01
5.005005005005004962e-03 9.995996391128924019e-01
6.006006006006005954e-03 9.994235808611968697e-01
7.007007007007006946e-03 9.992155911955914460e-01
8.008008008008007939e-03 9.989757096673047565e-01
9.009009009009008931e-03 9.987039818836064287e-01
1.001001001001000992e-02 9.984004594955053769e-01
1.101101101101101092e-02 9.980652001838238307e-01
1.201201201201201191e-02 9.976982676436544351e-01
1.301301301301301290e-02 9.972997315672073038e-01
1.401401401401401389e-02 9.968696676250538014e-01
1.501501501501501488e-02 9.964081574457763768e-01
1.601601601601601588e-02 9.959152885940334432e-01
1.701701701701701513e-02 9.953911545470482958e-01
1.801801801801801786e-02 9.948358546695336146e-01
1.901901901901902059e-02 9.942494941870622105e-01
2.002002002002001985e-02 9.936321841578955594e-01
2.102102102102101910e-02 9.929840414432834494e-01
2.202202202202202183e-02 9.923051886762470630e-01
2.302302302302302456e-02 9.915957542288600379e-01
2.402402402402402382e-02 9.908558721780419409e-01
2.502502502502502307e-02 9.900856822698782533e-01
2.602602602602602580e-02 9.892853298824841879e-01
2.702702702702702853e-02 9.884549659874273253e-01
2.802802802802802778e-02 9.875947471097273889e-01
2.902902902902902704e-02 9.867048352864490335e-01
3.003003003003002977e-02 9.857853980239076330e-01
3.103103103103103250e-02 9.848366082535049415e-01
3.203203203203203175e-02 9.838586442862157222e-01
3.303303303303303101e-02 9.828516897657434415e-01
3.403403403403403027e-02 9.818159336203672316e-01
3.503503503503503647e-02 9.807515700134984415e-01
3.603603603603603572e-02 9.796587982929715333e-01
3.703703703703703498e-02 9.785378229390876426e-01
3.803803803803804118e-02 9.773888535114361176e-01
3.903903903903904044e-02 9.762121045945146847e-01
4.004004004004003969e-02 9.750077957421726671e-01
4.104104104104103895e-02 9.737761514209013480e-01
4.204204204204203821e-02 9.725174009519939045e-01
4.304304304304304440e-02 9.712317784526006692e-01
4.404404404404404366e-02 9.699195227757055893e-01
4.504504504504504292e-02 9.685808774490461959e-01
4.604604604604604912e-02 9.672160906130058411e-01
4.704704704704704837e-02 9.658254149575027370e-01
4.804804804804804763e-02 9.644091076579014432e-01
4.904904904904904689e-02 9.629674303099756694e-01
5.005005005005004615e-02 9.615006488639463722e-01
5.105105105105105234e-02 9.600090335576249023e-01
5.205205205205205160e-02 9.584928588486874013e-01
5.305305305305305086e-02 9.569524033461079826e-01
5.405405405405405705e-02 9.553879497407795629e-01
5.505505505505505631e-02 9.537997847353495429e-01
5.605605605605605557e-02 9.521881989732989826e-01
5.705705705705705483e-02 9.505534869672940257e-01
5.805805805805805409e-02 9.488959470268383267e-01
5.905905905905906028e-02 9.472158811852541271e-01
6.006006006006005954e-02 9.455135951260228433e-01
6.106106106106105880e-02 9.437893981085121453e-01
6.206206206206206499e-02 9.420436028931203909e-01
6.306306306306305731e-02 9.402765256658663917e-01
6.406406406406406351e-02 9.384884859624544884e-01
6.506506506506506970e-02 9.366798065918437999e-01
6.606606606606606202e-02 9.348508135593516233e-01
6.706706706706706822e-02 9.330018359893186286e-01
6.806806806806806054e-02 9.311332060473680450e-01
6.906906906906906674e-02 9.292452588622849285e-01
7.007007007007007293e-02 9.273383324475471534e-01
7.107107107107106525e-02 9.254127676225361032e-01
7.207207207207207145e-02 9.234689079334562622e-01
7.307307307307307764e-02 9.215070995739935711e-01
7.407407407407406996e-02 9.195276913057401913e-01
7.507507507507507616e-02 9.175310343784151002e-01
7.607607607607608236e-02 9.155174824499099362e-01
7.707707707707707467e-02 9.134873915061864080e-01
7.807807807807808087e-02 9.114411197810563525e-01
7.907907907907907319e-02 9.093790276758703106e-01
8.008008008008007939e-02 9.073014776791438196e-01
8.108108108108108558e-02 9.052088342861481784e-01
8.208208208208207790e-02 9.031014639184949955e-01
8.308308308308308410e-02 9.009797348437390552e-01
8.408408408408407642e-02 8.988440170950288133e-01
8.508508508508508261e-02 8.966946823908303887e-01
8.608608608608608881e-02 8.945321040547513647e-01
8.708708708708708113e-02 8.923566569354902667e-01
8.808808808808808732e-02 8.901687173269392517e-01
8.908908908908909352e-02 8.879686628884626565e-01
9.009009009009008584e-02 8.857568725653797159e-01
9.109109109109109204e-02 8.835337265096734338e-01
9.209209209209209823e-02 8.812996060009530286e-01
9.309309309309309055e-02 8.790548933676907151e-01
9.409409409409409675e-02 8.767999719087603561e-01
9.509509509509508907e-02 8.745352258152978564e-01
9.609609609609609526e-02 8.722610400929083907e-01
9.709709709709710146e-02 8.699778004842426693e-01
9.809809809809809378e-02 8.676858933919638917e-01
9.909909909909909997e-02 8.653857058021274806e-01
1.001001001001000923e-01 8.630776252079948030e-01
1.011011011011010985e-01 8.607620395343018593e-01
1.021021021021021047e-01 8.584393370620032604e-01
1.031031031031030970e-01 8.561099063535109188e-01
1.041041041041041032e-01 8.537741361784485505e-01
1.051051051051051094e-01 8.514324154399387501e-01
1.061061061061061017e-01 8.490851331014426240e-01
1.071071071071071079e-01 8.467326781141705228e-01
1.081081081081081141e-01 8.443754393450795259e-01
1.091091091091091064e-01 8.420138055054769977e-01
1.101101101101101126e-01 8.396481650802443131e-01
1.111111111111111049e-01 8.372789062577002950e-01
1.121121121121121111e-01 8.349064168601151303e-01
1.131131131131131173e-01 8.325310842748948614e-01
1.141141141141141097e-01 8.301532953864479980e-01
1.151151151151151159e-01 8.277734365087479063e-01
1.161161161161161082e-01 8.253918933186071838e-01
1.171171171171171144e-01 8.230090507896739016e-01
1.181181181181181206e-01 8.206252931271644790e-01
1.191191191191191129e-01 8.182410037033438499e-01
1.201201201201201191e-01 8.158565649937652431e-01
1.211211211211211253e-01 8.134723585142790148e-01
1.221221221221221176e-01 8.110887647588225224e-01
1.231231231231231238e-01 8.087061631379997007e-01
1.241241241241241300e-01 8.063249319184609964e-01
1.251251251251251362e-01 8.039454481630901039e-01
1.261261261261261146e-01 8.015680876720079340e-01
1.271271271271271208e-01 7.991932249244001474e-01
1.281281281281281270e-01 7.968212330211777994e-01
1.291291291291291332e-01 7.944524836284727609e-01
1.301301301301301394e-01 7.920873469219804619e-01
1.311311311311311179e-01 7.897261915321502901e-01
1.321321321321321240e-01 7.873693844902309724e-01
1.331331331331331302e-01 7.850172911751771565e-01
1.341341341341341364e-01 7.826702752614174141e-01
1.351351351351351426e-01 7.803286986674897729e-01
1.361361361361361211e-01 7.779929215055489955e-01
1.371371371371371273e-01 7.756633020317438287e-01
1.381381381381381335e-01 7.733401965974722181e-01
1.391391391391391397e-01 7.710239596015102670e-01
1.401401401401401459e-01 7.687149434430204931e-01
1.411411411411411521e-01 7.664134984754376045e-01
1.421421421421421305e-01 7.641199729612324631e-01
1.431431431431431367e-01 7.618347130275545664e-01
1.441441441441441429e-01 7.595580626227520504e-01
1.451451451451451491e-01 7.572903634737671030e-01
1.461461461461461553e-01 7.550319550444060113e-01
1.471471471471471337e-01 7.527831744944828429e-01
1.481481481481481399e-01 7.505443566398306565e-01
1.491491491491491461e-01 7.483158339131819048e-01
1.501501501501501523e-01 7.460979363259112596e-01
1.511511511511511585e-01 7.438909914306381932e-01
1.521521521521521647e-01 7.416953242846853200e-01
1.531531531531531432e-01 7.395112574143887230e-01
1.541541541541541493e-01 7.373391107802518274e-01
1.551551551551551555e-01 7.351792017429437109e-01
1.561561561561561617e-01 7.330318450301288591e-01
1.571571571571571679e-01 7.308973527041282559e-01
1.581581581581581464e-01 7.287760341304017064e-01
1.591591591591591526e-01 7.266681959468477281e-01
1.601601601601601588e-01 7.245741420339095740e-01
1.611611611611611650e-01 7.224941734854848363e-01
1.621621621621621712e-01 7.204285885806276379e-01
1.631631631631631496e-01 7.183776827560366396e-01
1.641641641641641558e-01 7.163417485793195372e-01
1.651651651651651620e-01 7.143210757230280539e-01
1.661661661661661682e-01 7.123159509394501043e-01
1.671671671671671744e-01 7.103266580361544680e-01
1.681681681681681528e-01 7.083534778522757591e-01
1.691691691691691590e-01 7.063966882355311450e-01
1.701701701701701652e-01 7.044565640199581535e-01
1.711711711711711714e-01 7.025333770043653558e-01
1.721721721721721776e-01 7.006273959314816002e-01
1.731731731731731838e-01 6.987388864677984701e-01
1.741741741741741623e-01 6.968681111840909770e-01
1.751751751751751685e-01 6.950153295366072737e-01
1.761761761761761746e-01 6.931807978489166189e-01
1.771771771771771808e-01 6.913647692944037138e-01
1.781781781781781870e-01 6.895674938793975306e-01
1.791791791791791655e-01 6.877892184269245313e-01
1.801801801801801717e-01 6.860301865610721750e-01
1.811811811811811779e-01 6.842906386919542783e-01
1.821821821821821841e-01 6.825708120012632385e-01
1.831831831831831903e-01 6.808709404283972422e-01
1.841841841841841965e-01 6.791912546571531317e-01
1.851851851851851749e-01 6.775319821029698319e-01
1.861861861861861811e-01 6.758933469007104566e-01
1.871871871871871873e-01 6.742755698929721042e-01
1.881881881881881935e-01 6.726788686189096866e-01
1.891891891891891997e-01 6.711034573035616901e-01
1.901901901901901781e-01 6.695495468476649892e-01
1.911911911911911843e-01 6.680173448179468343e-01
1.921921921921921905e-01 6.665070554378815793e-01
1.931931931931931967e-01 6.650188795788982699e-01
1.941941941941942029e-01 6.635530147520277700e-01
1.951951951951951814e-01 6.621096550999768793e-01
1.961961961961961876e-01 6.606889913896156763e-01
1.971971971971971938e-01 6.592912110048680940e-01
1.981981981981981999e-01 6.579164979399896307e-01
1.991991991991992061e-01 6.565650327932233132e-01
2.002002002002001846e-01 6.552369927608203692e-01
2.012012012012011908e-01 6.539325516314109521e-01
2.022022022022021970e-01 6.526518797807178141e-01
2.032032032032032032e-01 6.513951441665956077e-01
2.042042042042042094e-01 6.501625083243871561e-01
2.052052052052052156e-01 6.489541323625829250e-01
2.062062062062061940e-01 6.477701729587742596e-01
2.072072072072072002e-01 6.466107833558847329e-01
2.082082082082082064e-01 6.454761133586726096e-01
2.092092092092092126e-01 6.443663093304896616e-01
2.102102102102102188e-01 6.432815141902867850e-01
2.112112112112111972e-01 6.422218674098538749e-01
2.122122122122122034e-01 6.411875050112858521e-01
2.132132132132132096e-01 6.401785595646591887e-01
2.142142142142142158e-01 6.391951601859137133e-01
2.152152152152152220e-01 6.382374325349258193e-01
2.162162162162162282e-01 6.373054988137631938e-01
2.172172172172172067e-01 6.363994777651122980e-01
2.182182182182182129e-01 6.355194846708671630e-01
2.192192192192192191e-01 6.346656313508719505e-01
2.202202202202202252e-01 6.338380261618047351e-01
2.212212212212212314e-01 6.330367739961970663e-01
2.222222222222222099e-01 6.322619762815759881e-01
2.232232232232232161e-01 6.315137309797242970e-01
2.242242242242242223e-01 6.307921325860463835e-01
2.252252252252252285e-01 6.300972721290351020e-01
2.262262262262262347e-01 6.294292371698274602e-01
2.272272272272272131e-01 6.287881118018456839e-01
2.282282282282282193e-01 6.281739766505127776e-01
2.292292292292292255e-01 6.275869088730370304e-01
2.302302302302302317e-01 6.270269821582580283e-01
2.312312312312312379e-01 6.264942667265465115e-01
2.322322322322322163e-01 6.259888293297540818e-01
2.332332332332332225e-01 6.255107332512033214e-01
2.342342342342342287e-01 6.250600383057147713e-01
2.352352352352352349e-01 6.246368008396644411e-01
2.362362362362362411e-01 6.242410737310660762e-01
2.372372372372372473e-01 6.238729063896736315e-01
2.382382382382382258e-01 6.235323447571000655e-01
2.392392392392392320e-01 6.232194313069446823e-01
2.402402402402402382e-01 6.229342050449298007e-01
2.412412412412412444e-01 6.226767015090387547e-01
2.422422422422422505e-01 6.224469527696532278e-01
2.432432432432432290e-01 6.222449874296881456e-01
2.442442442442442352e-01 6.220708306247174635e-01
2.452452452452452414e-01 6.219245040230925170e-01
2.462462462462462476e-01 6.218060258260474926e-01
2.472472472472472538e-01 6.217154107677917985e-01
2.482482482482482600e-01 6.216526701155865586e-01
2.492492492492492384e-01 6.216178116698043432e-01
2.502502502502502724e-01 6.216108397639718008e-01
2.512512512512512508e-01 6.216317552647933065e-01
2.522522522522522292e-01 6.216805555721549581e-01
2.532532532532532632e-01 6.217572346191114763e-01
2.542542542542542416e-01 6.218617828718520091e-01
2.552552552552552756e-01 6.219941873296502832e-01
2.562562562562562540e-01 6.221544315247948820e-01
2.572572572572572325e-01 6.223424955225053123e-01
2.582582582582582664e-01 6.225583559208333062e-01
2.592592592592592449e-01 6.228019858505496886e-01
2.602602602602602788e-01 6.230733549750222533e-01
2.612612612612612573e-01 6.233724294900857554e-01
2.622622622622622357e-01 6.236991721239045772e-01
2.632632632632632697e-01 6.240535421368352820e-01
2.642642642642642481e-01 6.244354953212880588e-01
2.652652652652652820e-01 6.248449840015953827e-01
2.662662662662662605e-01 6.252819570338868926e-01
2.672672672672672389e-01 6.257463598059797016e-01
2.682682682682682729e-01 6.262381342372842497e-01
2.692692692692692513e-01 6.267572187787342486e-01
2.702702702702702853e-01 6.273035484127442718e-01
2.712712712712712637e-01 6.278770546531989849e-01
2.722722722722722422e-01 6.284776655454842320e-01
2.732732732732732761e-01 6.291053056665604215e-01
2.742742742742742545e-01 6.297598961250887584e-01
2.752752752752752885e-01 6.304413545616156522e-01
2.762762762762762669e-01 6.311495951488214073e-01
2.772772772772773009e-01 6.318845285918411880e-01
2.782782782782782793e-01 6.326460621286654762e-01
2.792792792792792578e-01 6.334340995306277922e-01
2.802802802802802917e-01 6.342485411029874509e-01
2.812812812812812702e-01 6.350892836856157908e-01
2.822822822822823041e-01 6.359562206537930917e-01
2.832832832832832826e-01 6.368492419191276177e-01
2.842842842842842610e-01 6.377682339306020021e-01
2.852852852852852950e-01 6.387130796757591877e-01
2.862862862862862734e-01 6.396836586820361381e-01
2.872872872872873073e-01 6.406798470182537564e-01
2.882882882882882858e-01 6.417015172962745595e-01
2.892892892892892642e-01 6.427485386728375438e-01
2.902902902902902982e-01 6.438207768515802343e-01
2.912912912912912766e-01 6.449180940852563548e-01
2.922922922922923106e-01 6.460403491781652185e-01
2.932932932932932890e-01 6.471873974887959458e-01
2.942942942942942675e-01 6.483590909327041629e-01
2.952952952952953014e-01 6.495552779856278436e-01
2.962962962962962798e-01 6.507758036868558360e-01
2.972972972972973138e-01 6.520205096428590696e-01
2.982982982982982922e-01 6.532892340311966528e-01
2.992992992992992707e-01 6.545818116047089630e-01
3.003003003003003046e-01 6.558980736960073887e-01
3.013013013013012831e-01 6.572378482222749341e-01
3.023023023023023170e-01 6.586009596903891206e-01
3.033033033033032955e-01 6.599872292023777343e-01
3.043043043043043294e-01 6.613964744612212954e-01
3.053053053053053079e-01 6.628285097770140188e-01
3.063063063063062863e-01 6.642831460734945903e-01
3.073073073073073203e-01 6.657601908949609681e-01
3.083083083083082987e-01 6.672594484135796478e-01
3.093093093093093326e-01 6.687807194371037101e-01
3.103103103103103111e-01 6.703238014170100900e-01
3.113113113113112895e-01 6.718884884570710536e-01
3.123123123123123235e-01 6.734745713223702079e-01
3.133133133133133019e-01 6.750818374487769225e-01
3.143143143143143359e-01 6.767100709528912628e-01
3.153153153153153143e-01 6.783590526424718714e-01
3.163163163163162928e-01 6.800285600273594522e-01
3.173173173173173267e-01 6.817183673309092917e-01
3.183183183183183051e-01 6.834282455019430325e-01
3.193193193193193391e-01 6.851579622272342407e-01
3.203203203203203175e-01 6.869072819445387612e-01
3.213213213213212960e-01 6.886759658561846242e-01
3.223223223223223299e-01 6.904637719432283882e-01
3.233233233233233084e-01 6.922704549801959040e-01
3.243243243243243423e-01 6.940957665504179364e-01
3.253253253253253208e-01 6.959394550619676378e-01
3.263263263263262992e-01 6.978012657642194139e-01
3.273273273273273332e-01 6.996809407650369517e-01
3.283283283283283116e-01 7.015782190485981840e-01
3.293293293293293456e-01 7.034928364938771717e-01
3.303303303303303240e-01 7.054245258937865692e-01
3.313313313313313024e-01 7.073730169749949948e-01
3.323323323323323364e-01 7.093380364184298514e-01
3.333333333333333148e-01 7.113193078804753711e-01
3.343343343343343488e-01 7.133165520148785355e-01
3.353353353353353272e-01 7.153294864953686494e-01
3.363363363363363057e-01 7.173578260390072181e-01
3.373373373373373396e-01 7.194012824302710163e-01
3.383383383383383181e-01 7.214595645458817819e-01
3.393393393393393520e-01 7.235323783803930819e-01
3.403403403403403304e-01 7.256194270725377926e-01
3.413413413413413644e-01 7.277204109323528458e-01
3.423423423423423428e-01 7.298350274690804662e-01
3.433433433433433213e-01 7.319629714198639947e-01
3.443443443443443552e-01 7.341039347792370773e-01
3.453453453453453337e-01 7.362576068294209852e-01
3.463463463463463676e-01 7.384236741714320651e-01
3.473473473473473461e-01 7.406018207570090883e-01
3.483483483483483245e-01 7.427917279213681612e-01
3.493493493493493585e-01 7.449930744167864161e-01
3.503503503503503369e-01 7.472055364470260308e-01
3.513513513513513709e-01 7.494287877026020173e-01
3.523523523523523493e-01 7.516624993968955559e-01
3.533533533533533277e-01 7.539063403031254218e-01
3.543543543543543617e-01 7.561599767921723947e-01
3.553553553553553401e-01 7.584230728712690883e-01
3.563563563563563741e-01 7.606952902235524228e-01
3.573573573573573525e-01 7.629762882484865116e-01
3.583583583583583310e-01 7.652657241031554092e-01
3.593593593593593649e-01 7.675632527444300468e-01
3.603603603603603434e-01 7.698685269720104696e-01
3.613613613613613773e-01 7.721811974723442606e-01
3.623623623623623557e-01 7.745009128634232631e-01
3.633633633633633342e-01 7.768273197404589325e-01
3.643643643643643681e-01 7.791600627224359865e-01
3.653653653653653466e-01 7.814987844995420208e-01
3.663663663663663805e-01 7.838431258814771985e-01
3.673673673673673590e-01 7.861927258466381296e-01
3.683683683683683929e-01 7.885472215921750516e-01
3.693693693693693714e-01 7.909062485849217561e-01
3.703703703703703498e-01 7.932694406131937104e-01
3.713713713713713838e-01 7.956364298394511536e-01
3.723723723723723622e-01 7.980068468538233928e-01
3.733733733733733962e-01 8.003803207284931887e-01
3.743743743743743746e-01 8.027564790729282418e-01
3.753753753753753530e-01 8.051349480899652189e-01
3.763763763763763870e-01 8.075153526327309983e-01
3.773773773773773654e-01 8.098973162623999134e-01
3.783783783783783994e-01 8.122804613067793333e-01
3.793793793793793778e-01 8.146644089197148109e-01
3.803803803803803563e-01 8.170487791413078016e-01
3.813813813813813902e-01 8.194331909589371854e-01
3.823823823823823687e-01 8.218172623690762624e-01
3.833833833833834026e-01 8.242006104398936772e-01
3.843843843843843811e-01 8.265828513746306117e-01
3.853853853853853595e-01 8.289636005757432535e-01
3.863863863863863934e-01 8.313424727097964428e-01
3.873873873873873719e-01 8.337190817731009451e-01
3.883883883883884058e-01 8.360930411580810295e-01
3.893893893893893843e-01 8.384639637203553653e-01
3.903903903903903627e-01 8.408314618465261292e-01
3.913913913913913967e-01 8.431951475226551196e-01
3.923923923923923751e-01 8.455546324034151073e-01
3.933933933933934091e-01 8.479095278819043235e-01
3.943943943943943875e-01 8.502594451601044323e-01
3.953953953953953659e-01 8.526039953199688881e-01
3.963963963963963999e-01 8.549427893951245805e-01
3.973973973973973783e-01 8.572754384431697794e-01
3.983983983983984123e-01 8.596015536185516170e-01
3.993993993993993907e-01 8.619207462460038993e-01
4.004004004004003692e-01 8.642326278945304807e-01
4.014014014014014031e-01 8.665368104519094450e-01
4.024024024024023816e-01 8.688329061997046576e-01
4.034034034034034155e-01 8.711205278887627079e-01
4.044044044044043940e-01 8.733992888151731471e-01
4.054054054054054279e-01 8.756688028966752579e-01
4.064064064064064064e-01 8.779286847494870427e-01
4.074074074074073848e-01 8.801785497655363333e-01
4.084084084084084187e-01 8.824180141900721530e-01
4.094094094094093972e-01 8.846466951996332373e-01
4.104104104104104311e-01 8.868642109803518414e-01
4.114114114114114096e-01 8.890701808065682998e-01
4.124124124124123880e-01 8.912642251197359089e-01
4.134134134134134220e-01 8.934459656075868228e-01
4.144144144144144004e-01 8.956150252835394232e-01
4.154154154154154344e-01 8.977710285663218492e-01
4.164164164164164128e-01 8.999136013597834882e-01
4.174174174174173912e-01 9.020423711328729999e-01
4.184184184184184252e-01 9.041569669997540082e-01
4.194194194194194036e-01 9.062570198000351462e-01
4.204204204204204376e-01 9.083421621790860323e-01
4.214214214214214160e-01 9.104120286684137531e-01
4.224224224224223945e-01 9.124662557660727646e-01
4.234234234234234284e-01 9.145044820170804556e-01
4.244244244244244069e-01 9.165263480938118379e-01
4.254254254254254408e-01 9.185314968763468313e-01
4.264264264264264193e-01 9.205195735327375006e-01
4.274274274274273977e-01 9.224902255991743738e-01
4.284284284284284317e-01 9.244431030600182009e-01
4.294294294294294101e-01 9.263778584276692873e-01
4.304304304304304440e-01 9.282941468222495329e-01
4.314314314314314225e-01 9.301916260510638690e-01
4.324324324324324564e-01 9.320699566878152265e-01
4.334334334334334349e-01 9.339288021515426141e-01
4.344344344344344133e-01 9.357678287852545518e-01
4.354354354354354473e-01 9.375867059342271048e-01
4.364364364364364257e-01 9.393851060239380990e-01
4.374374374374374597e-01 9.411627046376095374e-01
4.384384384384384381e-01 9.429191805933258008e-01
4.394394394394394165e-01 9.446542160207017647e-01
4.404404404404404505e-01 9.463674964370692999e-01
4.414414414414414289e-01 9.480587108231528504e-01
4.424424424424424629e-01 9.497275516982066623e-01
4.434434434434434413e-01 9.513737151945826920e-01
4.444444444444444198e-01 9.529969011316996585e-01
4.454454454454454537e-01 9.545968130893868198e-01
4.464464464464464322e-01 9.561731584805699402e-01
4.474474474474474661e-01 9.577256486232736954e-01
4.484484484484484446e-01 9.592539988119090921e-01
4.494494494494494230e-01 9.607579283878209253e-01
4.504504504504504570e-01 9.622371608090616313e-01
4.514514514514514354e-01 9.636914237193684452e-01
4.524524524524524693e-01 9.651204490163133309e-01
4.534534534534534478e-01 9.665239729185969297e-01
4.544544544544544262e-01 9.679017360324622121e-01
4.554554554554554602e-01 9.692534834171966374e-01
4.564564564564564386e-01 9.705789646496989498e-01
4.574574574574574726e-01 9.718779338880818575e-01
4.584584584584584510e-01 9.731501499342849471e-01
4.594594594594594295e-01 9.743953762956713005e-01
4.604604604604604634e-01 9.756133812455831666e-01
4.614614614614614418e-01 9.768039378828287100e-01
4.624624624624624758e-01 9.779668241900777437e-01
4.634634634634634542e-01 9.791018230911391340e-01
4.644644644644644327e-01 9.802087225070982290e-01
4.654654654654654666e-01 9.812873154112867757e-01
4.664664664664664451e-01 9.823373998830654541e-01
4.674674674674674790e-01 9.833587791603940476e-01
4.684684684684684575e-01 9.843512616911676005e-01
4.694694694694694914e-01 9.853146611832942492e-01
4.704704704704704699e-01 9.862487966534972950e-01
4.714714714714714483e-01 9.871534924748154305e-01
4.724724724724724823e-01 9.880285784227849089e-01
4.734734734734734607e-01 9.888738897202804523e-01
4.744744744744744946e-01 9.896892670809968040e-01
4.754754754754754731e-01 9.904745567515517157e-01
4.764764764764764515e-01 9.912296105521924972e-01
4.774774774774774855e-01 9.919542859160862536e-01
4.784784784784784639e-01 9.926484459271790461e-01
4.794794794794794979e-01 9.933119593566061001e-01
4.804804804804804763e-01 9.939447006976367405e-01
4.814814814814814548e-01 9.945465501991391788e-01
4.824824824824824887e-01 9.951173938975500510e-01
4.834834834834834671e-01 9.956571236473350517e-01
4.844844844844845011e-01 9.961656371499261198e-01
4.854854854854854795e-01 9.966428379811232974e-01
4.864864864864864580e-01 9.970886356169489373e-01
4.874874874874874919e-01 9.975029454579420474e-01
4.884884884884884704e-01 9.978856888518824464e-01
4.894894894894895043e-01 9.982367931149351836e-01
4.904904904904904828e-01 9.985561915512043418e-01
4.914914914914914612e-01 9.988438234706887853e-01
4.924924924924924952e-01 9.990996342056310819e-01
4.934934934934934736e-01 9.993235751252526056e-01
4.944944944944945076e-01 9.995156036488681561e-01
4.954954954954954860e-01 9.996756832573737706e-01
4.964964964964965199e-01 9.998037835031038378e-01
4.974974974974974984e-01 9.998998800180514124e-01
4.984984984984984768e-01 9.999639545204489499e-01
4.994994994994995108e-01 9.999959948197069126e-01
5.005005005005005447e-01 9.999959948197069126e-01
5.015015015015015232e-01 9.999639545204489499e-01
5.025025025025025016e-01 9.998998800180514124e-01
5.035035035035034801e-01 9.998037835031038378e-01
5.045045045045044585e-01 9.996756832573737706e-01
5.055055055055055480e-01 9.995156036488681561e-01
5.065065065065065264e-01 9.993235751252526056e-01
5.075075075075075048e-01 9.990996342056310819e-01
5.085085085085084833e-01 9.988438234706887853e-01
5.095095095095094617e-01 9.985561915512043418e-01
5.105105105105105512e-01 9.982367931149351836e-01
5.115115115115115296e-01 9.978856888518824464e-01
5.125125125125125081e-01 9.975029454579420474e-01
5.135135135135134865e-01 9.970886356169490483e-01
5.145145145145144649e-01 9.966428379811234084e-01
5.155155155155155544e-01 9.961656371499261198e-01
5.165165165165165329e-01 9.956571236473351627e-01
5.175175175175175113e-01 9.951173938975501621e-01
5.185185185185184897e-01 9.945465501991391788e-01
5.195195195195194682e-01 9.939447006976368515e-01
5.205205205205205576e-01 9.933119593566061001e-01
5.215215215215215361e-01 9.926484459271790461e-01
5.225225225225225145e-01 9.919542859160862536e-01
5.235235235235234930e-01 9.912296105521926082e-01
5.245245245245244714e-01 9.904745567515518267e-01
5.255255255255255609e-01 9.896892670809966930e-01
5.265265265265265393e-01 9.888738897202804523e-01
5.275275275275275177e-01 9.880285784227850199e-01
5.285285285285284962e-01 9.871534924748155415e-01
5.295295295295294746e-01 9.862487966534974060e-01
5.305305305305305641e-01 9.853146611832942492e-01
5.315315315315315425e-01 9.843512616911676005e-01
5.325325325325325210e-01 9.833587791603941586e-01
5.335335335335334994e-01 9.823373998830654541e-01
5.345345345345344779e-01 9.812873154112868868e-01
5.355355355355355673e-01 9.802087225070983401e-01
5.365365365365365458e-01 9.791018230911392450e-01
5.375375375375375242e-01 9.779668241900777437e-01
5.385385385385385026e-01 9.768039378828288211e-01
5.395395395395394811e-01 9.756133812455832777e-01
5.405405405405405705e-01 9.743953762956714115e-01
5.415415415415415490e-01 9.731501499342849471e-01
5.425425425425425274e-01 9.718779338880819685e-01
5.435435435435435059e-01 9.705789646496990608e-01
5.445445445445444843e-01 9.692534834171967484e-01
5.455455455455455738e-01 9.679017360324622121e-01
5.465465465465465522e-01 9.665239729185969297e-01
5.475475475475475307e-01 9.651204490163133309e-01
5.485485485485485091e-01 9.636914237193685562e-01
5.495495495495495986e-01 9.622371608090616313e-01
5.505505505505505770e-01 9.607579283878209253e-01
5.515515515515515554e-01 9.592539988119090921e-01
5.525525525525525339e-01 9.577256486232736954e-01
5.535535535535535123e-01 9.561731584805700512e-01
5.545545545545546018e-01 9.545968130893869308e-01
5.555555555555555802e-01 9.529969011316997696e-01
5.565565565565565587e-01 9.513737151945826920e-01
5.575575575575575371e-01 9.497275516982067733e-01
5.585585585585585155e-01 9.480587108231528504e-01
5.595595595595596050e-01 9.463674964370691889e-01
5.605605605605605835e-01 9.446542160207017647e-01
5.615615615615615619e-01 9.429191805933259118e-01
5.625625625625625403e-01 9.411627046376096484e-01
5.635635635635635188e-01 9.393851060239382100e-01
5.645645645645646082e-01 9.375867059342271048e-01
5.655655655655655867e-01 9.357678287852545518e-01
5.665665665665665651e-01 9.339288021515426141e-01
5.675675675675675436e-01 9.320699566878153375e-01
5.685685685685685220e-01 9.301916260510639800e-01
5.695695695695696115e-01 9.282941468222494219e-01
5.705705705705705899e-01 9.263778584276693984e-01
5.715715715715715683e-01 9.244431030600183119e-01
5.725725725725725468e-01 9.224902255991745958e-01
5.735735735735735252e-01 9.205195735327376116e-01
5.745745745745746147e-01 9.185314968763468313e-01
5.755755755755755931e-01 9.165263480938119489e-01
5.765765765765765716e-01 9.145044820170805666e-01
5.775775775775775500e-01 9.124662557660729867e-01
5.785785785785785285e-01 9.104120286684139751e-01
5.795795795795796179e-01 9.083421621790861433e-01
5.805805805805805964e-01 9.062570198000351462e-01
5.815815815815815748e-01 9.041569669997540082e-01
5.825825825825825532e-01 9.020423711328731109e-01
5.835835835835835317e-01 8.999136013597837103e-01
5.845845845845846211e-01 8.977710285663218492e-01
5.855855855855855996e-01 8.956150252835395342e-01
5.865865865865865780e-01 8.934459656075869338e-01
5.875875875875875565e-01 8.912642251197361309e-01
5.885885885885885349e-01 8.890701808065685219e-01
5.895895895895896244e-01 8.868642109803517304e-01
5.905905905905906028e-01 8.846466951996332373e-01
5.915915915915915813e-01 8.824180141900722640e-01
5.925925925925925597e-01 8.801785497655366663e-01
5.935935935935935381e-01 8.779286847494872648e-01
5.945945945945946276e-01 8.756688028966753690e-01
5.955955955955956060e-01 8.733992888151732581e-01
5.965965965965965845e-01 8.711205278887627079e-01
5.975975975975975629e-01 8.688329061997047686e-01
5.985985985985985414e-01 8.665368104519096670e-01
5.995995995995996308e-01 8.642326278945304807e-01
6.006006006006006093e-01 8.619207462460038993e-01
6.016016016016015877e-01 8.596015536185516170e-01
6.026026026026025662e-01 8.572754384431700014e-01
6.036036036036035446e-01 8.549427893951249136e-01
6.046046046046046341e-01 8.526039953199689991e-01
6.056056056056056125e-01 8.502594451601045433e-01
6.066066066066065909e-01 8.479095278819044346e-01
6.076076076076075694e-01 8.455546324034153294e-01
6.086086086086086588e-01 8.431951475226551196e-01
6.096096096096096373e-01 8.408314618465262402e-01
6.106106106106106157e-01 8.384639637203554763e-01
6.116116116116115942e-01 8.360930411580810295e-01
6.126126126126125726e-01 8.337190817731011672e-01
6.136136136136136621e-01 8.313424727097963318e-01
6.146146146146146405e-01 8.289636005757432535e-01
6.156156156156156189e-01 8.265828513746307227e-01
6.166166166166165974e-01 8.242006104398937882e-01
6.176176176176175758e-01 8.218172623690765954e-01
6.186186186186186653e-01 8.194331909589371854e-01
6.196196196196196437e-01 8.170487791413078016e-01
6.206206206206206222e-01 8.146644089197148109e-01
6.216216216216216006e-01 8.122804613067793333e-01
6.226226226226225791e-01 8.098973162624000244e-01
6.236236236236236685e-01 8.075153526327309983e-01
6.246246246246246470e-01 8.051349480899653299e-01
6.256256256256256254e-01 8.027564790729284638e-01
6.266266266266266038e-01 8.003803207284932997e-01
6.276276276276275823e-01 7.980068468538237259e-01
6.286286286286286717e-01 7.956364298394511536e-01
6.296296296296296502e-01 7.932694406131938214e-01
6.306306306306306286e-01 7.909062485849219781e-01
6.316316316316316071e-01 7.885472215921751626e-01
6.326326326326325855e-01 7.861927258466383517e-01
6.336336336336336750e-01 7.838431258814771985e-01
6.346346346346346534e-01 7.814987844995421318e-01
6.356356356356356319e-01 7.791600627224362086e-01
6.366366366366366103e-01 7.768273197404593766e-01
6.376376376376375887e-01 7.745009128634234852e-01
6.386386386386386782e-01 7.721811974723439276e-01
6.396396396396396566e-01 7.698685269720104696e-01
6.406406406406406351e-01 7.675632527444303799e-01
6.416416416416416135e-01 7.652657241031555202e-01
6.426426426426425920e-01 7.629762882484867337e-01
6.436436436436436814e-01 7.606952902235525338e-01
6.446446446446446599e-01 7.584230728712689773e-01
6.456456456456456383e-01 7.561599767921725057e-01
6.466466466466466168e-01 7.539063403031256438e-01
6.476476476476475952e-01 7.516624993968956669e-01
6.486486486486486847e-01 7.494287877026017952e-01
6.496496496496496631e-01 7.472055364470262528e-01
6.506506506506506415e-01 7.449930744167864161e-01
6.516516516516516200e-01 7.427917279213684942e-01
6.526526526526525984e-01 7.406018207570095324e-01
6.536536536536536879e-01 7.384236741714318430e-01
6.546546546546546663e-01 7.362576068294210963e-01
6.556556556556556448e-01 7.341039347792372993e-01
6.566566566566566232e-01 7.319629714198641057e-01
6.576576576576576016e-01 7.298350274690807993e-01
6.586586586586586911e-01 7.277204109323529568e-01
6.596596596596596696e-01 7.256194270725377926e-01
6.606606606606606480e-01 7.235323783803930819e-01
6.616616616616616264e-01 7.214595645458821149e-01
6.626626626626626049e-01 7.194012824302711273e-01
6.636636636636636943e-01 7.173578260390074401e-01
6.646646646646646728e-01 7.153294864953689824e-01
6.656656656656656512e-01 7.133165520148785355e-01
6.666666666666666297e-01 7.113193078804757041e-01
6.676676676676676081e-01 7.093380364184300735e-01
6.686686686686686976e-01 7.073730169749949948e-01
6.696696696696696760e-01 7.054245258937866803e-01
6.706706706706706544e-01 7.034928364938773937e-01
6.716716716716716329e-01 7.015782190485982950e-01
6.726726726726726113e-01 6.996809407650371737e-01
6.736736736736737008e-01 6.978012657642197469e-01
6.746746746746746792e-01 6.959394550619675268e-01
6.756756756756756577e-01 6.940957665504180474e-01
6.766766766766766361e-01 6.922704549801963481e-01
6.776776776776777256e-01 6.904637719432281662e-01
6.786786786786787040e-01 6.886759658561846242e-01
6.796796796796796825e-01 6.869072819445389833e-01
6.806806806806806609e-01 6.851579622272342407e-01
6.816816816816816393e-01 6.834282455019432545e-01
6.826826826826827288e-01 6.817183673309094027e-01
6.836836836836837072e-01 6.800285600273594522e-01
6.846846846846846857e-01 6.783590526424719824e-01
6.856856856856856641e-01 6.767100709528914848e-01
6.866866866866866426e-01 6.750818374487770335e-01
6.876876876876877320e-01 6.734745713223700969e-01
6.886886886886887105e-01 6.718884884570710536e-01
6.896896896896896889e-01 6.703238014170100900e-01
6.906906906906906674e-01 6.687807194371038211e-01
6.916916916916916458e-01 6.672594484135799808e-01
6.926926926926927353e-01 6.657601908949608571e-01
6.936936936936937137e-01 6.642831460734947013e-01
6.946946946946946921e-01 6.628285097770141299e-01
6.956956956956956706e-01 6.613964744612212954e-01
6.966966966966966490e-01 6.599872292023778453e-01
6.976976976976977385e-01 6.586009596903892316e-01
6.986986986986987169e-01 6.572378482222749341e-01
6.996996996996996954e-01 6.558980736960073887e-01
7.007007007007006738e-01 6.545818116047091850e-01
7.017017017017016522e-01 6.532892340311967638e-01
7.027027027027027417e-01 6.520205096428590696e-01
7.037037037037037202e-01 6.507758036868558360e-01
7.047047047047046986e-01 6.495552779856278436e-01
7.057057057057056770e-01 6.483590909327041629e-01
7.067067067067066555e-01 6.471873974887959458e-01
7.077077077077077449e-01 6.460403491781652185e-01
7.087087087087087234e-01 6.449180940852564659e-01
7.097097097097097018e-01 6.438207768515802343e-01
7.107107107107106803e-01 6.427485386728376549e-01
7.117117117117116587e-01 6.417015172962746705e-01
7.127127127127127482e-01 6.406798470182537564e-01
7.137137137137137266e-01 6.396836586820361381e-01
7.147147147147147050e-01 6.387130796757592988e-01
7.157157157157156835e-01 6.377682339306020021e-01
7.167167167167166619e-01 6.368492419191277287e-01
7.177177177177177514e-01 6.359562206537930917e-01
7.187187187187187298e-01 6.350892836856159018e-01
7.197197197197197083e-01 6.342485411029874509e-01
7.207207207207206867e-01 6.334340995306279032e-01
7.217217217217216652e-01 6.326460621286654762e-01
7.227227227227227546e-01 6.318845285918411880e-01
7.237237237237237331e-01 6.311495951488214073e-01
7.247247247247247115e-01 6.304413545616156522e-01
7.257257257257256899e-01 6.297598961250887584e-01
7.267267267267266684e-01 6.291053056665604215e-01
7.277277277277277578e-01 6.284776655454842320e-01
7.287287287287287363e-01 6.278770546531989849e-01
7.297297297297297147e-01 6.273035484127442718e-01
7.307307307307306932e-01 6.267572187787342486e-01
7.317317317317316716e-01 6.262381342372842497e-01
7.327327327327327611e-01 6.257463598059798127e-01
7.337337337337337395e-01 6.252819570338868926e-01
7.347347347347347180e-01 6.248449840015953827e-01
7.357357357357356964e-01 6.244354953212881698e-01
7.367367367367367859e-01 6.240535421368352820e-01
7.377377377377377643e-01 6.236991721239045772e-01
7.387387387387387427e-01 6.233724294900857554e-01
7.397397397397397212e-01 6.230733549750222533e-01
7.407407407407406996e-01 6.228019858505496886e-01
7.417417417417417891e-01 6.225583559208333062e-01
7.427427427427427675e-01 6.223424955225053123e-01
7.437437437437437460e-01 6.221544315247948820e-01
7.447447447447447244e-01 6.219941873296502832e-01
7.457457457457457028e-01 6.218617828718520091e-01
7.467467467467467923e-01 6.217572346191114763e-01
7.477477477477477708e-01 6.216805555721549581e-01
7.487487487487487492e-01 6.216317552647933065e-01
7.497497497497497276e-01 6.216108397639718008e-01
7.507507507507507061e-01 6.216178116698043432e-01
7.517517517517517955e-01 6.216526701155865586e-01
7.527527527527527740e-01 6.217154107677917985e-01
7.537537537537537524e-01 6.218060258260474926e-01
7.547547547547547309e-01 6.219245040230925170e-01
7.557557557557557093e-01 6.220708306247174635e-01
7.567567567567567988e-01 6.222449874296881456e-01
7.577577577577577772e-01 6.224469527696532278e-01
7.587587587587587556e-01 6.226767015090387547e-01
7.597597597597597341e-01 6.229342050449298007e-01
7.607607607607607125e-01 6.232194313069446823e-01
7.617617617617618020e-01 6.235323447571000655e-01
7.627627627627627804e-01 6.238729063896736315e-01
7.637637637637637589e-01 6.242410737310660762e-01
7.647647647647647373e-01 6.246368008396643301e-01
7.657657657657657158e-01 6.250600383057147713e-01
7.667667667667668052e-01 6.255107332512033214e-01
7.677677677677677837e-01 6.259888293297540818e-01
7.687687687687687621e-01 6.264942667265465115e-01
7.697697697697697405e-01 6.270269821582579173e-01
7.707707707707707190e-01 6.275869088730370304e-01
7.717717717717718084e-01 6.281739766505127776e-01
7.727727727727727869e-01 6.287881118018456839e-01
7.737737737737737653e-01 6.294292371698274602e-01
7.747747747747747438e-01 6.300972721290349909e-01
7.757757757757757222e-01 6.307921325860463835e-01
7.767767767767768117e-01 6.315137309797242970e-01
7.777777777777777901e-01 6.322619762815758770e-01
7.787787787787787686e-01 6.330367739961970663e-01
7.797797797797797470e-01 6.338380261618046241e-01
7.807807807807807254e-01 6.346656313508717284e-01
7.817817817817818149e-01 6.355194846708671630e-01
7.827827827827827933e-01 6.363994777651122980e-01
7.837837837837837718e-01 6.373054988137630827e-01
7.847847847847847502e-01 6.382374325349258193e-01
7.857857857857857287e-01 6.391951601859136023e-01
7.867867867867868181e-01 6.401785595646590776e-01
7.877877877877877966e-01 6.411875050112858521e-01
7.887887887887887750e-01 6.422218674098538749e-01
7.897897897897897534e-01 6.432815141902865630e-01
7.907907907907907319e-01 6.443663093304895506e-01
7.917917917917918214e-01 6.454761133586726096e-01
7.927927927927927998e-01 6.466107833558846218e-01
7.937937937937937782e-01 6.477701729587741486e-01
7.947947947947947567e-01 6.489541323625828140e-01
7.957957957957957351e-01 6.501625083243870451e-01
7.967967967967968246e-01 6.513951441665957187e-01
7.977977977977978030e-01 6.526518797807178141e-01
7.987987987987987815e-01 6.539325516314108411e-01
7.997997997997997599e-01 6.552369927608202582e-01
8.008008008008007383e-01 6.565650327932232022e-01
8.018018018018018278e-01 6.579164979399895197e-01
8.028028028028028062e-01 6.592912110048680940e-01
8.038038038038037847e-01 6.606889913896155653e-01
8.048048048048047631e-01 6.621096550999766572e-01
8.058058058058058526e-01 6.635530147520278810e-01
8.068068068068068310e-01 6.650188795788982699e-01
8.078078078078078095e-01 6.665070554378814682e-01
8.088088088088087879e-01 6.680173448179467233e-01
8.098098098098097664e-01 6.695495468476646561e-01
8.108108108108108558e-01 6.711034573035615791e-01
8.118118118118118343e-01 6.726788686189097977e-01
8.128128128128128127e-01 6.742755698929719932e-01
8.138138138138137911e-01 6.758933469007101236e-01
8.148148148148147696e-01 6.775319821029697209e-01
8.158158158158158590e-01 6.791912546571531317e-01
8.168168168168168375e-01 6.808709404283970201e-01
8.178178178178178159e-01 6.825708120012632385e-01
8.188188188188187944e-01 6.842906386919541672e-01
8.198198198198197728e-01 6.860301865610720640e-01
8.208208208208208623e-01 6.877892184269245313e-01
8.218218218218218407e-01 6.895674938793974196e-01
8.228228228228228192e-01 6.913647692944034917e-01
8.238238238238237976e-01 6.931807978489165079e-01
8.248248248248247760e-01 6.950153295366070516e-01
8.258258258258258655e-01 6.968681111840908660e-01
8.268268268268268439e-01 6.987388864677985811e-01
8.278278278278278224e-01 7.006273959314814892e-01
8.288288288288288008e-01 7.025333770043653558e-01
8.298298298298297793e-01 7.044565640199580425e-01
8.308308308308308687e-01 7.063966882355309229e-01
8.318318318318318472e-01 7.083534778522755371e-01
8.328328328328328256e-01 7.103266580361544680e-01
8.338338338338338041e-01 7.123159509394498823e-01
8.348348348348347825e-01 7.143210757230280539e-01
8.358358358358358720e-01 7.163417485793195372e-01
8.368368368368368504e-01 7.183776827560364175e-01
8.378378378378378288e-01 7.204285885806277490e-01
8.388388388388388073e-01 7.224941734854847253e-01
8.398398398398397857e-01 7.245741420339093519e-01
8.408408408408408752e-01 7.266681959468475061e-01
8.418418418418418536e-01 7.287760341304017064e-01
8.428428428428428321e-01 7.308973527041280338e-01
8.438438438438438105e-01 7.330318450301287481e-01
8.448448448448447889e-01 7.351792017429434889e-01
8.458458458458458784e-01 7.373391107802518274e-01
8.468468468468468568e-01 7.395112574143887230e-01
8.478478478478478353e-01 7.416953242846853200e-01
8.488488488488488137e-01 7.438909914306379711e-01
8.498498498498497922e-01 7.460979363259111485e-01
8.508508508508508816e-01 7.483158339131819048e-01
8.518518518518518601e-01 7.505443566398305455e-01
8.528528528528528385e-01 7.527831744944828429e-01
8.538538538538538170e-01 7.550319550444059002e-01
8.548548548548547954e-01 7.572903634737666589e-01
8.558558558558558849e-01 7.595580626227522725e-01
8.568568568568568633e-01 7.618347130275544554e-01
8.578578578578578417e-01 7.641199729612321301e-01
8.588588588588588202e-01 7.664134984754374935e-01
8.598598598598597986e-01 7.687149434430202710e-01
8.608608608608608881e-01 7.710239596015100449e-01
8.618618618618618665e-01 7.733401965974722181e-01
8.628628628628628450e-01 7.756633020317436067e-01
8.638638638638638234e-01 7.779929215055485514e-01
8.648648648648649129e-01 7.803286986674899950e-01
8.658658658658658913e-01 7.826702752614174141e-01
8.668668668668668698e-01 7.850172911751771565e-01
8.678678678678678482e-01 7.873693844902308614e-01
8.688688688688688266e-01 7.897261915321499570e-01
8.698698698698699161e-01 7.920873469219804619e-01
8.708708708708708945e-01 7.944524836284728719e-01
8.718718718718718730e-01 7.968212330211775773e-01
8.728728728728728514e-01 7.991932249243999253e-01
8.738738738738738299e-01 8.015680876720077119e-01
8.748748748748749193e-01 8.039454481630902150e-01
8.758758758758758978e-01 8.063249319184608854e-01
8.768768768768768762e-01 8.087061631379998117e-01
8.778778778778778547e-01 8.110887647588223004e-01
8.788788788788788331e-01 8.134723585142786817e-01
8.798798798798799226e-01 8.158565649937654651e-01
8.808808808808809010e-01 8.182410037033438499e-01
8.818818818818818794e-01 8.206252931271642570e-01
8.828828828828828579e-01 8.230090507896739016e-01
8.838838838838838363e-01 8.253918933186069617e-01
8.848848848848849258e-01 8.277734365087479063e-01
8.858858858858859042e-01 8.301532953864479980e-01
8.868868868868868827e-01 8.325310842748947504e-01
8.878878878878878611e-01 8.349064168601147973e-01
8.888888888888888395e-01 8.372789062577001840e-01
8.898898898898899290e-01 8.396481650802444241e-01
8.908908908908909074e-01 8.420138055054767756e-01
8.918918918918918859e-01 8.443754393450796369e-01
8.928928928928928643e-01 8.467326781141703007e-01
8.938938938938938428e-01 8.490851331014422909e-01
8.948948948948949322e-01 8.514324154399388611e-01
8.958958958958959107e-01 8.537741361784485505e-01
8.968968968968968891e-01 8.561099063535106968e-01
8.978978978978978676e-01 8.584393370620031494e-01
8.988988988988988460e-01 8.607620395343016373e-01
8.998998998998999355e-01 8.630776252079946920e-01
9.009009009009009139e-01 8.653857058021274806e-01
9.019019019019018923e-01 8.676858933919637806e-01
9.029029029029028708e-01 8.699778004842424473e-01
9.039039039039038492e-01 8.722610400929082797e-01
9.049049049049049387e-01 8.745352258152978564e-01
9.059059059059059171e-01 8.767999719087602450e-01
9.069069069069068956e-01 8.790548933676907151e-01
9.079079079079078740e-01 8.812996060009528065e-01
9.089089089089088525e-01 8.835337265096734338e-01
9.099099099099099419e-01 8.857568725653798269e-01
9.109109109109109204e-01 8.879686628884626565e-01
9.119119119119118988e-01 8.901687173269390296e-01
9.129129129129128772e-01 8.923566569354901556e-01
9.139139139139138557e-01 8.945321040547510316e-01
9.149149149149149451e-01 8.966946823908302777e-01
9.159159159159159236e-01 8.988440170950288133e-01
9.169169169169169020e-01 9.009797348437389442e-01
9.179179179179178805e-01 9.031014639184946624e-01
9.189189189189188589e-01 9.052088342861479564e-01
9.199199199199199484e-01 9.073014776791437086e-01
9.209209209209209268e-01 9.093790276758701996e-01
9.219219219219219053e-01 9.114411197810563525e-01
9.229229229229228837e-01 9.134873915061861860e-01
9.239239239239238621e-01 9.155174824499098252e-01
9.249249249249249516e-01 9.175310343784152112e-01
9.259259259259259300e-01 9.195276913057400803e-01
9.269269269269269085e-01 9.215070995739933490e-01
9.279279279279278869e-01 9.234689079334561512e-01
9.289289289289288654e-01 9.254127676225357702e-01
9.299299299299299548e-01 9.273383324475470424e-01
9.309309309309309333e-01 9.292452588622849285e-01
9.319319319319319117e-01 9.311332060473679340e-01
9.329329329329328901e-01 9.330018359893186286e-01
9.339339339339339796e-01 9.348508135593517343e-01
9.349349349349349581e-01 9.366798065918437999e-01
9.359359359359359365e-01 9.384884859624542663e-01
9.369369369369369149e-01 9.402765256658662807e-01
9.379379379379378934e-01 9.420436028931201689e-01
9.389389389389389828e-01 9.437893981085120343e-01
9.399399399399399613e-01 9.455135951260228433e-01
9.409409409409409397e-01 9.472158811852540161e-01
9.419419419419419182e-01 9.488959470268383267e-01
9.429429429429428966e-01 9.505534869672939147e-01
9.439439439439439861e-01 9.521881989732989826e-01
9.449449449449449645e-01 9.537997847353494318e-01
9.459459459459459429e-01 9.553879497407795629e-01
9.469469469469469214e-01 9.569524033461078716e-01
9.479479479479478998e-01 9.584928588486872902e-01
9.489489489489489893e-01 9.600090335576249023e-01
9.499499499499499677e-01 9.615006488639462612e-01
9.509509509509509462e-01 9.629674303099756694e-01
9.519519519519519246e-01 9.644091076579014432e-01
9.529529529529529031e-01 9.658254149575025149e-01
9.539539539539539925e-01 9.672160906130058411e-01
9.549549549549549710e-01 9.685808774490461959e-01
9.559559559559559494e-01 9.699195227757054782e-01
9.569569569569569278e-01 9.712317784526006692e-01
9.579579579579579063e-01 9.725174009519937934e-01
9.589589589589589957e-01 9.737761514209013480e-01
9.599599599599599742e-01 9.750077957421727781e-01
9.609609609609609526e-01 9.762121045945145736e-01
9.619619619619619311e-01 9.773888535114360065e-01
9.629629629629629095e-01 9.785378229390876426e-01
9.639639639639639990e-01 9.796587982929715333e-01
9.649649649649649774e-01 9.807515700134983305e-01
9.659659659659659559e-01 9.818159336203672316e-01
9.669669669669669343e-01 9.828516897657434415e-01
9.679679679679679127e-01 9.838586442862156112e-01
9.689689689689690022e-01 9.848366082535050525e-01
9.699699699699699806e-01 9.857853980239076330e-01
9.709709709709709591e-01 9.867048352864490335e-01
9.719719719719719375e-01 9.875947471097273889e-01
9.729729729729729160e-01 9.884549659874272143e-01
9.739739739739740054e-01 9.892853298824841879e-01
9.749749749749749839e-01 9.900856822698783644e-01
9.759759759759759623e-01 9.908558721780419409e-01
9.769769769769769407e-01 9.915957542288599269e-01
9.779779779779779192e-01 9.923051886762469520e-01
9.789789789789790087e-01 9.929840414432834494e-01
9.799799799799799871e-01 9.936321841578955594e-01
9.809809809809809655e-01 9.942494941870622105e-01
9.819819819819819440e-01 9.948358546695336146e-01
9.829829829829829224e-01 9.953911545470481848e-01
9.839839839839840119e-01 9.959152885940334432e-01
9.849849849849849903e-01 9.964081574457763768e-01
9.859859859859859688e-01 9.968696676250536903e-01
9.869869869869869472e-01 9.972997315672073038e-01
9.879879879879879256e-01 9.976982676436544351e-01
9.889889889889890151e-01 9.980652001838238307e-01
9.899899899899899935e-01 9.984004594955053769e-01
9.909909909909909720e-01 9.987039818836064287e-01
9.919919919919919504e-01 9.989757096673046455e-01
9.929929929929930399e-01 9.992155911955914460e-01
9.939939939939940183e-01 9.994235808611968697e-01
9.949949949949949968e-01 9.995996391128924019e-01
9.959959959959959752e-01 9.997437324661633262e-01
9.969969969969969537e-01 9.998558335122480489e-01
9.979979979979980431e-01 9.999359209255394010e-01
9.989989989989990216e-01 9.999839794693443640e-01
1.000000000000000000e+00 1.000000000000000000e+00
