# Supplementary material for: A generalized density-modulated twist-splay-bend phase of banana-shaped particles
Source: Nat Commun. 2021 Apr 12;12:2157. doi: 10.1038/s41467-021-22413-8 (PMC8041804; doi:10.1038/s41467-021-22413-8)
Supplement: Supplementary file 3 — Source Data [file 41467_2021_22413_MOESM3_ESM.zip › SourceDataFile/SupplementaryFigure2/SupplementaryFigure2c/ny_0.9.txt]

0.000000000000000000e+00 0.000000000000000000e+00
1.001001001001000992e-03 4.926682362783485480e-03
2.002002002002001985e-03 9.853169839006165054e-03
3.003003003003002977e-03 1.477926754981643588e-02
4.004004004004003969e-03 1.970478063178077860e-02
5.005005005005004962e-03 2.462951424459206007e-02
6.006006006006005954e-03 2.955327357877688202e-02
7.007007007007006946e-03 3.447586386340173448e-02
8.008008008008007939e-03 3.939709037377764345e-02
9.009009009009008931e-03 4.431675843916292601e-02
1.001001001001000992e-02 4.923467345046390192e-02
1.101101101101101092e-02 5.415064086793305170e-02
1.201201201201201191e-02 5.906446622886454834e-02
1.301301301301301290e-02 6.397595515528667343e-02
1.401401401401401389e-02 6.888491336165090961e-02
1.501501501501501488e-02 7.379114666251732069e-02
1.601601601601601588e-02 7.869446098023603897e-02
1.701701701701701513e-02 8.359466235262452694e-02
1.801801801801801786e-02 8.849155694064012034e-02
1.901901901901902059e-02 9.338495103604781133e-02
2.002002002002001985e-02 9.827465106908281345e-02
2.102102102102101910e-02 1.031604636161078253e-01
2.202202202202202183e-02 1.080421954072641605e-01
2.302302302302302456e-02 1.129196533341170205e-01
2.402402402402402382e-02 1.177926444572944820e-01
2.502502502502502307e-02 1.226609760141196132e-01
2.602602602602602580e-02 1.275244554262355834e-01
2.702702702702702853e-02 1.323828903072236385e-01
2.802802802802802778e-02 1.372360884702132910e-01
2.902902902902902704e-02 1.420838579354849196e-01
3.003003003003002977e-02 1.469260069380638745e-01
3.103103103103103250e-02 1.517623439353060488e-01
3.203203203203203175e-02 1.565926776144750676e-01
3.303303303303303101e-02 1.614168169003099562e-01
3.403403403403403027e-02 1.662345709625835388e-01
3.503503503503503647e-02 1.710457492236513999e-01
3.603603603603603572e-02 1.758501613659902429e-01
3.703703703703703498e-02 1.806476173397267848e-01
3.803803803803804118e-02 1.854379273701553810e-01
3.903903903903904044e-02 1.902209019652449651e-01
4.004004004004003969e-02 1.949963519231349973e-01
4.104104104104103895e-02 1.997640883396198663e-01
4.204204204204203821e-02 2.045239226156210788e-01
4.304304304304304440e-02 2.092756664646481801e-01
4.404404404404404366e-02 2.140191319202465747e-01
4.504504504504504292e-02 2.187541313434331058e-01
4.604604604604604912e-02 2.234804774301184793e-01
4.704704704704704837e-02 2.281979832185166701e-01
4.804804804804804763e-02 2.329064620965404231e-01
4.904904904904904689e-02 2.376057278091834035e-01
5.005005005005004615e-02 2.422955944658875538e-01
5.105105105105105234e-02 2.469758765478969886e-01
5.205205205205205160e-02 2.516463889155960976e-01
5.305305305305305086e-02 2.563069468158333808e-01
5.405405405405405705e-02 2.609573658892300752e-01
5.505505505505505631e-02 2.655974621774723210e-01
5.605605605605605557e-02 2.702270521305887296e-01
5.705705705705705483e-02 2.748459526142106313e-01
5.805805805805805409e-02 2.794539809168165578e-01
5.905905905905906028e-02 2.840509547569600723e-01
6.006006006006005954e-02 2.886366922904798349e-01
6.106106106106105880e-02 2.932110121176933482e-01
6.206206206206206499e-02 2.977737332905723844e-01
6.306306306306305731e-02 3.023246753199008707e-01
6.406406406406406351e-02 3.068636581824147336e-01
6.506506506506506970e-02 3.113905023279228135e-01
6.606606606606606202e-02 3.159050286864096280e-01
6.706706706706706822e-02 3.204070586751190386e-01
6.806806806806806054e-02 3.248964142056179893e-01
6.906906906906906674e-02 3.293729176908419820e-01
7.007007007007007293e-02 3.338363920521192907e-01
7.107107107107106525e-02 3.382866607261757474e-01
7.207207207207207145e-02 3.427235476721198770e-01
7.307307307307307764e-02 3.471468773784057715e-01
7.407407407407406996e-02 3.515564748697759812e-01
7.507507507507507616e-02 3.559521657141837547e-01
7.607607607607608236e-02 3.603337760296921322e-01
7.707707707707707467e-02 3.647011324913529418e-01
7.807807807807808087e-02 3.690540623380630381e-01
7.907907907907907319e-02 3.733923933793977801e-01
8.008008008008007939e-02 3.777159540024230266e-01
8.108108108108108558e-02 3.820245731784834287e-01
8.208208208208207790e-02 3.863180804699676840e-01
8.308308308308308410e-02 3.905963060370508666e-01
8.408408408408407642e-02 3.948590806444128298e-01
8.508508508508508261e-02 3.991062356679326850e-01
8.608608608608608881e-02 4.033376031013587992e-01
8.708708708708708113e-02 4.075530155629554230e-01
8.808808808808808732e-02 4.117523063021231167e-01
8.908908908908909352e-02 4.159353092059950296e-01
9.009009009009008584e-02 4.201018588060087544e-01
9.109109109109109204e-02 4.242517902844507027e-01
9.209209209209209823e-02 4.283849394809763345e-01
9.309309309309309055e-02 4.325011428991042406e-01
9.409409409409409675e-02 4.366002377126831924e-01
9.509509509509508907e-02 4.406820617723329336e-01
9.609609609609609526e-02 4.447464536118591050e-01
9.709709709709710146e-02 4.487932524546398017e-01
9.809809809809809378e-02 4.528222982199856528e-01
9.909909909909909997e-02 4.568334315294722558e-01
1.001001001001000923e-01 4.608264937132448003e-01
1.011011011011010985e-01 4.648013268162944911e-01
1.021021021021021047e-01 4.687577736047066068e-01
1.031031031031030970e-01 4.726956775718810788e-01
1.041041041041041032e-01 4.766148829447225954e-01
1.051051051051051094e-01 4.805152346898028393e-01
1.061061061061061017e-01 4.843965785194935814e-01
1.071071071071071079e-01 4.882587608980694105e-01
1.081081081081081141e-01 4.921016290477814858e-01
1.091091091091091064e-01 4.959250309549005920e-01
1.101101101101101126e-01 4.997288153757313278e-01
1.111111111111111049e-01 5.035128318425937666e-01
1.121121121121121111e-01 5.072769306697764158e-01
1.131131131131131173e-01 5.110209629594569813e-01
1.141141141141141097e-01 5.147447806075924337e-01
1.151151151151151159e-01 5.184482363097776547e-01
1.161161161161161082e-01 5.221311835670724433e-01
1.171171171171171144e-01 5.257934766917967684e-01
1.181181181181181206e-01 5.294349708132930488e-01
1.191191191191191129e-01 5.330555218836582343e-01
1.201201201201201191e-01 5.366549866834403604e-01
1.211211211211211253e-01 5.402332228273052372e-01
1.221221221221221176e-01 5.437900887696679453e-01
1.231231231231231238e-01 5.473254438102927999e-01
1.241241241241241300e-01 5.508391480998583445e-01
1.251251251251251362e-01 5.543310626454897028e-01
1.261261261261261146e-01 5.578010493162568473e-01
1.271271271271271208e-01 5.612489708486390061e-01
1.281281281281281270e-01 5.646746908519535424e-01
1.291291291291291332e-01 5.680780738137523045e-01
1.301301301301301394e-01 5.714589851051808944e-01
1.311311311311311179e-01 5.748172909863055180e-01
1.321321321321321240e-01 5.781528586114025314e-01
1.331331331331331302e-01 5.814655560342140150e-01
1.341341341341341364e-01 5.847552522131664876e-01
1.351351351351351426e-01 5.880218170165553149e-01
1.361361361361361211e-01 5.912651212276920365e-01
1.371371371371371273e-01 5.944850365500157219e-01
1.381381381381381335e-01 5.976814356121684657e-01
1.391391391391391397e-01 6.008541919730334691e-01
1.401401401401401459e-01 6.040031801267367051e-01
1.411411411411411521e-01 6.071282755076119475e-01
1.421421421421421305e-01 6.102293544951276072e-01
1.431431431431431367e-01 6.133062944187781529e-01
1.441441441441441429e-01 6.163589735629348976e-01
1.451451451451451491e-01 6.193872711716620350e-01
1.461461461461461553e-01 6.223910674534929299e-01
1.471471471471471337e-01 6.253702435861685505e-01
1.481481481481481399e-01 6.283246817213384849e-01
1.491491491491491461e-01 6.312542649892221025e-01
1.501501501501501523e-01 6.341588775032315217e-01
1.511511511511511585e-01 6.370384043645562766e-01
1.521521521521521647e-01 6.398927316667081255e-01
1.531531531531531432e-01 6.427217465000267804e-01
1.541541541541541493e-01 6.455253369561468890e-01
1.551551551551551555e-01 6.483033921324237170e-01
1.561561561561561617e-01 6.510558021363216374e-01
1.571571571571571679e-01 6.537824580897596549e-01
1.581581581581581464e-01 6.564832521334197368e-01
1.591591591591591526e-01 6.591580774310122903e-01
1.601601601601601588e-01 6.618068281735031144e-01
1.611611611611611650e-01 6.644293995832986077e-01
1.621621621621621712e-01 6.670256879183903420e-01
1.631631631631631496e-01 6.695955904764591127e-01
1.641641641641641558e-01 6.721390055989379109e-01
1.651651651651651620e-01 6.746558326750319301e-01
1.661661661661661682e-01 6.771459721456999370e-01
1.671671671671671744e-01 6.796093255075921213e-01
1.681681681681681528e-01 6.820457953169459797e-01
1.691691691691691590e-01 6.844552851934418980e-01
1.701701701701701652e-01 6.868376998240151021e-01
1.711711711711711714e-01 6.891929449666258645e-01
1.721721721721721776e-01 6.915209274539881878e-01
1.731731731731731838e-01 6.938215551972546358e-01
1.741741741741741623e-01 6.960947371896590852e-01
1.751751751751751685e-01 6.983403835101172907e-01
1.761761761761761746e-01 7.005584053267833733e-01
1.771771771771771808e-01 7.027487149005641198e-01
1.781781781781781870e-01 7.049112255885890965e-01
1.791791791791791655e-01 7.070458518476391285e-01
1.801801801801801717e-01 7.091525092375291495e-01
1.811811811811811779e-01 7.112311144244488625e-01
1.821821821821821841e-01 7.132815851842589927e-01
1.831831831831831903e-01 7.153038404057441291e-01
1.841841841841841965e-01 7.172978000938212695e-01
1.851851851851851749e-01 7.192633853727039561e-01
1.861861861861861811e-01 7.212005184890223353e-01
1.871871871871871873e-01 7.231091228148994743e-01
1.881881881881881935e-01 7.249891228509818264e-01
1.891891891891891997e-01 7.268404442294261747e-01
1.901901901901901781e-01 7.286630137168413901e-01
1.911911911911911843e-01 7.304567592171854473e-01
1.921921921921921905e-01 7.322216097746170327e-01
1.931931931931931967e-01 7.339574955763028541e-01
1.941941941941942029e-01 7.356643479551784326e-01
1.951951951951951814e-01 7.373420993926652622e-01
1.961961961961961876e-01 7.389906835213417846e-01
1.971971971971971938e-01 7.406100351275672899e-01
1.981981981981981999e-01 7.422000901540634077e-01
1.991991991991992061e-01 7.437607857024465252e-01
2.002002002002001846e-01 7.452920600357170189e-01
2.012012012012011908e-01 7.467938525807008565e-01
2.022022022022021970e-01 7.482661039304457917e-01
2.032032032032032032e-01 7.497087558465710400e-01
2.042042042042042094e-01 7.511217512615718794e-01
2.052052052052052156e-01 7.525050342810761794e-01
2.062062062062061940e-01 7.538585501860557425e-01
2.072072072072072002e-01 7.551822454349913505e-01
2.082082082082082064e-01 7.564760676659898486e-01
2.092092092092092126e-01 7.577399656988561549e-01
2.102102102102102188e-01 7.589738895371174188e-01
2.112112112112111972e-01 7.601777903700008832e-01
2.122122122122122034e-01 7.613516205743646736e-01
2.132132132132132096e-01 7.624953337165819578e-01
2.142142142142142158e-01 7.636088845543769210e-01
2.152152152152152220e-01 7.646922290386155563e-01
2.162162162162162282e-01 7.657453243150470490e-01
2.172172172172172067e-01 7.667681287259996425e-01
2.182182182182182129e-01 7.677606018120284315e-01
2.192192192192192191e-01 7.687227043135156368e-01
2.202202202202202252e-01 7.696543981722236971e-01
2.212212212212212314e-01 7.705556465328008420e-01
2.222222222222222099e-01 7.714264137442388147e-01
2.232232232232232161e-01 7.722666653612831889e-01
2.242242242242242223e-01 7.730763681457960557e-01
2.252252252252252285e-01 7.738554900680709725e-01
2.262262262262262347e-01 7.746040003080991720e-01
2.272272272272272131e-01 7.753218692567899195e-01
2.282282282282282193e-01 7.760090685171406877e-01
2.292292292292292255e-01 7.766655709053613688e-01
2.302302302302302317e-01 7.772913504519486372e-01
2.312312312312312379e-01 7.778863824027143492e-01
2.322322322322322163e-01 7.784506432197636494e-01
2.332332332332332225e-01 7.789841105824268919e-01
2.342342342342342287e-01 7.794867633881419344e-01
2.352352352352352349e-01 7.799585817532896925e-01
2.362362362362362411e-01 7.803995470139799551e-01
2.372372372372372473e-01 7.808096417267900158e-01
2.382382382382382258e-01 7.811888496694544548e-01
2.392392392392392320e-01 7.815371558415072917e-01
2.402402402402402382e-01 7.818545464648750665e-01
2.412412412412412444e-01 7.821410089844215152e-01
2.422422422422422505e-01 7.823965320684451719e-01
2.432432432432432290e-01 7.826211056091264551e-01
2.442442442442442352e-01 7.828147207229286808e-01
2.452452452452452414e-01 7.829773697509483377e-01
2.462462462462462476e-01 7.831090462592190660e-01
2.472472472472472538e-01 7.832097450389651216e-01
2.482482482482482600e-01 7.832794621068087659e-01
2.492492492492492384e-01 7.833181947049263627e-01
2.502502502502502724e-01 7.833259413011587347e-01
2.512512512512512508e-01 7.833027015890706712e-01
2.522522522522522292e-01 7.832484764879642514e-01
2.532532532532532632e-01 7.831632681428412068e-01
2.542542542542542416e-01 7.830470799243188784e-01
2.552552552552552756e-01 7.828999164284968781e-01
2.562562562562562540e-01 7.827217834767751237e-01
2.572572572572572325e-01 7.825126881156231340e-01
2.582582582582582664e-01 7.822726386163020296e-01
2.592592592592592449e-01 7.820016444745370165e-01
2.602602602602602788e-01 7.816997164101414652e-01
2.612612612612612573e-01 7.813668663665933600e-01
2.622622622622622357e-01 7.810031075105626774e-01
2.632632632632632697e-01 7.806084542313901364e-01
2.642642642642642481e-01 7.801829221405189863e-01
2.652652652652652820e-01 7.797265280708761681e-01
2.662662662662662605e-01 7.792392900762075136e-01
2.672672672672672389e-01 7.787212274303630943e-01
2.682682682682682729e-01 7.781723606265347204e-01
2.692692692692692513e-01 7.775927113764456999e-01
2.702702702702702853e-01 7.769823026094915264e-01
2.712712712712712637e-01 7.763411584718333813e-01
2.722722722722722422e-01 7.756693043254422326e-01
2.732732732732732761e-01 7.749667667470960808e-01
2.742742742742742545e-01 7.742335735273289110e-01
2.752752752752752885e-01 7.734697536693306841e-01
2.762762762762762669e-01 7.726753373878004760e-01
2.772772772772773009e-01 7.718503561077512121e-01
2.782782782782782793e-01 7.709948424632666608e-01
2.792792792792792578e-01 7.701088302962102450e-01
2.802802802802802917e-01 7.691923546548865565e-01
2.812812812812812702e-01 7.682454517926549098e-01
2.822822822822823041e-01 7.672681591664950451e-01
2.832832832832832826e-01 7.662605154355258685e-01
2.842842842842842610e-01 7.652225604594761199e-01
2.852852852852852950e-01 7.641543352971067460e-01
2.862862862862862734e-01 7.630558822045880873e-01
2.872872872872873073e-01 7.619272446338273275e-01
2.882882882882882858e-01 7.607684672307505336e-01
2.892892892892892642e-01 7.595795958335351816e-01
2.902902902902902982e-01 7.583606774707983833e-01
2.912912912912912766e-01 7.571117603597360413e-01
2.922922922922923106e-01 7.558328939042149308e-01
2.932932932932932890e-01 7.545241286928193736e-01
2.942942942942942675e-01 7.531855164968493943e-01
2.952952952952953014e-01 7.518171102682730256e-01
2.962962962962962798e-01 7.504189641376317610e-01
2.972972972972973138e-01 7.489911334118990460e-01
2.982982982982982922e-01 7.475336745722925835e-01
2.992992992992992707e-01 7.460466452720405650e-01
3.003003003003003046e-01 7.445301043340996072e-01
3.013013013013012831e-01 7.429841117488303892e-01
3.023023023023023170e-01 7.414087286716214420e-01
3.033033033033032955e-01 7.398040174204729702e-01
3.043043043043043294e-01 7.381700414735296034e-01
3.053053053053053079e-01 7.365068654665706260e-01
3.063063063063062863e-01 7.348145551904522454e-01
3.073073073073073203e-01 7.330931775885057844e-01
3.083083083083082987e-01 7.313428007538893549e-01
3.093093093093093326e-01 7.295634939268939023e-01
3.103103103103103111e-01 7.277553274922052839e-01
3.113113113113112895e-01 7.259183729761186088e-01
3.123123123123123235e-01 7.240527030437096112e-01
3.133133133133133019e-01 7.221583914959607275e-01
3.143143143143143359e-01 7.202355132668405435e-01
3.153153153153153143e-01 7.182841444203404979e-01
3.163163163163162928e-01 7.163043621474658451e-01
3.173173173173173267e-01 7.142962447631815426e-01
3.183183183183183051e-01 7.122598717033156168e-01
3.193193193193193391e-01 7.101953235214151228e-01
3.203203203203203175e-01 7.081026818855619132e-01
3.213213213213212960e-01 7.059820295751394470e-01
3.223223223223223299e-01 7.038334504775601852e-01
3.233233233233233084e-01 7.016570295849470229e-01
3.243243243243243423e-01 6.994528529907699799e-01
3.253253253253253208e-01 6.972210078864422567e-01
3.263263263263262992e-01 6.949615825578701056e-01
3.273273273273273332e-01 6.926746663819599581e-01
3.283283283283283116e-01 6.903603498230849178e-01
3.293293293293293456e-01 6.880187244295041804e-01
3.303303303303303240e-01 6.856498828297424852e-01
3.313313313313313024e-01 6.832539187289261573e-01
3.323323323323323364e-01 6.808309269050758505e-01
3.333333333333333148e-01 6.783810032053578798e-01
3.343343343343343488e-01 6.759042445422922540e-01
3.353353353353353272e-01 6.734007488899199645e-01
3.363363363363363057e-01 6.708706152799261968e-01
3.373373373373373396e-01 6.683139437977233532e-01
3.383383383383383181e-01 6.657308355784931075e-01
3.393393393393393520e-01 6.631213928031830518e-01
3.403403403403403304e-01 6.604857186944682601e-01
3.413413413413413644e-01 6.578239175126646687e-01
3.423423423423423428e-01 6.551360945516071510e-01
3.433433433433433213e-01 6.524223561344830724e-01
3.443443443443443552e-01 6.496828096096273208e-01
3.453453453453453337e-01 6.469175633462749264e-01
3.463463463463463676e-01 6.441267267302751565e-01
3.473473473473473461e-01 6.413104101597645323e-01
3.483483483483483245e-01 6.384687250407984349e-01
3.493493493493493585e-01 6.356017837829455175e-01
3.503503503503503369e-01 6.327096997948413737e-01
3.513513513513513709e-01 6.297925874797003498e-01
3.523523523523523493e-01 6.268505622307927183e-01
3.533533533533533277e-01 6.238837404268778863e-01
3.543543543543543617e-01 6.208922394276018553e-01
3.553553553553553401e-01 6.178761775688543789e-01
3.563563563563563741e-01 6.148356741580883744e-01
3.573573573573573525e-01 6.117708494695995869e-01
3.583583583583583310e-01 6.086818247397697279e-01
3.593593593593593649e-01 6.055687221622703120e-01
3.603603603603603434e-01 6.024316648832287457e-01
3.613613613613613773e-01 5.992707769963572240e-01
3.623623623623623557e-01 5.960861835380447671e-01
3.633633633633633342e-01 5.928780104824092900e-01
3.643643643643643681e-01 5.896463847363154764e-01
3.653653653653653466e-01 5.863914341343552383e-01
3.663663663663663805e-01 5.831132874337897620e-01
3.673673673673673590e-01 5.798120743094569152e-01
3.683683683683683929e-01 5.764879253486413502e-01
3.693693693693693714e-01 5.731409720459088586e-01
3.703703703703703498e-01 5.697713467979051982e-01
3.713713713713713838e-01 5.663791828981176169e-01
3.723723723723723622e-01 5.629646145316046235e-01
3.733733733733733962e-01 5.595277767696843485e-01
3.743743743743743746e-01 5.560688055645951478e-01
3.753753753753753530e-01 5.525878377441150180e-01
3.763763763763763870e-01 5.490850110061501477e-01
3.773773773773773654e-01 5.455604639132886069e-01
3.783783783783783994e-01 5.420143358873172890e-01
3.793793793793793778e-01 5.384467672037088759e-01
3.803803803803803563e-01 5.348578989860713895e-01
3.813813813813813902e-01 5.312478732005663229e-01
3.823823823823823687e-01 5.276168326502926886e-01
3.833833833833834026e-01 5.239649209696382037e-01
3.843843843843843811e-01 5.202922826185981675e-01
3.853853853853853595e-01 5.165990628770589232e-01
3.863863863863863934e-01 5.128854078390531201e-01
3.873873873873873719e-01 5.091514644069804474e-01
3.883883883883884058e-01 5.053973802857942843e-01
3.893893893893893843e-01 5.016233039771624824e-01
3.903903903903903627e-01 4.978293847735901223e-01
3.913913913913913967e-01 4.940157727525140707e-01
3.923923923923923751e-01 4.901826187703688387e-01
3.933933933933934091e-01 4.863300744566163014e-01
3.943943943943943875e-01 4.824582922077488845e-01
3.953953953953953659e-01 4.785674251812611080e-01
3.963963963963963999e-01 4.746576272895908777e-01
3.973973973973973783e-01 4.707290531940311329e-01
3.983983983983984123e-01 4.667818582986117959e-01
3.993993993993993907e-01 4.628161987439536329e-01
4.004004004004003692e-01 4.588322314010886971e-01
4.014014014014014031e-01 4.548301138652581233e-01
4.024024024024023816e-01 4.508100044496772263e-01
4.034034034034034155e-01 4.467720621792710123e-01
4.044044044044043940e-01 4.427164467843868745e-01
4.054054054054054279e-01 4.386433186944735385e-01
4.064064064064064064e-01 4.345528390317358047e-01
4.074074074074073848e-01 4.304451696047611464e-01
4.084084084084084187e-01 4.263204729021184969e-01
4.094094094094093972e-01 4.221789120859311684e-01
4.104104104104104311e-01 4.180206509854220154e-01
4.114114114114114096e-01 4.138458540904341176e-01
4.124124124124123880e-01 4.096546865449213204e-01
4.134134134134134220e-01 4.054473141404180137e-01
4.144144144144144004e-01 4.012239033094807672e-01
4.154154154154154344e-01 3.969846211191031538e-01
4.164164164164164128e-01 3.927296352641079236e-01
4.174174174174173912e-01 3.884591140605136439e-01
4.184184184184184252e-01 3.841732264388761919e-01
4.194194194194194036e-01 3.798721419376064334e-01
4.204204204204204376e-01 3.755560306962636985e-01
4.214214214214214160e-01 3.712250634488254430e-01
4.224224224224223945e-01 3.668794115169337622e-01
4.234234234234234284e-01 3.625192468031175896e-01
4.244244244244244069e-01 3.581447417839946912e-01
4.254254254254254408e-01 3.537560695034450697e-01
4.264264264264264193e-01 3.493534035657707149e-01
4.274274274274273977e-01 3.449369181288244879e-01
4.284284284284284317e-01 3.405067878971215212e-01
4.294294294294294101e-01 3.360631881149309108e-01
4.304304304304304440e-01 3.316062945593402644e-01
4.314314314314314225e-01 3.271362835333041508e-01
4.324324324324324564e-01 3.226533318586694010e-01
4.334334334334334349e-01 3.181576168691820916e-01
4.344344344344344133e-01 3.136493164034693248e-01
4.354354354354354473e-01 3.091286087980075759e-01
4.364364364364364257e-01 3.045956728800678359e-01
4.374374374374374597e-01 3.000506879606386623e-01
4.384384384384384381e-01 2.954938338273377929e-01
4.394394394394394165e-01 2.909252907372965602e-01
4.404404404404404505e-01 2.863452394100297616e-01
4.414414414414414289e-01 2.817538610202895422e-01
4.424424424424424629e-01 2.771513371908955747e-01
4.434434434434434413e-01 2.725378499855519721e-01
4.444444444444444198e-01 2.679135819016451037e-01
4.454454454454454537e-01 2.632787158630245372e-01
4.464464464464464322e-01 2.586334352127668823e-01
4.474474474474474661e-01 2.539779237059230921e-01
4.484484484484484446e-01 2.493123655022509710e-01
4.494494494494494230e-01 2.446369451589273381e-01
4.504504504504504570e-01 2.399518476232501973e-01
4.514514514514514354e-01 2.352572582253227296e-01
4.524524524524524693e-01 2.305533626707187700e-01
4.534534534534534478e-01 2.258403470331416252e-01
4.544544544544544262e-01 2.211183977470596029e-01
4.554554554554554602e-01 2.163877016003329656e-01
4.564564564564564386e-01 2.116484457268246744e-01
4.574574574574574726e-01 2.069008175989979770e-01
4.584584584584584510e-01 2.021450050205003401e-01
4.594594594594594295e-01 1.973811961187345587e-01
4.604604604604604634e-01 1.926095793374169030e-01
4.614614614614614418e-01 1.878303434291226648e-01
4.624624624624624758e-01 1.830436774478195194e-01
4.634634634634634542e-01 1.782497707413904786e-01
4.644644644644644327e-01 1.734488129441405513e-01
4.654654654654654666e-01 1.686409939692982973e-01
4.664664664664664451e-01 1.638265040015030316e-01
4.674674674674674790e-01 1.590055334892800376e-01
4.684684684684684575e-01 1.541782731375080373e-01
4.694694694694694914e-01 1.493449138998753922e-01
4.704704704704704699e-01 1.445056469713260905e-01
4.714714714714714483e-01 1.396606637804969631e-01
4.724724724724724823e-01 1.348101559821450468e-01
4.734734734734734607e-01 1.299543154495662600e-01
4.744744744744744946e-01 1.250933342670051129e-01
4.754754754754754731e-01 1.202274047220576736e-01
4.764764764764764515e-01 1.153567192980634731e-01
4.774774774774774855e-01 1.104814706664911383e-01
4.784784784784784639e-01 1.056018516793196943e-01
4.794794794794794979e-01 1.007180553614066276e-01
4.804804804804804763e-01 9.583027490285386807e-02
4.814814814814814548e-01 9.093870365136549894e-02
4.824824824824824887e-01 8.604353510459938903e-02
4.834834834834834671e-01 8.114496290251287103e-02
4.844844844844845011e-01 7.624318081970259120e-02
4.854854854854854795e-01 7.133838275774098681e-02
4.864864864864864580e-01 6.643076273750260496e-02
4.874874874874874919e-01 6.152051489149224645e-02
4.884884884884884704e-01 5.660783345616562240e-02
4.894894894894895043e-01 5.169291276424237830e-02
4.904904904904904828e-01 4.677594723702368368e-02
4.914914914914914612e-01 4.185713137669795636e-02
4.924924924924924952e-01 3.693665975864687812e-02
4.934934934934934736e-01 3.201472702375159074e-02
4.944944944944945076e-01 2.709152787068981605e-02
4.954954954954954860e-01 2.216725704823576532e-02
4.964964964964965199e-01 1.724210934755572230e-02
4.974974974974974984e-01 1.231627959450434448e-02
4.984984984984984768e-01 7.389962641914406966e-03
4.994994994994995108e-01 2.463353361892044267e-03
5.005005005005005447e-01 -2.463353361892200392e-03
5.015015015015015232e-01 -7.389962641914213544e-03
5.025025025025025016e-01 -1.231627959450415540e-02
5.035035035035034801e-01 -1.724210934755553148e-02
5.045045045045044585e-01 -2.216725704823522755e-02
5.055055055055055480e-01 -2.709152787068996870e-02
5.065065065065065264e-01 -3.201472702375139645e-02
5.075075075075075048e-01 -3.693665975864667689e-02
5.085085085085084833e-01 -4.185713137669741513e-02
5.095095095095094617e-01 -4.677594723702348939e-02
5.105105105105105512e-01 -5.169291276424253095e-02
5.115115115115115296e-01 -5.660783345616542811e-02
5.125125125125125081e-01 -6.152051489149205216e-02
5.135135135135134865e-01 -6.643076273750206373e-02
5.145145145145144649e-01 -7.133838275774044557e-02
5.155155155155155544e-01 -7.624318081970274386e-02
5.165165165165165329e-01 -8.114496290251267674e-02
5.175175175175175113e-01 -8.604353510459919474e-02
5.185185185185184897e-01 -9.093870365136531853e-02
5.195195195195194682e-01 -9.583027490285332683e-02
5.205205205205205576e-01 -1.007180553614067942e-01
5.215215215215215361e-01 -1.056018516793195139e-01
5.225225225225225145e-01 -1.104814706664909579e-01
5.235235235235234930e-01 -1.153567192980629735e-01
5.245245245245244714e-01 -1.202274047220574932e-01
5.255255255255255609e-01 -1.250933342670052795e-01
5.265265265265265393e-01 -1.299543154495660935e-01
5.275275275275275177e-01 -1.348101559821448803e-01
5.285285285285284962e-01 -1.396606637804964635e-01
5.295295295295294746e-01 -1.445056469713255909e-01
5.305305305305305641e-01 -1.493449138998751979e-01
5.315315315315315425e-01 -1.541782731375078708e-01
5.325325325325325210e-01 -1.590055334892798711e-01
5.335335335335334994e-01 -1.638265040015028651e-01
5.345345345345344779e-01 -1.686409939692977700e-01
5.355355355355355673e-01 -1.734488129441403848e-01
5.365365365365365458e-01 -1.782497707413903121e-01
5.375375375375375242e-01 -1.830436774478193807e-01
5.385385385385385026e-01 -1.878303434291221652e-01
5.395395395395394811e-01 -1.926095793374164034e-01
5.405405405405405705e-01 -1.973811961187343922e-01
5.415415415415415490e-01 -2.021450050205002014e-01
5.425425425425425274e-01 -2.069008175989978104e-01
5.435435435435435059e-01 -2.116484457268242025e-01
5.445445445445444843e-01 -2.163877016003324383e-01
5.455455455455455738e-01 -2.211183977470594086e-01
5.465465465465465522e-01 -2.258403470331414309e-01
5.475475475475475307e-01 -2.305533626707186035e-01
5.485485485485485091e-01 -2.352572582253222022e-01
5.495495495495495986e-01 -2.399518476232503639e-01
5.505505505505505770e-01 -2.446369451589272270e-01
5.515515515515515554e-01 -2.493123655022508045e-01
5.525525525525525339e-01 -2.539779237059229255e-01
5.535535535535535123e-01 -2.586334352127664382e-01
5.545545545545546018e-01 -2.632787158630243707e-01
5.555555555555555802e-01 -2.679135819016449371e-01
5.565565565565565587e-01 -2.725378499855517500e-01
5.575575575575575371e-01 -2.771513371908954082e-01
5.585585585585585155e-01 -2.817538610202893756e-01
5.595595595595596050e-01 -2.863452394100299281e-01
5.605605605605605835e-01 -2.909252907372963937e-01
5.615615615615615619e-01 -2.954938338273376819e-01
5.625625625625625403e-01 -3.000506879606384958e-01
5.635635635635635188e-01 -3.045956728800672808e-01
5.645645645645646082e-01 -3.091286087980076869e-01
5.655655655655655867e-01 -3.136493164034692138e-01
5.665665665665665651e-01 -3.181576168691819251e-01
5.675675675675675436e-01 -3.226533318586692345e-01
5.685685685685685220e-01 -3.271362835333036512e-01
5.695695695695696115e-01 -3.316062945593404310e-01
5.705705705705705899e-01 -3.360631881149307443e-01
5.715715715715715683e-01 -3.405067878971214101e-01
5.725725725725725468e-01 -3.449369181288240438e-01
5.735735735735735252e-01 -3.493534035657704928e-01
5.745745745745746147e-01 -3.537560695034452918e-01
5.755755755755755931e-01 -3.581447417839945246e-01
5.765765765765765716e-01 -3.625192468031174786e-01
5.775775775775775500e-01 -3.668794115169333181e-01
5.785785785785785285e-01 -3.712250634488249990e-01
5.795795795795796179e-01 -3.755560306962634765e-01
5.805805805805805964e-01 -3.798721419376062669e-01
5.815815815815815748e-01 -3.841732264388760254e-01
5.825825825825825532e-01 -3.884591140605134774e-01
5.835835835835835317e-01 -3.927296352641074795e-01
5.845845845845846211e-01 -3.969846211191032093e-01
5.855855855855855996e-01 -4.012239033094806007e-01
5.865865865865865780e-01 -4.054473141404178471e-01
5.875875875875875565e-01 -4.096546865449208763e-01
5.885885885885885349e-01 -4.138458540904337291e-01
5.895895895895896244e-01 -4.180206509854221819e-01
5.905905905905906028e-01 -4.221789120859310573e-01
5.915915915915915813e-01 -4.263204729021182748e-01
5.925925925925925597e-01 -4.304451696047605913e-01
5.935935935935935381e-01 -4.345528390317353606e-01
5.945945945945946276e-01 -4.386433186944734275e-01
5.955955955955956060e-01 -4.427164467843867635e-01
5.965965965965965845e-01 -4.467720621792709013e-01
5.975975975975975629e-01 -4.508100044496768932e-01
5.985985985985985414e-01 -4.548301138652576792e-01
5.995995995995996308e-01 -4.588322314010886416e-01
6.006006006006006093e-01 -4.628161987439534664e-01
6.016016016016015877e-01 -4.667818582986116849e-01
6.026026026026025662e-01 -4.707290531940306888e-01
6.036036036036035446e-01 -4.746576272895904336e-01
6.046046046046046341e-01 -4.785674251812609969e-01
6.056056056056056125e-01 -4.824582922077487179e-01
6.066066066066065909e-01 -4.863300744566161904e-01
6.076076076076075694e-01 -4.901826187703684501e-01
6.086086086086086588e-01 -4.940157727525141818e-01
6.096096096096096373e-01 -4.978293847735899558e-01
6.106106106106106157e-01 -5.016233039771623714e-01
6.116116116116115942e-01 -5.053973802857941733e-01
6.126126126126125726e-01 -5.091514644069800033e-01
6.136136136136136621e-01 -5.128854078390531201e-01
6.146146146146146405e-01 -5.165990628770588122e-01
6.156156156156156189e-01 -5.202922826185980565e-01
6.166166166166165974e-01 -5.239649209696380927e-01
6.176176176176175758e-01 -5.276168326502923556e-01
6.186186186186186653e-01 -5.312478732005664339e-01
6.196196196196196437e-01 -5.348578989860712785e-01
6.206206206206206222e-01 -5.384467672037087649e-01
6.216216216216216006e-01 -5.420143358873172890e-01
6.226226226226225791e-01 -5.455604639132883849e-01
6.236236236236236685e-01 -5.490850110061502587e-01
6.246246246246246470e-01 -5.525878377441150180e-01
6.256256256256256254e-01 -5.560688055645948147e-01
6.266266266266266038e-01 -5.595277767696841265e-01
6.276276276276275823e-01 -5.629646145316041794e-01
6.286286286286286717e-01 -5.663791828981176169e-01
6.296296296296296502e-01 -5.697713467979048652e-01
6.306306306306306286e-01 -5.731409720459086365e-01
6.316316316316316071e-01 -5.764879253486411281e-01
6.326326326326325855e-01 -5.798120743094564711e-01
6.336336336336336750e-01 -5.831132874337898730e-01
6.346346346346346534e-01 -5.863914341343550163e-01
6.356356356356356319e-01 -5.896463847363152544e-01
6.366366366366366103e-01 -5.928780104824088459e-01
6.376376376376375887e-01 -5.960861835380443230e-01
6.386386386386386782e-01 -5.992707769963575570e-01
6.396396396396396566e-01 -6.024316648832285237e-01
6.406406406406406351e-01 -6.055687221622698679e-01
6.416416416416416135e-01 -6.086818247397696169e-01
6.426426426426425920e-01 -6.117708494695992538e-01
6.436436436436436814e-01 -6.148356741580882634e-01
6.446446446446446599e-01 -6.178761775688544899e-01
6.456456456456456383e-01 -6.208922394276017442e-01
6.466466466466466168e-01 -6.238837404268775533e-01
6.476476476476475952e-01 -6.268505622307926073e-01
6.486486486486486847e-01 -6.297925874797004608e-01
6.496496496496496631e-01 -6.327096997948410406e-01
6.506506506506506415e-01 -6.356017837829455175e-01
6.516516516516516200e-01 -6.384687250407981018e-01
6.526526526526525984e-01 -6.413104101597639772e-01
6.536536536536536879e-01 -6.441267267302753785e-01
6.546546546546546663e-01 -6.469175633462747044e-01
6.556556556556556448e-01 -6.496828096096268768e-01
6.566566566566566232e-01 -6.524223561344829614e-01
6.576576576576576016e-01 -6.551360945516068179e-01
6.586586586586586911e-01 -6.578239175126645577e-01
6.596596596596596696e-01 -6.604857186944682601e-01
6.606606606606606480e-01 -6.631213928031830518e-01
6.616616616616616264e-01 -6.657308355784925524e-01
6.626626626626626049e-01 -6.683139437977232422e-01
6.636636636636636943e-01 -6.708706152799259748e-01
6.646646646646646728e-01 -6.734007488899196314e-01
6.656656656656656512e-01 -6.759042445422922540e-01
6.666666666666666297e-01 -6.783810032053575467e-01
6.676676676676676081e-01 -6.808309269050754065e-01
6.686686686686686976e-01 -6.832539187289261573e-01
6.696696696696696760e-01 -6.856498828297423742e-01
6.706706706706706544e-01 -6.880187244295039584e-01
6.716716716716716329e-01 -6.903603498230848068e-01
6.726726726726726113e-01 -6.926746663819597361e-01
6.736736736736737008e-01 -6.949615825578698836e-01
6.746746746746746792e-01 -6.972210078864423677e-01
6.756756756756756577e-01 -6.994528529907698688e-01
6.766766766766766361e-01 -7.016570295849465788e-01
6.776776776776777256e-01 -7.038334504775604072e-01
6.786786786786787040e-01 -7.059820295751394470e-01
6.796796796796796825e-01 -7.081026818855616911e-01
6.806806806806806609e-01 -7.101953235214152338e-01
6.816816816816816393e-01 -7.122598717033153948e-01
6.826826826826827288e-01 -7.142962447631815426e-01
6.836836836836837072e-01 -7.163043621474658451e-01
6.846846846846846857e-01 -7.182841444203403869e-01
6.856856856856856641e-01 -7.202355132668402105e-01
6.866866866866866426e-01 -7.221583914959606165e-01
6.876876876876877320e-01 -7.240527030437097222e-01
6.886886886886887105e-01 -7.259183729761184978e-01
6.896896896896896889e-01 -7.277553274922052839e-01
6.906906906906906674e-01 -7.295634939268939023e-01
6.916916916916916458e-01 -7.313428007538890219e-01
6.926926926926927353e-01 -7.330931775885057844e-01
6.936936936936937137e-01 -7.348145551904521344e-01
6.946946946946946921e-01 -7.365068654665704040e-01
6.956956956956956706e-01 -7.381700414735296034e-01
6.966966966966966490e-01 -7.398040174204728592e-01
6.976976976976977385e-01 -7.414087286716214420e-01
6.986986986986987169e-01 -7.429841117488303892e-01
6.996996996996996954e-01 -7.445301043340996072e-01
7.007007007007006738e-01 -7.460466452720403430e-01
7.017017017017016522e-01 -7.475336745722925835e-01
7.027027027027027417e-01 -7.489911334118990460e-01
7.037037037037037202e-01 -7.504189641376316500e-01
7.047047047047046986e-01 -7.518171102682730256e-01
7.057057057057056770e-01 -7.531855164968492833e-01
7.067067067067066555e-01 -7.545241286928193736e-01
7.077077077077077449e-01 -7.558328939042149308e-01
7.087087087087087234e-01 -7.571117603597359302e-01
7.097097097097097018e-01 -7.583606774707982723e-01
7.107107107107106803e-01 -7.595795958335350706e-01
7.117117117117116587e-01 -7.607684672307503115e-01
7.127127127127127482e-01 -7.619272446338273275e-01
7.137137137137137266e-01 -7.630558822045880873e-01
7.147147147147147050e-01 -7.641543352971066350e-01
7.157157157157156835e-01 -7.652225604594761199e-01
7.167167167167166619e-01 -7.662605154355258685e-01
7.177177177177177514e-01 -7.672681591664950451e-01
7.187187187187187298e-01 -7.682454517926546878e-01
7.197197197197197083e-01 -7.691923546548865565e-01
7.207207207207206867e-01 -7.701088302962101340e-01
7.217217217217216652e-01 -7.709948424632666608e-01
7.227227227227227546e-01 -7.718503561077513231e-01
7.237237237237237331e-01 -7.726753373878003650e-01
7.247247247247247115e-01 -7.734697536693306841e-01
7.257257257257256899e-01 -7.742335735273288000e-01
7.267267267267266684e-01 -7.749667667470959698e-01
7.277277277277277578e-01 -7.756693043254421216e-01
7.287287287287287363e-01 -7.763411584718333813e-01
7.297297297297297147e-01 -7.769823026094915264e-01
7.307307307307306932e-01 -7.775927113764456999e-01
7.317317317317316716e-01 -7.781723606265347204e-01
7.327327327327327611e-01 -7.787212274303629833e-01
7.337337337337337395e-01 -7.792392900762075136e-01
7.347347347347347180e-01 -7.797265280708761681e-01
7.357357357357356964e-01 -7.801829221405189863e-01
7.367367367367367859e-01 -7.806084542313901364e-01
7.377377377377377643e-01 -7.810031075105626774e-01
7.387387387387387427e-01 -7.813668663665933600e-01
7.397397397397397212e-01 -7.816997164101414652e-01
7.407407407407406996e-01 -7.820016444745370165e-01
7.417417417417417891e-01 -7.822726386163020296e-01
7.427427427427427675e-01 -7.825126881156231340e-01
7.437437437437437460e-01 -7.827217834767751237e-01
7.447447447447447244e-01 -7.828999164284968781e-01
7.457457457457457028e-01 -7.830470799243188784e-01
7.467467467467467923e-01 -7.831632681428412068e-01
7.477477477477477708e-01 -7.832484764879642514e-01
7.487487487487487492e-01 -7.833027015890706712e-01
7.497497497497497276e-01 -7.833259413011587347e-01
7.507507507507507061e-01 -7.833181947049263627e-01
7.517517517517517955e-01 -7.832794621068087659e-01
7.527527527527527740e-01 -7.832097450389651216e-01
7.537537537537537524e-01 -7.831090462592190660e-01
7.547547547547547309e-01 -7.829773697509484487e-01
7.557557557557557093e-01 -7.828147207229286808e-01
7.567567567567567988e-01 -7.826211056091265661e-01
7.577577577577577772e-01 -7.823965320684451719e-01
7.587587587587587556e-01 -7.821410089844215152e-01
7.597597597597597341e-01 -7.818545464648750665e-01
7.607607607607607125e-01 -7.815371558415072917e-01
7.617617617617618020e-01 -7.811888496694544548e-01
7.627627627627627804e-01 -7.808096417267900158e-01
7.637637637637637589e-01 -7.803995470139799551e-01
7.647647647647647373e-01 -7.799585817532898036e-01
7.657657657657657158e-01 -7.794867633881420455e-01
7.667667667667668052e-01 -7.789841105824267808e-01
7.677677677677677837e-01 -7.784506432197636494e-01
7.687687687687687621e-01 -7.778863824027143492e-01
7.697697697697697405e-01 -7.772913504519487482e-01
7.707707707707707190e-01 -7.766655709053614798e-01
7.717717717717718084e-01 -7.760090685171406877e-01
7.727727727727727869e-01 -7.753218692567899195e-01
7.737737737737737653e-01 -7.746040003080991720e-01
7.747747747747747438e-01 -7.738554900680709725e-01
7.757757757757757222e-01 -7.730763681457961667e-01
7.767767767767768117e-01 -7.722666653612831889e-01
7.777777777777777901e-01 -7.714264137442388147e-01
7.787787787787787686e-01 -7.705556465328008420e-01
7.797797797797797470e-01 -7.696543981722238081e-01
7.807807807807807254e-01 -7.687227043135158588e-01
7.817817817817818149e-01 -7.677606018120284315e-01
7.827827827827827933e-01 -7.667681287259996425e-01
7.837837837837837718e-01 -7.657453243150471600e-01
7.847847847847847502e-01 -7.646922290386155563e-01
7.857857857857857287e-01 -7.636088845543771431e-01
7.867867867867868181e-01 -7.624953337165820688e-01
7.877877877877877966e-01 -7.613516205743646736e-01
7.887887887887887750e-01 -7.601777903700009942e-01
7.897897897897897534e-01 -7.589738895371175298e-01
7.907907907907907319e-01 -7.577399656988562660e-01
7.917917917917918214e-01 -7.564760676659898486e-01
7.927927927927927998e-01 -7.551822454349914615e-01
7.937937937937937782e-01 -7.538585501860558535e-01
7.947947947947947567e-01 -7.525050342810762904e-01
7.957957957957957351e-01 -7.511217512615719905e-01
7.967967967967968246e-01 -7.497087558465710400e-01
7.977977977977978030e-01 -7.482661039304457917e-01
7.987987987987987815e-01 -7.467938525807010786e-01
7.997997997997997599e-01 -7.452920600357171299e-01
8.008008008008007383e-01 -7.437607857024467473e-01
8.018018018018018278e-01 -7.422000901540634077e-01
8.028028028028028062e-01 -7.406100351275672899e-01
8.038038038038037847e-01 -7.389906835213418956e-01
8.048048048048047631e-01 -7.373420993926657063e-01
8.058058058058058526e-01 -7.356643479551783216e-01
8.068068068068068310e-01 -7.339574955763028541e-01
8.078078078078078095e-01 -7.322216097746172547e-01
8.088088088088087879e-01 -7.304567592171855583e-01
8.098098098098097664e-01 -7.286630137168416121e-01
8.108108108108108558e-01 -7.268404442294262857e-01
8.118118118118118343e-01 -7.249891228509817154e-01
8.128128128128128127e-01 -7.231091228148995853e-01
8.138138138138137911e-01 -7.212005184890226683e-01
8.148148148148147696e-01 -7.192633853727040671e-01
8.158158158158158590e-01 -7.172978000938212695e-01
8.168168168168168375e-01 -7.153038404057443511e-01
8.178178178178178159e-01 -7.132815851842589927e-01
8.188188188188187944e-01 -7.112311144244489736e-01
8.198198198198197728e-01 -7.091525092375292605e-01
8.208208208208208623e-01 -7.070458518476391285e-01
8.218218218218218407e-01 -7.049112255885892075e-01
8.228228228228228192e-01 -7.027487149005642308e-01
8.238238238238237976e-01 -7.005584053267834843e-01
8.248248248248247760e-01 -6.983403835101175128e-01
8.258258258258258655e-01 -6.960947371896593072e-01
8.268268268268268439e-01 -6.938215551972545247e-01
8.278278278278278224e-01 -6.915209274539884099e-01
8.288288288288288008e-01 -6.891929449666258645e-01
8.298298298298297793e-01 -6.868376998240153242e-01
8.308308308308308687e-01 -6.844552851934421200e-01
8.318318318318318472e-01 -6.820457953169463128e-01
8.328328328328328256e-01 -6.796093255075922324e-01
8.338338338338338041e-01 -6.771459721457002701e-01
8.348348348348347825e-01 -6.746558326750320411e-01
8.358358358358358720e-01 -6.721390055989379109e-01
8.368368368368368504e-01 -6.695955904764594457e-01
8.378378378378378288e-01 -6.670256879183902310e-01
8.388388388388388073e-01 -6.644293995832987187e-01
8.398398398398397857e-01 -6.618068281735035585e-01
8.408408408408408752e-01 -6.591580774310125124e-01
8.418418418418418536e-01 -6.564832521334197368e-01
8.428428428428428321e-01 -6.537824580897599880e-01
8.438438438438438105e-01 -6.510558021363217485e-01
8.448448448448447889e-01 -6.483033921324241611e-01
8.458458458458458784e-01 -6.455253369561470000e-01
8.468468468468468568e-01 -6.427217465000267804e-01
8.478478478478478353e-01 -6.398927316667081255e-01
8.488488488488488137e-01 -6.370384043645566097e-01
8.498498498498497922e-01 -6.341588775032316327e-01
8.508508508508508816e-01 -6.312542649892221025e-01
8.518518518518518601e-01 -6.283246817213387070e-01
8.528528528528528385e-01 -6.253702435861685505e-01
8.538538538538538170e-01 -6.223910674534930410e-01
8.548548548548547954e-01 -6.193872711716624790e-01
8.558558558558558849e-01 -6.163589735629347865e-01
8.568568568568568633e-01 -6.133062944187783749e-01
8.578578578578578417e-01 -6.102293544951280513e-01
8.588588588588588202e-01 -6.071282755076120585e-01
8.598598598598597986e-01 -6.040031801267370382e-01
8.608608608608608881e-01 -6.008541919730336911e-01
8.618618618618618665e-01 -5.976814356121684657e-01
8.628628628628628450e-01 -5.944850365500160549e-01
8.638638638638638234e-01 -5.912651212276924806e-01
8.648648648648649129e-01 -5.880218170165550928e-01
8.658658658658658913e-01 -5.847552522131664876e-01
8.668668668668668698e-01 -5.814655560342142371e-01
8.678678678678678482e-01 -5.781528586114026425e-01
8.688688688688688266e-01 -5.748172909863058511e-01
8.698698698698699161e-01 -5.714589851051810054e-01
8.708708708708708945e-01 -5.680780738137520824e-01
8.718718718718718730e-01 -5.646746908519538755e-01
8.728728728728728514e-01 -5.612489708486393392e-01
8.738738738738738299e-01 -5.578010493162570693e-01
8.748748748748749193e-01 -5.543310626454894807e-01
8.758758758758758978e-01 -5.508391480998584555e-01
8.768768768768768762e-01 -5.473254438102926889e-01
8.778778778778778547e-01 -5.437900887696681673e-01
8.788788788788788331e-01 -5.402332228273056813e-01
8.798798798798799226e-01 -5.366549866834401383e-01
8.808808808808809010e-01 -5.330555218836582343e-01
8.818818818818818794e-01 -5.294349708132934929e-01
8.828828828828828579e-01 -5.257934766917967684e-01
8.838838838838838363e-01 -5.221311835670727763e-01
8.848848848848849258e-01 -5.184482363097777657e-01
8.858858858858859042e-01 -5.147447806075923227e-01
8.868868868868868827e-01 -5.110209629594572034e-01
8.878878878878878611e-01 -5.072769306697768599e-01
8.888888888888888395e-01 -5.035128318425939886e-01
8.898898898898899290e-01 -4.997288153757312168e-01
8.908908908908909074e-01 -4.959250309549008695e-01
8.918918918918918859e-01 -4.921016290477813748e-01
8.928928928928928643e-01 -4.882587608980696881e-01
8.938938938938938428e-01 -4.843965785194941365e-01
8.948948948948949322e-01 -4.805152346898026727e-01
8.958958958958959107e-01 -4.766148829447225954e-01
8.968968968968968891e-01 -4.726956775718814674e-01
8.978978978978978676e-01 -4.687577736047067734e-01
8.988988988988988460e-01 -4.648013268162949352e-01
8.998998998998999355e-01 -4.608264937132450778e-01
9.009009009009009139e-01 -4.568334315294722558e-01
9.019019019019018923e-01 -4.528222982199859303e-01
9.029029029029028708e-01 -4.487932524546403013e-01
9.039039039039038492e-01 -4.447464536118593270e-01
9.049049049049049387e-01 -4.406820617723329336e-01
9.059059059059059171e-01 -4.366002377126834699e-01
9.069069069069068956e-01 -4.325011428991042961e-01
9.079079079079078740e-01 -4.283849394809766675e-01
9.089089089089088525e-01 -4.242517902844507582e-01
9.099099099099099419e-01 -4.201018588060085879e-01
9.109109109109109204e-01 -4.159353092059952517e-01
9.119119119119118988e-01 -4.117523063021235052e-01
9.129129129129128772e-01 -4.075530155629557005e-01
9.139139139139138557e-01 -4.033376031013593543e-01
9.149149149149149451e-01 -3.991062356679328516e-01
9.159159159159159236e-01 -3.948590806444128298e-01
9.169169169169169020e-01 -3.905963060370511442e-01
9.179179179179178805e-01 -3.863180804699682946e-01
9.189189189189188589e-01 -3.820245731784838172e-01
9.199199199199199484e-01 -3.777159540024231377e-01
9.209209209209209268e-01 -3.733923933793981687e-01
9.219219219219219053e-01 -3.690540623380630936e-01
9.229229229229228837e-01 -3.647011324913533858e-01
9.239239239239238621e-01 -3.603337760296922432e-01
9.249249249249249516e-01 -3.559521657141835882e-01
9.259259259259259300e-01 -3.515564748697762032e-01
9.269269269269269085e-01 -3.471468773784062711e-01
9.279279279279278869e-01 -3.427235476721201546e-01
9.289289289289288654e-01 -3.382866607261763581e-01
9.299299299299299548e-01 -3.338363920521195127e-01
9.309309309309309333e-01 -3.293729176908420375e-01
9.319319319319319117e-01 -3.248964142056183779e-01
9.329329329329328901e-01 -3.204070586751190941e-01
9.339339339339339796e-01 -3.159050286864094059e-01
9.349349349349349581e-01 -3.113905023279229245e-01
9.359359359359359365e-01 -3.068636581824151777e-01
9.369369369369369149e-01 -3.023246753199010928e-01
9.379379379379378934e-01 -2.977737332905728840e-01
9.389389389389389828e-01 -2.932110121176935702e-01
9.399399399399399613e-01 -2.886366922904797794e-01
9.409409409409409397e-01 -2.840509547569603499e-01
9.419419419419419182e-01 -2.794539809168165578e-01
9.429429429429428966e-01 -2.748459526142109643e-01
9.439439439439439861e-01 -2.702270521305887296e-01
9.449449449449449645e-01 -2.655974621774727096e-01
9.459459459459459429e-01 -2.609573658892301307e-01
9.469469469469469214e-01 -2.563069468158338249e-01
9.479479479479478998e-01 -2.516463889155962086e-01
9.489489489489489893e-01 -2.469758765478968221e-01
9.499499499499499677e-01 -2.422955944658877758e-01
9.509509509509509462e-01 -2.376057278091832925e-01
9.519519519519519246e-01 -2.329064620965407006e-01
9.529529529529529031e-01 -2.281979832185172807e-01
9.539539539539539925e-01 -2.234804774301187846e-01
9.549549549549549710e-01 -2.187541313434331058e-01
9.559559559559559494e-01 -2.140191319202469356e-01
9.569569569569569278e-01 -2.092756664646482356e-01
9.579579579579579063e-01 -2.045239226156214951e-01
9.589589589589589957e-01 -1.997640883396199496e-01
9.599599599599599742e-01 -1.949963519231348030e-01
9.609609609609609526e-01 -1.902209019652451039e-01
9.619619619619619311e-01 -1.854379273701559083e-01
9.629629629629629095e-01 -1.806476173397270069e-01
9.639639639639639990e-01 -1.758501613659901597e-01
9.649649649649649774e-01 -1.710457492236516774e-01
9.659659659659659559e-01 -1.662345709625835388e-01
9.669669669669669343e-01 -1.614168169003102615e-01
9.679679679679679127e-01 -1.565926776144757615e-01
9.689689689689690022e-01 -1.517623439353057158e-01
9.699699699699699806e-01 -1.469260069380639022e-01
9.709709709709709591e-01 -1.420838579354853637e-01
9.719719719719719375e-01 -1.372360884702133743e-01
9.729729729729729160e-01 -1.323828903072240826e-01
9.739739739739740054e-01 -1.275244554262357777e-01
9.749749749749749839e-01 -1.226609760141194744e-01
9.759759759759759623e-01 -1.177926444572947318e-01
9.769769769769769407e-01 -1.129196533341176312e-01
9.779779779779779192e-01 -1.080421954072644380e-01
9.789789789789790087e-01 -1.031604636161078115e-01
9.799799799799799871e-01 -9.827465106908316039e-02
9.809809809809809655e-01 -9.338495103604782521e-02
9.819819819819819440e-01 -8.849155694064050892e-02
9.829829829829829224e-01 -8.359466235262530409e-02
9.839839839839840119e-01 -7.869446098023580305e-02
9.849849849849849903e-01 -7.379114666251744559e-02
9.859859859859859688e-01 -6.888491336165140921e-02
9.869869869869869472e-01 -6.397595515528686771e-02
9.879879879879879256e-01 -5.906446622886511733e-02
9.889889889889890151e-01 -5.415064086793329456e-02
9.899899899899899935e-01 -4.923467345046382559e-02
9.909909909909909720e-01 -4.431675843916322438e-02
9.919919919919919504e-01 -3.939709037377830958e-02
9.929929929929930399e-01 -3.447586386340138753e-02
9.939939939939940183e-01 -2.955327357877690631e-02
9.949949949949949968e-01 -2.462951424459246252e-02
9.959959959959959752e-01 -1.970478063178086534e-02
9.969969969969969537e-01 -1.477926754981689558e-02
9.979979979979980431e-01 -9.853169839006303832e-03
9.989989989989990216e-01 -4.926682362783302467e-03
1.000000000000000000e+00 -1.918597585122570887e-16
