# Supplementary material for: A generalized density-modulated twist-splay-bend phase of banana-shaped particles
Source: Nat Commun. 2021 Apr 12;12:2157. doi: 10.1038/s41467-021-22413-8 (PMC8041804; doi:10.1038/s41467-021-22413-8)
Supplement: Supplementary file 3 — Source Data [file 41467_2021_22413_MOESM3_ESM.zip › SourceDataFile/SupplementaryFigure2/SupplementaryFigure2a/ny_0.5.txt]

0.000000000000000000e+00 0.000000000000000000e+00
1.001001001001000992e-03 3.015314955070999992e-03
2.002002002002001985e-03 6.030510632234867968e-03
3.003003003003002977e-03 9.045467758302790096e-03
4.004004004004003969e-03 1.206006706952240937e-02
5.005005005005004962e-03 1.507418931629557479e-02
6.006006006006005954e-03 1.808771526789555023e-02
7.007007007007006946e-03 2.110052571718346037e-02
8.008008008008007939e-03 2.411250148532381732e-02
9.009009009009008931e-03 2.712352342649891959e-02
1.001001001001000992e-02 3.013347243262194317e-02
1.101101101101101092e-02 3.314222943804854410e-02
1.201201201201201191e-02 3.614967542428677849e-02
1.301301301301301290e-02 3.915569142470517322e-02
1.401401401401401389e-02 4.216015852923871848e-02
1.501501501501501488e-02 4.516295788909263642e-02
1.601601601601601588e-02 4.816397072144372460e-02
1.701701701701701513e-02 5.116307831413911822e-02
1.801801801801801786e-02 5.416016203039220045e-02
1.901901901901902059e-02 5.715510331347556372e-02
2.002002002002001985e-02 6.014778369141077913e-02
2.102102102102101910e-02 6.313808478165491844e-02
2.202202202202202183e-02 6.612588829578337768e-02
2.302302302302302456e-02 6.911107604416905081e-02
2.402402402402402382e-02 7.209352994065765241e-02
2.502502502502502307e-02 7.507313200723886304e-02
2.602602602602602580e-02 7.804976437871324890e-02
2.702702702702702853e-02 8.102330930735464343e-02
2.802802802802802778e-02 8.399364916756797694e-02
2.902902902902902704e-02 8.696066646054227689e-02
3.003003003003002977e-02 8.992424381889857488e-02
3.103103103103103250e-02 9.288426401133256793e-02
3.203203203203203175e-02 9.584060994725210336e-02
3.303303303303303101e-02 9.879316468140895979e-02
3.403403403403403027e-02 1.017418114185247996e-01
3.503503503503503647e-02 1.046864335179113897e-01
3.603603603603603572e-02 1.076269144980844666e-01
3.703703703703703498e-02 1.105631380413716197e-01
3.803803803803804118e-02 1.134949879985134163e-01
3.903903903903904044e-02 1.164223483932578518e-01
4.004004004004003969e-02 1.193451034269482208e-01
4.104104104104103895e-02 1.222631374831038287e-01
4.204204204204203821e-02 1.251763351319932771e-01
4.304304304304304440e-02 1.280845811352007979e-01
4.404404404404404366e-02 1.309877604501846204e-01
4.504504504504504292e-02 1.338857582348277342e-01
4.604604604604604912e-02 1.367784598519808936e-01
4.704704704704704837e-02 1.396657508739972409e-01
4.804804804804804763e-02 1.425475170872587682e-01
4.904904904904904689e-02 1.454236444966944264e-01
5.005005005005004615e-02 1.482940193302891840e-01
5.105105105105105234e-02 1.511585280435849554e-01
5.205205205205205160e-02 1.540170573241717300e-01
5.305305305305305086e-02 1.568694940961701811e-01
5.405405405405405705e-02 1.597157255247045882e-01
5.505505505505505631e-02 1.625556390203660995e-01
5.605605605605605557e-02 1.653891222436667530e-01
5.705705705705705483e-02 1.682160631094832270e-01
5.805805805805805409e-02 1.710363497914904329e-01
5.905905905905906028e-02 1.738498707265855037e-01
6.006006006006005954e-02 1.766565146193004032e-01
6.106106106106105880e-02 1.794561704462049323e-01
6.206206206206206499e-02 1.822487274602983542e-01
6.306306306306305731e-02 1.850340751953900853e-01
6.406406406406406351e-02 1.878121034704697823e-01
6.506506506506506970e-02 1.905827023940655507e-01
6.606606606606606202e-02 1.933457623685909954e-01
6.706706706706706822e-02 1.961011740946808357e-01
6.806806806806806054e-02 1.988488285755140861e-01
6.906906906906906674e-02 2.015886171211261901e-01
7.007007007007007293e-02 2.043204313527080540e-01
7.107107107107106525e-02 2.070441632068933946e-01
7.207207207207207145e-02 2.097597049400336811e-01
7.307307307307307764e-02 2.124669491324597537e-01
7.407407407407406996e-02 2.151657886927313135e-01
7.507507507507507616e-02 2.178561168618732835e-01
7.607607607607608236e-02 2.205378272175985976e-01
7.707707707707707467e-02 2.232108136785182495e-01
7.807807807807808087e-02 2.258749705083375470e-01
7.907907907907907319e-02 2.285301923200385721e-01
8.008008008008007939e-02 2.311763740800492906e-01
8.108108108108108558e-02 2.338134111123982561e-01
8.208208208208207790e-02 2.364411991028552706e-01
8.308308308308308410e-02 2.390596341030578331e-01
8.408408408408407642e-02 2.416686125346231839e-01
8.508508508508508261e-02 2.442680311932453885e-01
8.608608608608608881e-02 2.468577872527778494e-01
8.708708708708708113e-02 2.494377782693010803e-01
8.808808808808808732e-02 2.520079021851748813e-01
8.908908908908909352e-02 2.545680573330753593e-01
9.009009009009008584e-02 2.571181424400170168e-01
9.109109109109109204e-02 2.596580566313585470e-01
9.209209209209209823e-02 2.621876994347931422e-01
9.309309309309309055e-02 2.647069707843232034e-01
9.409409409409409675e-02 2.672157710242183959e-01
9.509509509509508907e-02 2.697140009129577187e-01
9.609609609609609526e-02 2.722015616271555860e-01
9.709709709709710146e-02 2.746783547654707558e-01
9.809809809809809378e-02 2.771442823524989385e-01
9.909909909909909997e-02 2.795992468426482525e-01
1.001001001001000923e-01 2.820431511239981925e-01
1.011011011011010985e-01 2.844758985221408909e-01
1.021021021021021047e-01 2.868973928040051691e-01
1.031031031031030970e-01 2.893075381816637148e-01
1.041041041041041032e-01 2.917062393161218847e-01
1.051051051051051094e-01 2.940934013210888542e-01
1.061061061061061017e-01 2.964689297667316703e-01
1.071071071071071079e-01 2.988327306834102082e-01
1.081081081081081141e-01 3.011847105653943091e-01
1.091091091091091064e-01 3.035247763745628213e-01
1.101101101101101126e-01 3.058528355440841562e-01
1.111111111111111049e-01 3.081687959820773037e-01
1.121121121121121111e-01 3.104725660752555294e-01
1.131131131131131173e-01 3.127640546925496978e-01
1.141141141141141097e-01 3.150431711887137221e-01
1.151151151151151159e-01 3.173098254079098068e-01
1.161161161161161082e-01 3.195639276872750401e-01
1.171171171171171144e-01 3.218053888604682222e-01
1.181181181181181206e-01 3.240341202611967675e-01
1.191191191191191129e-01 3.262500337267245643e-01
1.201201201201201191e-01 3.284530416013590193e-01
1.211211211211211253e-01 3.306430567399188392e-01
1.221221221221221176e-01 3.328199925111808288e-01
1.231231231231231238e-01 3.349837628013074831e-01
1.241241241241241300e-01 3.371342820172526511e-01
1.251251251251251362e-01 3.392714650901478279e-01
1.261261261261261146e-01 3.413952274786671848e-01
1.271271271271271208e-01 3.435054851723719493e-01
1.281281281281281270e-01 3.456021546950330814e-01
1.291291291291291332e-01 3.476851531079340751e-01
1.301301301301301394e-01 3.497543980131512797e-01
1.311311311311311179e-01 3.518098075568135696e-01
1.321321321321321240e-01 3.538513004323403655e-01
1.331331331331331302e-01 3.558787958836576171e-01
1.341341341341341364e-01 3.578922137083925259e-01
1.351351351351351426e-01 3.598914742610460626e-01
1.361361361361361211e-01 3.618764984561435027e-01
1.371371371371371273e-01 3.638472077713630348e-01
1.381381381381381335e-01 3.658035242506414986e-01
1.391391391391391397e-01 3.677453705072586954e-01
1.401401401401401459e-01 3.696726697268978845e-01
1.411411411411411521e-01 3.715853456706849633e-01
1.421421421421421305e-01 3.734833226782039994e-01
1.431431431431431367e-01 3.753665256704903919e-01
1.441441441441441429e-01 3.772348801530003848e-01
1.451451451451451491e-01 3.790883122185580989e-01
1.461461461461461553e-01 3.809267485502793038e-01
1.471471471471471337e-01 3.827501164244712095e-01
1.481481481481481399e-01 3.845583437135097760e-01
1.491491491491491461e-01 3.863513588886923755e-01
1.501501501501501523e-01 3.881290910230673630e-01
1.511511511511511585e-01 3.898914697942402197e-01
1.521521521521521647e-01 3.916384254871547177e-01
1.531531531531531432e-01 3.933698889968508805e-01
1.541541541541541493e-01 3.950857918311990735e-01
1.551551551551551555e-01 3.967860661136083378e-01
1.561561561561561617e-01 3.984706445857124635e-01
1.571571571571571679e-01 4.001394606100299178e-01
1.581581581581581464e-01 4.017924481726000141e-01
1.591591591591591526e-01 4.034295418855944337e-01
1.601601601601601588e-01 4.050506769899033244e-01
1.611611611611611650e-01 4.066557893576976390e-01
1.621621621621621712e-01 4.082448154949653296e-01
1.631631631631631496e-01 4.098176925440231710e-01
1.641641641641641558e-01 4.113743582860034942e-01
1.651651651651651620e-01 4.129147511433149953e-01
1.661661661661661682e-01 4.144388101820786763e-01
1.671671671671671744e-01 4.159464751145386940e-01
1.681681681681681528e-01 4.174376863014464534e-01
1.691691691691691590e-01 4.189123847544202195e-01
1.701701701701701652e-01 4.203705121382786958e-01
1.711711711711711714e-01 4.218120107733481228e-01
1.721721721721721776e-01 4.232368236377441195e-01
1.731731731731731838e-01 4.246448943696277123e-01
1.741741741741741623e-01 4.260361672694342183e-01
1.751751751751751685e-01 4.274105873020770385e-01
1.761761761761761746e-01 4.287681000991246383e-01
1.771771771771771808e-01 4.301086519609508829e-01
1.781781781781781870e-01 4.314321898588596715e-01
1.791791791791791655e-01 4.327386614371824813e-01
1.801801801801801717e-01 4.340280150153492666e-01
1.811811811811811779e-01 4.353001995899331011e-01
1.821821821821821841e-01 4.365551648366671755e-01
1.831831831831831903e-01 4.377928611124363156e-01
1.841841841841841965e-01 4.390132394572400787e-01
1.851851851851851749e-01 4.402162515961298150e-01
1.861861861861861811e-01 4.414018499411178631e-01
1.871871871871871873e-01 4.425699875930608207e-01
1.881881881881881935e-01 4.437206183435137841e-01
1.891891891891891997e-01 4.448536966765589962e-01
1.901901901901901781e-01 4.459691777706059068e-01
1.911911911911911843e-01 4.470670175001643654e-01
1.921921921921921905e-01 4.481471724375901133e-01
1.931931931931931967e-01 4.492095998548026881e-01
1.941941941941942029e-01 4.502542577249751821e-01
1.951951951951951814e-01 4.512811047241975793e-01
1.961961961961961876e-01 4.522901002331108922e-01
1.971971971971971938e-01 4.532812043385136547e-01
1.981981981981981999e-01 4.542543778349414918e-01
1.991991991991992061e-01 4.552095822262174352e-01
2.002002002002001846e-01 4.561467797269749269e-01
2.012012012012011908e-01 4.570659332641527350e-01
2.022022022022021970e-01 4.579670064784610584e-01
2.032032032032032032e-01 4.588499637258198205e-01
2.042042042042042094e-01 4.597147700787691527e-01
2.052052052052052156e-01 4.605613913278505667e-01
2.062062062062061940e-01 4.613897939829601502e-01
2.072072072072072002e-01 4.621999452746738402e-01
2.082082082082082064e-01 4.629918131555429972e-01
2.092092092092092126e-01 4.637653663013629468e-01
2.102102102102102188e-01 4.645205741124111554e-01
2.112112112112111972e-01 4.652574067146585945e-01
2.122122122122122034e-01 4.659758349609505745e-01
2.132132132132132096e-01 4.666758304321605988e-01
2.142142142142142158e-01 4.673573654383139653e-01
2.152152152152152220e-01 4.680204130196832790e-01
2.162162162162162282e-01 4.686649469478548768e-01
2.172172172172172067e-01 4.692909417267663863e-01
2.182182182182182129e-01 4.698983725937153633e-01
2.192192192192192191e-01 4.704872155203388417e-01
2.202202202202202252e-01 4.710574472135635737e-01
2.212212212212212314e-01 4.716090451165276254e-01
2.222222222222222099e-01 4.721419874094727742e-01
2.232232232232232161e-01 4.726562530106074300e-01
2.242242242242242223e-01 4.731518215769408009e-01
2.252252252252252285e-01 4.736286735050873609e-01
2.262262262262262347e-01 4.740867899320424517e-01
2.272272272272272131e-01 4.745261527359284082e-01
2.282282282282282193e-01 4.749467445367115404e-01
2.292292292292292255e-01 4.753485486968894724e-01
2.302302302302302317e-01 4.757315493221492275e-01
2.312312312312312379e-01 4.760957312619963355e-01
2.322322322322322163e-01 4.764410801103535764e-01
2.332332332332332225e-01 4.767675822061314128e-01
2.342342342342342287e-01 4.770752246337680025e-01
2.352352352352352349e-01 4.773639952237403450e-01
2.362362362362362411e-01 4.776338825530453969e-01
2.372372372372372473e-01 4.778848759456523765e-01
2.382382382382382258e-01 4.781169654729243712e-01
2.392392392392392320e-01 4.783301419540119670e-01
2.402402402402402382e-01 4.785243969562157917e-01
2.412412412412412444e-01 4.786997227953201373e-01
2.422422422422422505e-01 4.788561125358974380e-01
2.432432432432432290e-01 4.789935599915818298e-01
2.442442442442442352e-01 4.791120597253145652e-01
2.452452452452452414e-01 4.792116070495585634e-01
2.462462462462462476e-01 4.792921980264844284e-01
2.472472472472472538e-01 4.793538294681254919e-01
2.482482482482482600e-01 4.793964989365046003e-01
2.492492492492492384e-01 4.794202047437299830e-01
2.502502502502502724e-01 4.794249459520625312e-01
2.512512512512512508e-01 4.794107223739524359e-01
2.522522522522522292e-01 4.793775345720471259e-01
2.532532532532532632e-01 4.793253838591683413e-01
2.542542542542542416e-01 4.792542722982607306e-01
2.552552552552552756e-01 4.791642027023101935e-01
2.562562562562562540e-01 4.790551786342324148e-01
2.572572572572572325e-01 4.789272044067319767e-01
2.582582582582582664e-01 4.787802850821316625e-01
2.592592592592592449e-01 4.786144264721726715e-01
2.602602602602602788e-01 4.784296351377841372e-01
2.612612612612612573e-01 4.782259183888237231e-01
2.622622622622622357e-01 4.780032842837889651e-01
2.632632632632632697e-01 4.777617416294976938e-01
2.642642642642642481e-01 4.775012999807405345e-01
2.652652652652652820e-01 4.772219696399019329e-01
2.662662662662662605e-01 4.769237616565536464e-01
2.672672672672672389e-01 4.766066878270169838e-01
2.682682682682682729e-01 4.762707606938964000e-01
2.692692692692692513e-01 4.759159935455832824e-01
2.702702702702702853e-01 4.755424004157304263e-01
2.712712712712712637e-01 4.751499960826967017e-01
2.722722722722722422e-01 4.747387960689627429e-01
2.732732732732732761e-01 4.743088166405163286e-01
2.742742742742742545e-01 4.738600748062098966e-01
2.752752752752752885e-01 4.733925883170868043e-01
2.762762762762762669e-01 4.729063756656796680e-01
2.772772772772773009e-01 4.724014560852785594e-01
2.782782782782782793e-01 4.718778495491705582e-01
2.792792792792792578e-01 4.713355767698491627e-01
2.802802802802802917e-01 4.707746591981954998e-01
2.812812812812812702e-01 4.701951190226292265e-01
2.822822822822823041e-01 4.695969791682312322e-01
2.832832832832832826e-01 4.689802632958367523e-01
2.842842842842842610e-01 4.683449958010991176e-01
2.852852852852852950e-01 4.676912018135249705e-01
2.862862862862862734e-01 4.670189071954801707e-01
2.872872872872873073e-01 4.663281385411667257e-01
2.882882882882882858e-01 4.656189231755709090e-01
2.892892892892892642e-01 4.648912891533819591e-01
2.902902902902902982e-01 4.641452652578827442e-01
2.912912912912912766e-01 4.633808809998112288e-01
2.922922922922923106e-01 4.625981666161924633e-01
2.932932932932932890e-01 4.617971530691433180e-01
2.942942942942942675e-01 4.609778720446471301e-01
2.952952952952953014e-01 4.601403559513003727e-01
2.962962962962962798e-01 4.592846379190310135e-01
2.972972972972973138e-01 4.584107517977875079e-01
2.982982982982982922e-01 4.575187321561999809e-01
2.992992992992992707e-01 4.566086142802130432e-01
3.003003003003003046e-01 4.556804341716892415e-01
3.013013013013012831e-01 4.547342285469861412e-01
3.023023023023023170e-01 4.537700348355023783e-01
3.033033033033032955e-01 4.527878911781985094e-01
3.043043043043043294e-01 4.517878364260872193e-01
3.053053053053053079e-01 4.507699101386970497e-01
3.063063063063062863e-01 4.497341525825072073e-01
3.073073073073073203e-01 4.486806047293550037e-01
3.083083083083082987e-01 4.476093082548149305e-01
3.093093093093093326e-01 4.465203055365499774e-01
3.103103103103103111e-01 4.454136396526358066e-01
3.113113113113112895e-01 4.442893543798560052e-01
3.123123123123123235e-01 4.431474941919707478e-01
3.133133133133133019e-01 4.419881042579576480e-01
3.143143143143143359e-01 4.408112304402246884e-01
3.153153153153153143e-01 4.396169192927962821e-01
3.163163163163162928e-01 4.384052180594716908e-01
3.173173173173173267e-01 4.371761746719557973e-01
3.183183183183183051e-01 4.359298377479636777e-01
3.193193193193193391e-01 4.346662565892969177e-01
3.203203203203203175e-01 4.333854811798939499e-01
3.213213213213212960e-01 4.320875621838516922e-01
3.223223223223223299e-01 4.307725509434227051e-01
3.233233233233233084e-01 4.294404994769836503e-01
3.243243243243243423e-01 4.280914604769770482e-01
3.253253253253253208e-01 4.267254873078281108e-01
3.263263263263262992e-01 4.253426340038329867e-01
3.273273273273273332e-01 4.239429552670208046e-01
3.283283283283283116e-01 4.225265064649913471e-01
3.293293293293293456e-01 4.210933436287233600e-01
3.303303303303303240e-01 4.196435234503589351e-01
3.313313313313313024e-01 4.181771032809605826e-01
3.323323323323323364e-01 4.166941411282427121e-01
3.333333333333333148e-01 4.151946956542769684e-01
3.343343343343343488e-01 4.136788261731716432e-01
3.353353353353353272e-01 4.121465926487257181e-01
3.363363363363363057e-01 4.105980556920562075e-01
3.373373373373373396e-01 4.090332765592009645e-01
3.383383383383383181e-01 4.074523171486958417e-01
3.393393393393393520e-01 4.058552399991252058e-01
3.403403403403403304e-01 4.042421082866494153e-01
3.413413413413413644e-01 4.026129858225043212e-01
3.423423423423423428e-01 4.009679370504781182e-01
3.433433433433433213e-01 3.993070270443616065e-01
3.443443443443443552e-01 3.976303215053742512e-01
3.453453453453453337e-01 3.959378867595649831e-01
3.463463463463463676e-01 3.942297897551886865e-01
3.473473473473473461e-01 3.925060980600583727e-01
3.483483483483483245e-01 3.907668798588710968e-01
3.493493493493493585e-01 3.890122039505120033e-01
3.503503503503503369e-01 3.872421397453326142e-01
3.513513513513513709e-01 3.854567572624040817e-01
3.523523523523523493e-01 3.836561271267491802e-01
3.533533533533533277e-01 3.818403205665468758e-01
3.543543543543543617e-01 3.800094094103158571e-01
3.553553553553553401e-01 3.781634660840726414e-01
3.563563563563563741e-01 3.763025636084668113e-01
3.573573573573573525e-01 3.744267755958924360e-01
3.583583583583583310e-01 3.725361762475760674e-01
3.593593593593593649e-01 3.706308403506418658e-01
3.603603603603603434e-01 3.687108432751526332e-01
3.613613613613613773e-01 3.667762609711289756e-01
3.623623623623623557e-01 3.648271699655449285e-01
3.633633633633633342e-01 3.628636473593000455e-01
3.643643643643643681e-01 3.608857708241698381e-01
3.653653653653653466e-01 3.588936185997340100e-01
3.663663663663663805e-01 3.568872694902803233e-01
3.673673673673673590e-01 3.548668028616882020e-01
3.683683683683683929e-01 3.528322986382886328e-01
3.693693693693693714e-01 3.507838372997030829e-01
3.703703703703703498e-01 3.487214998776594910e-01
3.713713713713713838e-01 3.466453679527869425e-01
3.723723723723723622e-01 3.445555236513893616e-01
3.733733733733733962e-01 3.424520496421950555e-01
3.743743743743743746e-01 3.403350291330886623e-01
3.753753753753753530e-01 3.382045458678180072e-01
3.763763763763763870e-01 3.360606841226819186e-01
3.773773773773773654e-01 3.339035287031973387e-01
3.783783783783783994e-01 3.317331649407431193e-01
3.793793793793793778e-01 3.295496786891858321e-01
3.803803803803803563e-01 3.273531563214829299e-01
3.813813813813813902e-01 3.251436847262662022e-01
3.823823823823823687e-01 3.229213513044047468e-01
3.833833833833834026e-01 3.206862439655474573e-01
3.843843843843843811e-01 3.184384511246463600e-01
3.853853853853853595e-01 3.161780616984575243e-01
3.863863863863863934e-01 3.139051651020252076e-01
3.873873873873873719e-01 3.116198512451447411e-01
3.883883883883884058e-01 3.093222105288044310e-01
3.893893893893893843e-01 3.070123338416117509e-01
3.903903903903903627e-01 3.046903125561966075e-01
3.913913913913913967e-01 3.023562385255963436e-01
3.923923923923923751e-01 3.000102040796244207e-01
3.933933933933934091e-01 2.976523020212160087e-01
3.943943943943943875e-01 2.952826256227578106e-01
3.953953953953953659e-01 2.929012686223984585e-01
3.963963963963963999e-01 2.905083252203404243e-01
3.973973973973973783e-01 2.881038900751136111e-01
3.983983983983984123e-01 2.856880582998307938e-01
3.993993993993993907e-01 2.832609254584261271e-01
4.004004004004003692e-01 2.808225875618729495e-01
4.014014014014014031e-01 2.783731410643877635e-01
4.024024024024023816e-01 2.759126828596144554e-01
4.034034034034034155e-01 2.734413102767896953e-01
4.044044044044043940e-01 2.709591210768955150e-01
4.054054054054054279e-01 2.684662134487900698e-01
4.064064064064064064e-01 2.659626860053244113e-01
4.074074074074073848e-01 2.634486377794414413e-01
4.084084084084084187e-01 2.609241682202584900e-01
4.094094094094093972e-01 2.583893771891334068e-01
4.104104104104104311e-01 2.558443649557141097e-01
4.114114114114114096e-01 2.532892321939728131e-01
4.124124124124123880e-01 2.507240799782223251e-01
4.134134134134134220e-01 2.481490097791189953e-01
4.144144144144144004e-01 2.455641234596488420e-01
4.154154154154154344e-01 2.429695232710972208e-01
4.164164164164164128e-01 2.403653118490046980e-01
4.174174174174173912e-01 2.377515922091067990e-01
4.184184184184184252e-01 2.351284677432592396e-01
4.194194194194194036e-01 2.324960422153476980e-01
4.204204204204204376e-01 2.298544197571834036e-01
4.214214214214214160e-01 2.272037048643838208e-01
4.224224224224223945e-01 2.245440023922392891e-01
4.234234234234234284e-01 2.218754175515647298e-01
4.244244244244244069e-01 2.191980559045390298e-01
4.254254254254254408e-01 2.165120233605269395e-01
4.264264264264264193e-01 2.138174261718924773e-01
4.274274274274273977e-01 2.111143709297937932e-01
4.284284284284284317e-01 2.084029645599666525e-01
4.294294294294294101e-01 2.056833143184967350e-01
4.304304304304304440e-01 2.029555277875746688e-01
4.314314314314314225e-01 2.002197128712414342e-01
4.324324324324324564e-01 1.974759777911196112e-01
4.334334334334334349e-01 1.947244310821332480e-01
4.344344344344344133e-01 1.919651815882127688e-01
4.354354354354354473e-01 1.891983384579910554e-01
4.364364364364364257e-01 1.864240111404856515e-01
4.374374374374374597e-01 1.836423093807675877e-01
4.384384384384384381e-01 1.808533432156226584e-01
4.394394394394394165e-01 1.780572229691969321e-01
4.404404404404404505e-01 1.752540592486322713e-01
4.414414414414414289e-01 1.724439629396931073e-01
4.424424424424424629e-01 1.696270452023780073e-01
4.434434434434434413e-01 1.668034174665233849e-01
4.444444444444444198e-01 1.639731914273954982e-01
4.454454454454454537e-01 1.611364790412721792e-01
4.464464464464464322e-01 1.582933925210139037e-01
4.474474474474474661e-01 1.554440443316250364e-01
4.484484484484484446e-01 1.525885471858056952e-01
4.494494494494494230e-01 1.497270140394914018e-01
4.504504504504504570e-01 1.468595580873865436e-01
4.514514514514514354e-01 1.439862927584866226e-01
4.524524524524524693e-01 1.411073317115894010e-01
4.534534534534534478e-01 1.382227888308016073e-01
4.544544544544544262e-01 1.353327782210318186e-01
4.554554554554554602e-01 1.324374142034777657e-01
4.564564564564564386e-01 1.295368113111037833e-01
4.574574574574574726e-01 1.266310842841104067e-01
4.584584584584584510e-01 1.237203480653953219e-01
4.594594594594594295e-01 1.208047177960066693e-01
4.604604604604604634e-01 1.178843088105883397e-01
4.614614614614614418e-01 1.149592366328175824e-01
4.624624624624624758e-01 1.120296169708350636e-01
4.634634634634634542e-01 1.090955657126687489e-01
4.644644644644644327e-01 1.061571989216476275e-01
4.654654654654654666e-01 1.032146328318123973e-01
4.664664664664664451e-01 1.002679838433173654e-01
4.674674674674674790e-01 9.731736851782490927e-02
4.684684684684684575e-01 9.436290357389544303e-02
4.694694694694694914e-01 9.140470588237017968e-02
4.704704704704704699e-01 8.844289246174789898e-02
4.714714714714714483e-01 8.547758047355617783e-02
4.724724724724724823e-01 8.250888721771661161e-02
4.734734734734734607e-01 7.953693012790488681e-02
4.744744744744744946e-01 7.656182676690513611e-02
4.754754754754754731e-01 7.358369482196029654e-02
4.764764764764764515e-01 7.060265210011565373e-02
4.774774774774774855e-01 6.761881652355861139e-02
4.784784784784784639e-01 6.463230612495568517e-02
4.794794794794794979e-01 6.164323904278156546e-02
4.804804804804804763e-01 5.865173351664670909e-02
4.814814814814814548e-01 5.565790788262005295e-02
4.824824824824824887e-01 5.266188056854786276e-02
4.834834834834834671e-01 4.966377008936905674e-02
4.844844844844845011e-01 4.666369504242687261e-02
4.854854854854854795e-01 4.366177410277849447e-02
4.864864864864864580e-01 4.065812601849850411e-02
4.874874874874874919e-01 3.765286960598338700e-02
4.884884884884884704e-01 3.464612374525150029e-02
4.894894894894895043e-01 3.163800737523835005e-02
4.904904904904904828e-01 2.862863948909467188e-02
4.914914914914914612e-01 2.561813912947722913e-02
4.924924924924924952e-01 2.260662538383982623e-02
4.934934934934934736e-01 1.959421737972440181e-02
4.944944944944945076e-01 1.658103428004657071e-02
4.954954954954954860e-01 1.356719527838288336e-02
4.964964964964965199e-01 1.055281959425543974e-02
4.974974974974974984e-01 7.538026468416923927e-03
4.984984984984984768e-01 4.522935158131644560e-03
4.994994994994995108e-01 1.507664932459932758e-03
5.005005005005005447e-01 -1.507664932460028384e-03
5.015015015015015232e-01 -4.522935158131526599e-03
5.025025025025025016e-01 -7.538026468416807700e-03
5.035035035035034801e-01 -1.055281959425532351e-02
5.045045045045044585e-01 -1.356719527838255376e-02
5.055055055055055480e-01 -1.658103428004666438e-02
5.065065065065065264e-01 -1.959421737972428385e-02
5.075075075075075048e-01 -2.260662538383970480e-02
5.085085085085084833e-01 -2.561813912947689953e-02
5.095095095095094617e-01 -2.862863948909455045e-02
5.105105105105105512e-01 -3.163800737523844719e-02
5.115115115115115296e-01 -3.464612374525138233e-02
5.125125125125125081e-01 -3.765286960598326904e-02
5.135135135135134865e-01 -4.065812601849817798e-02
5.145145145145144649e-01 -4.366177410277816140e-02
5.155155155155155544e-01 -4.666369504242696281e-02
5.165165165165165329e-01 -4.966377008936893878e-02
5.175175175175175113e-01 -5.266188056854774480e-02
5.185185185185184897e-01 -5.565790788261994193e-02
5.195195195195194682e-01 -5.865173351664637602e-02
5.205205205205205576e-01 -6.164323904278166955e-02
5.215215215215215361e-01 -6.463230612495558802e-02
5.225225225225225145e-01 -6.761881652355850036e-02
5.235235235235234930e-01 -7.060265210011534842e-02
5.245245245245244714e-01 -7.358369482196018552e-02
5.255255255255255609e-01 -7.656182676690523325e-02
5.265265265265265393e-01 -7.953693012790477579e-02
5.275275275275275177e-01 -8.250888721771650058e-02
5.285285285285284962e-01 -8.547758047355585864e-02
5.295295295295294746e-01 -8.844289246174759367e-02
5.305305305305305641e-01 -9.140470588237006866e-02
5.315315315315315425e-01 -9.436290357389534589e-02
5.325325325325325210e-01 -9.731736851782479825e-02
5.335335335335334994e-01 -1.002679838433172543e-01
5.345345345345344779e-01 -1.032146328318120782e-01
5.355355355355355673e-01 -1.061571989216475165e-01
5.365365365365365458e-01 -1.090955657126686379e-01
5.375375375375375242e-01 -1.120296169708349665e-01
5.385385385385385026e-01 -1.149592366328172771e-01
5.395395395395394811e-01 -1.178843088105880343e-01
5.405405405405405705e-01 -1.208047177960065721e-01
5.415415415415415490e-01 -1.237203480653952387e-01
5.425425425425425274e-01 -1.266310842841102957e-01
5.435435435435435059e-01 -1.295368113111035058e-01
5.445445445445444843e-01 -1.324374142034774327e-01
5.455455455455455738e-01 -1.353327782210317076e-01
5.465465465465465522e-01 -1.382227888308014963e-01
5.475475475475475307e-01 -1.411073317115892900e-01
5.485485485485485091e-01 -1.439862927584863173e-01
5.495495495495495986e-01 -1.468595580873866546e-01
5.505505505505505770e-01 -1.497270140394913462e-01
5.515515515515515554e-01 -1.525885471858056119e-01
5.525525525525525339e-01 -1.554440443316249254e-01
5.535535535535535123e-01 -1.582933925210136261e-01
5.545545545545546018e-01 -1.611364790412720682e-01
5.555555555555555802e-01 -1.639731914273954150e-01
5.565565565565565587e-01 -1.668034174665232738e-01
5.575575575575575371e-01 -1.696270452023778963e-01
5.585585585585585155e-01 -1.724439629396930240e-01
5.595595595595596050e-01 -1.752540592486323823e-01
5.605605605605605835e-01 -1.780572229691968211e-01
5.615615615615615619e-01 -1.808533432156226028e-01
5.625625625625625403e-01 -1.836423093807674767e-01
5.635635635635635188e-01 -1.864240111404853184e-01
5.645645645645646082e-01 -1.891983384579911387e-01
5.655655655655655867e-01 -1.919651815882126855e-01
5.665665665665665651e-01 -1.947244310821331370e-01
5.675675675675675436e-01 -1.974759777911195002e-01
5.685685685685685220e-01 -2.002197128712411567e-01
5.695695695695696115e-01 -2.029555277875747799e-01
5.705705705705705899e-01 -2.056833143184966517e-01
5.715715715715715683e-01 -2.084029645599665692e-01
5.725725725725725468e-01 -2.111143709297934878e-01
5.735735735735735252e-01 -2.138174261718923663e-01
5.745745745745746147e-01 -2.165120233605270506e-01
5.755755755755755931e-01 -2.191980559045389187e-01
5.765765765765765716e-01 -2.218754175515646465e-01
5.775775775775775500e-01 -2.245440023922389838e-01
5.785785785785785285e-01 -2.272037048643835710e-01
5.795795795795796179e-01 -2.298544197571832925e-01
5.805805805805805964e-01 -2.324960422153476147e-01
5.815815815815815748e-01 -2.351284677432591563e-01
5.825825825825825532e-01 -2.377515922091067158e-01
5.835835835835835317e-01 -2.403653118490044205e-01
5.845845845845846211e-01 -2.429695232710972763e-01
5.855855855855855996e-01 -2.455641234596487310e-01
5.865865865865865780e-01 -2.481490097791188842e-01
5.875875875875875565e-01 -2.507240799782220475e-01
5.885885885885885349e-01 -2.532892321939725910e-01
5.895895895895896244e-01 -2.558443649557141653e-01
5.905905905905906028e-01 -2.583893771891333513e-01
5.915915915915915813e-01 -2.609241682202583790e-01
5.925925925925925597e-01 -2.634486377794411638e-01
5.935935935935935381e-01 -2.659626860053241337e-01
5.945945945945946276e-01 -2.684662134487900143e-01
5.955955955955956060e-01 -2.709591210768954594e-01
5.965965965965965845e-01 -2.734413102767896397e-01
5.975975975975975629e-01 -2.759126828596142333e-01
5.985985985985985414e-01 -2.783731410643875415e-01
5.995995995995996308e-01 -2.808225875618728939e-01
6.006006006006006093e-01 -2.832609254584260161e-01
6.016016016016015877e-01 -2.856880582998307383e-01
6.026026026026025662e-01 -2.881038900751133336e-01
6.036036036036035446e-01 -2.905083252203402022e-01
6.046046046046046341e-01 -2.929012686223984030e-01
6.056056056056056125e-01 -2.952826256227576995e-01
6.066066066066065909e-01 -2.976523020212159532e-01
6.076076076076075694e-01 -3.000102040796241987e-01
6.086086086086086588e-01 -3.023562385255963991e-01
6.096096096096096373e-01 -3.046903125561964965e-01
6.106106106106106157e-01 -3.070123338416116954e-01
6.116116116116115942e-01 -3.093222105288043755e-01
6.126126126126125726e-01 -3.116198512451445191e-01
6.136136136136136621e-01 -3.139051651020252631e-01
6.146146146146146405e-01 -3.161780616984575243e-01
6.156156156156156189e-01 -3.184384511246463045e-01
6.166166166166165974e-01 -3.206862439655473462e-01
6.176176176176175758e-01 -3.229213513044044692e-01
6.186186186186186653e-01 -3.251436847262662577e-01
6.196196196196196437e-01 -3.273531563214828743e-01
6.206206206206206222e-01 -3.295496786891857766e-01
6.216216216216216006e-01 -3.317331649407430638e-01
6.226226226226225791e-01 -3.339035287031972277e-01
6.236236236236236685e-01 -3.360606841226819741e-01
6.246246246246246470e-01 -3.382045458678179517e-01
6.256256256256256254e-01 -3.403350291330884958e-01
6.266266266266266038e-01 -3.424520496421949445e-01
6.276276276276275823e-01 -3.445555236513891395e-01
6.286286286286286717e-01 -3.466453679527869425e-01
6.296296296296296502e-01 -3.487214998776593244e-01
6.306306306306306286e-01 -3.507838372997029164e-01
6.316316316316316071e-01 -3.528322986382885218e-01
6.326326326326325855e-01 -3.548668028616879244e-01
6.336336336336336750e-01 -3.568872694902803788e-01
6.346346346346346534e-01 -3.588936185997338990e-01
6.356356356356356319e-01 -3.608857708241697271e-01
6.366366366366366103e-01 -3.628636473592998235e-01
6.376376376376375887e-01 -3.648271699655446509e-01
6.386386386386386782e-01 -3.667762609711291977e-01
6.396396396396396566e-01 -3.687108432751525222e-01
6.406406406406406351e-01 -3.706308403506415883e-01
6.416416416416416135e-01 -3.725361762475759564e-01
6.426426426426425920e-01 -3.744267755958922139e-01
6.436436436436436814e-01 -3.763025636084667003e-01
6.446446446446446599e-01 -3.781634660840726969e-01
6.456456456456456383e-01 -3.800094094103158016e-01
6.466466466466466168e-01 -3.818403205665466538e-01
6.476476476476475952e-01 -3.836561271267490691e-01
6.486486486486486847e-01 -3.854567572624041372e-01
6.496496496496496631e-01 -3.872421397453323921e-01
6.506506506506506415e-01 -3.890122039505120033e-01
6.516516516516516200e-01 -3.907668798588709302e-01
6.526526526526525984e-01 -3.925060980600580951e-01
6.536536536536536879e-01 -3.942297897551888530e-01
6.546546546546546663e-01 -3.959378867595648721e-01
6.556556556556556448e-01 -3.976303215053740292e-01
6.566566566566566232e-01 -3.993070270443616065e-01
6.576576576576576016e-01 -4.009679370504780072e-01
6.586586586586586911e-01 -4.026129858225042657e-01
6.596596596596596696e-01 -4.042421082866494153e-01
6.606606606606606480e-01 -4.058552399991252058e-01
6.616616616616616264e-01 -4.074523171486955642e-01
6.626626626626626049e-01 -4.090332765592008535e-01
6.636636636636636943e-01 -4.105980556920560964e-01
6.646646646646646728e-01 -4.121465926487255516e-01
6.656656656656656512e-01 -4.136788261731716432e-01
6.666666666666666297e-01 -4.151946956542767464e-01
6.676676676676676081e-01 -4.166941411282424346e-01
6.686686686686686976e-01 -4.181771032809605826e-01
6.696696696696696760e-01 -4.196435234503588241e-01
6.706706706706706544e-01 -4.210933436287231935e-01
6.716716716716716329e-01 -4.225265064649912916e-01
6.726726726726726113e-01 -4.239429552670206380e-01
6.736736736736737008e-01 -4.253426340038328202e-01
6.746746746746746792e-01 -4.267254873078281663e-01
6.756756756756756577e-01 -4.280914604769769927e-01
6.766766766766766361e-01 -4.294404994769833728e-01
6.776776776776777256e-01 -4.307725509434228717e-01
6.786786786786787040e-01 -4.320875621838516922e-01
6.796796796796796825e-01 -4.333854811798937834e-01
6.806806806806806609e-01 -4.346662565892969732e-01
6.816816816816816393e-01 -4.359298377479635667e-01
6.826826826826827288e-01 -4.371761746719557418e-01
6.836836836836837072e-01 -4.384052180594716908e-01
6.846846846846846857e-01 -4.396169192927962266e-01
6.856856856856856641e-01 -4.408112304402245218e-01
6.866866866866866426e-01 -4.419881042579575925e-01
6.876876876876877320e-01 -4.431474941919708033e-01
6.886886886886887105e-01 -4.442893543798559497e-01
6.896896896896896889e-01 -4.454136396526358066e-01
6.906906906906906674e-01 -4.465203055365499218e-01
6.916916916916916458e-01 -4.476093082548147084e-01
6.926926926926927353e-01 -4.486806047293550592e-01
6.936936936936937137e-01 -4.497341525825071518e-01
6.946946946946946921e-01 -4.507699101386969387e-01
6.956956956956956706e-01 -4.517878364260872193e-01
6.966966966966966490e-01 -4.527878911781983984e-01
6.976976976976977385e-01 -4.537700348355023228e-01
6.986986986986987169e-01 -4.547342285469861412e-01
6.996996996996996954e-01 -4.556804341716892415e-01
7.007007007007006738e-01 -4.566086142802128767e-01
7.017017017017016522e-01 -4.575187321561999254e-01
7.027027027027027417e-01 -4.584107517977875079e-01
7.037037037037037202e-01 -4.592846379190309580e-01
7.047047047047046986e-01 -4.601403559513003727e-01
7.057057057057056770e-01 -4.609778720446470746e-01
7.067067067067066555e-01 -4.617971530691433180e-01
7.077077077077077449e-01 -4.625981666161925188e-01
7.087087087087087234e-01 -4.633808809998111733e-01
7.097097097097097018e-01 -4.641452652578826887e-01
7.107107107107106803e-01 -4.648912891533819036e-01
7.117117117117116587e-01 -4.656189231755707980e-01
7.127127127127127482e-01 -4.663281385411667257e-01
7.137137137137137266e-01 -4.670189071954801707e-01
7.147147147147147050e-01 -4.676912018135249149e-01
7.157157157157156835e-01 -4.683449958010991176e-01
7.167167167167166619e-01 -4.689802632958366968e-01
7.177177177177177514e-01 -4.695969791682312322e-01
7.187187187187187298e-01 -4.701951190226291155e-01
7.197197197197197083e-01 -4.707746591981954998e-01
7.207207207207206867e-01 -4.713355767698491627e-01
7.217217217217216652e-01 -4.718778495491705582e-01
7.227227227227227546e-01 -4.724014560852786149e-01
7.237237237237237331e-01 -4.729063756656796125e-01
7.247247247247247115e-01 -4.733925883170868043e-01
7.257257257257256899e-01 -4.738600748062098411e-01
7.267267267267266684e-01 -4.743088166405163286e-01
7.277277277277277578e-01 -4.747387960689626873e-01
7.287287287287287363e-01 -4.751499960826967017e-01
7.297297297297297147e-01 -4.755424004157304263e-01
7.307307307307306932e-01 -4.759159935455832824e-01
7.317317317317316716e-01 -4.762707606938964000e-01
7.327327327327327611e-01 -4.766066878270169282e-01
7.337337337337337395e-01 -4.769237616565536464e-01
7.347347347347347180e-01 -4.772219696399019329e-01
7.357357357357356964e-01 -4.775012999807404790e-01
7.367367367367367859e-01 -4.777617416294976938e-01
7.377377377377377643e-01 -4.780032842837889651e-01
7.387387387387387427e-01 -4.782259183888237231e-01
7.397397397397397212e-01 -4.784296351377841372e-01
7.407407407407406996e-01 -4.786144264721726715e-01
7.417417417417417891e-01 -4.787802850821316625e-01
7.427427427427427675e-01 -4.789272044067319767e-01
7.437437437437437460e-01 -4.790551786342324148e-01
7.447447447447447244e-01 -4.791642027023101935e-01
7.457457457457457028e-01 -4.792542722982607306e-01
7.467467467467467923e-01 -4.793253838591683413e-01
7.477477477477477708e-01 -4.793775345720471259e-01
7.487487487487487492e-01 -4.794107223739524359e-01
7.497497497497497276e-01 -4.794249459520625312e-01
7.507507507507507061e-01 -4.794202047437299830e-01
7.517517517517517955e-01 -4.793964989365046003e-01
7.527527527527527740e-01 -4.793538294681254919e-01
7.537537537537537524e-01 -4.792921980264844284e-01
7.547547547547547309e-01 -4.792116070495586189e-01
7.557557557557557093e-01 -4.791120597253145652e-01
7.567567567567567988e-01 -4.789935599915818298e-01
7.577577577577577772e-01 -4.788561125358974380e-01
7.587587587587587556e-01 -4.786997227953201373e-01
7.597597597597597341e-01 -4.785243969562157917e-01
7.607607607607607125e-01 -4.783301419540119670e-01
7.617617617617618020e-01 -4.781169654729243712e-01
7.627627627627627804e-01 -4.778848759456523765e-01
7.637637637637637589e-01 -4.776338825530453969e-01
7.647647647647647373e-01 -4.773639952237404005e-01
7.657657657657657158e-01 -4.770752246337680580e-01
7.667667667667668052e-01 -4.767675822061313573e-01
7.677677677677677837e-01 -4.764410801103535764e-01
7.687687687687687621e-01 -4.760957312619963355e-01
7.697697697697697405e-01 -4.757315493221492830e-01
7.707707707707707190e-01 -4.753485486968895279e-01
7.717717717717718084e-01 -4.749467445367115404e-01
7.727727727727727869e-01 -4.745261527359284082e-01
7.737737737737737653e-01 -4.740867899320424517e-01
7.747747747747747438e-01 -4.736286735050874164e-01
7.757757757757757222e-01 -4.731518215769408564e-01
7.767767767767768117e-01 -4.726562530106074300e-01
7.777777777777777901e-01 -4.721419874094728297e-01
7.787787787787787686e-01 -4.716090451165276254e-01
7.797797797797797470e-01 -4.710574472135636293e-01
7.807807807807807254e-01 -4.704872155203389528e-01
7.817817817817818149e-01 -4.698983725937153633e-01
7.827827827827827933e-01 -4.692909417267663863e-01
7.837837837837837718e-01 -4.686649469478548768e-01
7.847847847847847502e-01 -4.680204130196832790e-01
7.857857857857857287e-01 -4.673573654383140763e-01
7.867867867867868181e-01 -4.666758304321606543e-01
7.877877877877877966e-01 -4.659758349609505745e-01
7.887887887887887750e-01 -4.652574067146585945e-01
7.897897897897897534e-01 -4.645205741124112664e-01
7.907907907907907319e-01 -4.637653663013630023e-01
7.917917917917918214e-01 -4.629918131555429972e-01
7.927927927927927998e-01 -4.621999452746738957e-01
7.937937937937937782e-01 -4.613897939829602057e-01
7.947947947947947567e-01 -4.605613913278506222e-01
7.957957957957957351e-01 -4.597147700787692082e-01
7.967967967967968246e-01 -4.588499637258198205e-01
7.977977977977978030e-01 -4.579670064784610584e-01
7.987987987987987815e-01 -4.570659332641529016e-01
7.997997997997997599e-01 -4.561467797269749824e-01
8.008008008008007383e-01 -4.552095822262175462e-01
8.018018018018018278e-01 -4.542543778349415473e-01
8.028028028028028062e-01 -4.532812043385136547e-01
8.038038038038037847e-01 -4.522901002331109477e-01
8.048048048048047631e-01 -4.512811047241978013e-01
8.058058058058058526e-01 -4.502542577249751266e-01
8.068068068068068310e-01 -4.492095998548026881e-01
8.078078078078078095e-01 -4.481471724375902244e-01
8.088088088088087879e-01 -4.470670175001644209e-01
8.098098098098097664e-01 -4.459691777706060734e-01
8.108108108108108558e-01 -4.448536966765590517e-01
8.118118118118118343e-01 -4.437206183435137286e-01
8.128128128128128127e-01 -4.425699875930608762e-01
8.138138138138137911e-01 -4.414018499411180851e-01
8.148148148148147696e-01 -4.402162515961298705e-01
8.158158158158158590e-01 -4.390132394572400787e-01
8.168168168168168375e-01 -4.377928611124364267e-01
8.178178178178178159e-01 -4.365551648366671755e-01
8.188188188188187944e-01 -4.353001995899331567e-01
8.198198198198197728e-01 -4.340280150153493222e-01
8.208208208208208623e-01 -4.327386614371824258e-01
8.218218218218218407e-01 -4.314321898588597270e-01
8.228228228228228192e-01 -4.301086519609509939e-01
8.238238238238237976e-01 -4.287681000991246938e-01
8.248248248248247760e-01 -4.274105873020772051e-01
8.258258258258258655e-01 -4.260361672694343294e-01
8.268268268268268439e-01 -4.246448943696276568e-01
8.278278278278278224e-01 -4.232368236377442305e-01
8.288288288288288008e-01 -4.218120107733481228e-01
8.298298298298297793e-01 -4.203705121382788623e-01
8.308308308308308687e-01 -4.189123847544203305e-01
8.318318318318318472e-01 -4.174376863014465644e-01
8.328328328328328256e-01 -4.159464751145387496e-01
8.338338338338338041e-01 -4.144388101820788428e-01
8.348348348348347825e-01 -4.129147511433150508e-01
8.358358358358358720e-01 -4.113743582860034942e-01
8.368368368368368504e-01 -4.098176925440233376e-01
8.378378378378378288e-01 -4.082448154949652741e-01
8.388388388388388073e-01 -4.066557893576977500e-01
8.398398398398397857e-01 -4.050506769899036019e-01
8.408408408408408752e-01 -4.034295418855945448e-01
8.418418418418418536e-01 -4.017924481726000696e-01
8.428428428428428321e-01 -4.001394606100300844e-01
8.438438438438438105e-01 -3.984706445857125190e-01
8.448448448448447889e-01 -3.967860661136085598e-01
8.458458458458458784e-01 -3.950857918311991290e-01
8.468468468468468568e-01 -3.933698889968508805e-01
8.478478478478478353e-01 -3.916384254871547177e-01
8.488488488488488137e-01 -3.898914697942404417e-01
8.498498498498497922e-01 -3.881290910230674740e-01
8.508508508508508816e-01 -3.863513588886923755e-01
8.518518518518518601e-01 -3.845583437135098870e-01
8.528528528528528385e-01 -3.827501164244712650e-01
8.538538538538538170e-01 -3.809267485502794148e-01
8.548548548548547954e-01 -3.790883122185583765e-01
8.558558558558558849e-01 -3.772348801530002738e-01
8.568568568568568633e-01 -3.753665256704905029e-01
8.578578578578578417e-01 -3.734833226782042770e-01
8.588588588588588202e-01 -3.715853456706850189e-01
8.598598598598597986e-01 -3.696726697268980510e-01
8.608608608608608881e-01 -3.677453705072588064e-01
8.618618618618618665e-01 -3.658035242506414986e-01
8.628628628628628450e-01 -3.638472077713631458e-01
8.638638638638638234e-01 -3.618764984561438358e-01
8.648648648648649129e-01 -3.598914742610458961e-01
8.658658658658658913e-01 -3.578922137083925259e-01
8.668668668668668698e-01 -3.558787958836577281e-01
8.678678678678678482e-01 -3.538513004323404210e-01
8.688688688688688266e-01 -3.518098075568137917e-01
8.698698698698699161e-01 -3.497543980131513353e-01
8.708708708708708945e-01 -3.476851531079339641e-01
8.718718718718718730e-01 -3.456021546950331924e-01
8.728728728728728514e-01 -3.435054851723721714e-01
8.738738738738738299e-01 -3.413952274786673513e-01
8.748748748748749193e-01 -3.392714650901477169e-01
8.758758758758758978e-01 -3.371342820172527066e-01
8.768768768768768762e-01 -3.349837628013074275e-01
8.778778778778778547e-01 -3.328199925111809954e-01
8.788788788788788331e-01 -3.306430567399191167e-01
8.798798798798799226e-01 -3.284530416013589083e-01
8.808808808808809010e-01 -3.262500337267246198e-01
8.818818818818818794e-01 -3.240341202611969895e-01
8.828828828828828579e-01 -3.218053888604682222e-01
8.838838838838838363e-01 -3.195639276872752621e-01
8.848848848848849258e-01 -3.173098254079098623e-01
8.858858858858859042e-01 -3.150431711887136665e-01
8.868868868868868827e-01 -3.127640546925498088e-01
8.878878878878878611e-01 -3.104725660752558070e-01
8.888888888888888395e-01 -3.081687959820774703e-01
8.898898898898899290e-01 -3.058528355440841007e-01
8.908908908908909074e-01 -3.035247763745629879e-01
8.918918918918918859e-01 -3.011847105653942536e-01
8.928928928928928643e-01 -2.988327306834103192e-01
8.938938938938938428e-01 -2.964689297667320589e-01
8.948948948948949322e-01 -2.940934013210887432e-01
8.958958958958959107e-01 -2.917062393161218847e-01
8.968968968968968891e-01 -2.893075381816639924e-01
8.978978978978978676e-01 -2.868973928040052801e-01
8.988988988988988460e-01 -2.844758985221411685e-01
8.998998998998999355e-01 -2.820431511239983591e-01
9.009009009009009139e-01 -2.795992468426482525e-01
9.019019019019018923e-01 -2.771442823524991050e-01
9.029029029029028708e-01 -2.746783547654710889e-01
9.039039039039038492e-01 -2.722015616271557525e-01
9.049049049049049387e-01 -2.697140009129577187e-01
9.059059059059059171e-01 -2.672157710242185624e-01
9.069069069069068956e-01 -2.647069707843232589e-01
9.079079079079078740e-01 -2.621876994347933643e-01
9.089089089089088525e-01 -2.596580566313586025e-01
9.099099099099099419e-01 -2.571181424400169058e-01
9.109109109109109204e-01 -2.545680573330754703e-01
9.119119119119118988e-01 -2.520079021851751588e-01
9.129129129129128772e-01 -2.494377782693012469e-01
9.139139139139138557e-01 -2.468577872527781547e-01
9.149149149149149451e-01 -2.442680311932454995e-01
9.159159159159159236e-01 -2.416686125346231839e-01
9.169169169169169020e-01 -2.390596341030580274e-01
9.179179179179178805e-01 -2.364411991028556315e-01
9.189189189189188589e-01 -2.338134111123984782e-01
9.199199199199199484e-01 -2.311763740800493461e-01
9.209209209209209268e-01 -2.285301923200387941e-01
9.219219219219219053e-01 -2.258749705083376025e-01
9.229229229229228837e-01 -2.232108136785185271e-01
9.239239239239238621e-01 -2.205378272175986809e-01
9.249249249249249516e-01 -2.178561168618732002e-01
9.259259259259259300e-01 -2.151657886927314522e-01
9.269269269269269085e-01 -2.124669491324600590e-01
9.279279279279278869e-01 -2.097597049400338476e-01
9.289289289289288654e-01 -2.070441632068937832e-01
9.299299299299299548e-01 -2.043204313527082205e-01
9.309309309309309333e-01 -2.015886171211262179e-01
9.319319319319319117e-01 -1.988488285755143081e-01
9.329329329329328901e-01 -1.961011740946808635e-01
9.339339339339339796e-01 -1.933457623685908566e-01
9.349349349349349581e-01 -1.905827023940656062e-01
9.359359359359359365e-01 -1.878121034704700598e-01
9.369369369369369149e-01 -1.850340751953901963e-01
9.379379379379378934e-01 -1.822487274602986596e-01
9.389389389389389828e-01 -1.794561704462050988e-01
9.399399399399399613e-01 -1.766565146193003755e-01
9.409409409409409397e-01 -1.738498707265856424e-01
9.419419419419419182e-01 -1.710363497914904329e-01
9.429429429429428966e-01 -1.682160631094833936e-01
9.439439439439439861e-01 -1.653891222436667807e-01
9.449449449449449645e-01 -1.625556390203663493e-01
9.459459459459459429e-01 -1.597157255247046159e-01
9.469469469469469214e-01 -1.568694940961704865e-01
9.479479479479478998e-01 -1.540170573241718133e-01
9.489489489489489893e-01 -1.511585280435848444e-01
9.499499499499499677e-01 -1.482940193302892951e-01
9.509509509509509462e-01 -1.454236444966943431e-01
9.519519519519519246e-01 -1.425475170872589348e-01
9.529529529529529031e-01 -1.396657508739976294e-01
9.539539539539539925e-01 -1.367784598519810602e-01
9.549549549549549710e-01 -1.338857582348277342e-01
9.559559559559559494e-01 -1.309877604501848147e-01
9.569569569569569278e-01 -1.280845811352008257e-01
9.579579579579579063e-01 -1.251763351319935547e-01
9.589589589589589957e-01 -1.222631374831038842e-01
9.599599599599599742e-01 -1.193451034269480959e-01
9.609609609609609526e-01 -1.164223483932579351e-01
9.619619619619619311e-01 -1.134949879985137355e-01
9.629629629629629095e-01 -1.105631380413717724e-01
9.639639639639639990e-01 -1.076269144980844111e-01
9.649649649649649774e-01 -1.046864335179115424e-01
9.659659659659659559e-01 -1.017418114185247857e-01
9.669669669669669343e-01 -9.879316468140916796e-02
9.679679679679679127e-01 -9.584060994725253357e-02
9.689689689689690022e-01 -9.288426401133237365e-02
9.699699699699699806e-01 -8.992424381889860263e-02
9.709709709709709591e-01 -8.696066646054254057e-02
9.719719719719719375e-01 -8.399364916756803245e-02
9.729729729729729160e-01 -8.102330930735492098e-02
9.739739739739740054e-01 -7.804976437871334605e-02
9.749749749749749839e-01 -7.507313200723877977e-02
9.759759759759759623e-01 -7.209352994065779119e-02
9.769769769769769407e-01 -6.911107604416942551e-02
9.779779779779779192e-01 -6.612588829578355809e-02
9.789789789789790087e-01 -6.313808478165490456e-02
9.799799799799799871e-01 -6.014778369141099423e-02
9.809809809809809655e-01 -5.715510331347557066e-02
9.819819819819819440e-01 -5.416016203039244331e-02
9.829829829829829224e-01 -5.116307831413959700e-02
9.839839839839840119e-01 -4.816397072144357888e-02
9.849849849849849903e-01 -4.516295788909271275e-02
9.859859859859859688e-01 -4.216015852923902379e-02
9.869869869869869472e-01 -3.915569142470529118e-02
9.879879879879879256e-01 -3.614967542428712544e-02
9.889889889889890151e-01 -3.314222943804869675e-02
9.899899899899899935e-01 -3.013347243262189806e-02
9.909909909909909720e-01 -2.712352342649910000e-02
9.919919919919919504e-01 -2.411250148532422671e-02
9.929929929929930399e-01 -2.110052571718324874e-02
9.939939939939940183e-01 -1.808771526789556758e-02
9.949949949949949968e-01 -1.507418931629582112e-02
9.959959959959959752e-01 -1.206006706952246141e-02
9.969969969969969537e-01 -9.045467758303071121e-03
9.979979979979980431e-01 -6.030510632234951235e-03
9.989989989989990216e-01 -3.015314955070887669e-03
1.000000000000000000e+00 -1.174253902562266160e-16
