# Supplementary material for: A generalized density-modulated twist-splay-bend phase of banana-shaped particles
Source: Nat Commun. 2021 Apr 12;12:2157. doi: 10.1038/s41467-021-22413-8 (PMC8041804; doi:10.1038/s41467-021-22413-8)
Supplement: Supplementary file 3 — Source Data [file 41467_2021_22413_MOESM3_ESM.zip › SourceDataFile/SupplementaryFigure2/SupplementaryFigure2a/nz_0.5.txt]

0.000000000000000000e+00 1.000000000000000000e+00
1.001001001001000992e-03 9.999954539275275334e-01
2.002002002002001985e-03 9.999818163054338127e-01
3.003003003003002977e-03 9.999590889196585675e-01
4.004004004004003969e-03 9.999272747466581013e-01
5.005005005005004962e-03 9.998863779532435325e-01
6.006006006006005954e-03 9.998364038963512002e-01
7.007007007007006946e-03 9.997773591227491208e-01
8.008008008008007939e-03 9.997092513686768323e-01
9.009009009009008931e-03 9.996320895594199563e-01
1.001001001001000992e-02 9.995458838088185916e-01
1.101101101101101092e-02 9.994506454187098710e-01
1.201201201201201191e-02 9.993463868783029058e-01
1.301301301301301290e-02 9.992331218634885603e-01
1.401401401401401389e-02 9.991108652360805031e-01
1.501501501501501488e-02 9.989796330429905336e-01
1.601601601601601588e-02 9.988394425153344081e-01
1.701701701701701513e-02 9.986903120674702761e-01
1.801801801801801786e-02 9.985322612959691702e-01
1.901901901901902059e-02 9.983653109785144419e-01
2.002002002002001985e-02 9.981894830727336965e-01
2.102102102102101910e-02 9.980048007149587841e-01
2.202202202202202183e-02 9.978112882189164035e-01
2.302302302302302456e-02 9.976089710743468730e-01
2.402402402402402382e-02 9.973978759455504051e-01
2.502502502502502307e-02 9.971780306698617702e-01
2.602602602602602580e-02 9.969494642560511322e-01
2.702702702702702853e-02 9.967122068826511638e-01
2.802802802802802778e-02 9.964662898962090010e-01
2.902902902902902704e-02 9.962117458094631450e-01
3.003003003003002977e-02 9.959486082994439826e-01
3.103103103103103250e-02 9.956769122054970333e-01
3.203203203203203175e-02 9.953966935272282601e-01
3.303303303303303101e-02 9.951079894223702205e-01
3.403403403403403027e-02 9.948108382045690590e-01
3.503503503503503647e-02 9.945052793410902314e-01
3.603603603603603572e-02 9.941913534504421834e-01
3.703703703703703498e-02 9.938691022999178726e-01
3.803803803803804118e-02 9.935385688030522466e-01
3.903903903903904044e-02 9.931997970169943457e-01
4.004004004004003969e-02 9.928528321397945833e-01
4.104104104104103895e-02 9.924977205076027653e-01
4.204204204204203821e-02 9.921345095917805113e-01
4.304304304304304440e-02 9.917632479959217484e-01
4.404404404404404366e-02 9.913839854527836115e-01
4.504504504504504292e-02 9.909967728211254157e-01
4.604604604604604912e-02 9.906016620824538155e-01
4.704704704704704837e-02 9.901987063376737064e-01
4.804804804804804763e-02 9.897879598036427584e-01
4.904904904904904689e-02 9.893694778096294717e-01
5.005005005005004615e-02 9.889433167936713120e-01
5.105105105105105234e-02 9.885095342988334810e-01
5.205205205205205160e-02 9.880681889693659903e-01
5.305305305305305086e-02 9.876193405467572628e-01
5.405405405405405705e-02 9.871630498656831509e-01
5.505505505505505631e-02 9.866993788498502616e-01
5.605605605605605557e-02 9.862283905077309232e-01
5.705705705705705483e-02 9.857501489281887963e-01
5.805805805805805409e-02 9.852647192759937944e-01
5.905905905905906028e-02 9.847721677872245394e-01
6.006006006006005954e-02 9.842725617645555758e-01
6.106106106106105880e-02 9.837659695724296771e-01
6.206206206206206499e-02 9.832524606321114691e-01
6.306306306306305731e-02 9.827321054166220371e-01
6.406406406406406351e-02 9.822049754455520754e-01
6.506506506506506970e-02 9.816711432797518011e-01
6.606606606606606202e-02 9.811306825158961908e-01
6.706706706706706822e-02 9.805836677809229851e-01
6.806806806806806054e-02 9.800301747263426844e-01
6.906906906906906674e-02 9.794702800224169836e-01
7.007007007007007293e-02 9.789040613522059786e-01
7.107107107107106525e-02 9.783315974054794806e-01
7.207207207207207145e-02 9.777529678724938833e-01
7.307307307307307764e-02 9.771682534376281426e-01
7.407407407407406996e-02 9.765775357728820882e-01
7.507507507507507616e-02 9.759808975312302959e-01
7.607607607607608236e-02 9.753784223398324071e-01
7.707707707707707467e-02 9.747701947930977884e-01
7.807807807807808087e-02 9.741563004455997543e-01
7.907907907907907319e-02 9.735368258048414658e-01
8.008008008008007939e-02 9.729118583238673956e-01
8.108108108108108558e-02 9.722814863937215835e-01
8.208208208208207790e-02 9.716457993357475731e-01
8.308308308308308410e-02 9.710048873937309200e-01
8.408408408408407642e-02 9.703588417258793841e-01
8.508508508508508261e-02 9.697077543966406976e-01
8.608608608608608881e-02 9.690517183683553526e-01
8.708708708708708113e-02 9.683908274927406357e-01
8.808808808808808732e-02 9.677251765022067964e-01
8.908908908908909352e-02 9.670548610010003543e-01
9.009009009009008584e-02 9.663799774561738776e-01
9.109109109109109204e-02 9.657006231883803471e-01
9.209209209209209823e-02 9.650168963624888852e-01
9.309309309309309055e-02 9.643288959780202951e-01
9.409409409409409675e-02 9.636367218594009687e-01
9.509509509509508907e-02 9.629404746460318298e-01
9.609609609609609526e-02 9.622402557821709834e-01
9.709709709709710146e-02 9.615361675066279590e-01
9.809809809809809378e-02 9.608283128422675512e-01
9.909909909909909997e-02 9.601167955853203706e-01
1.001001001001000923e-01 9.594017202944997713e-01
1.011011011011010985e-01 9.586831922799212702e-01
1.021021021021021047e-01 9.579613175918244572e-01
1.031031031031030970e-01 9.572362030090928453e-01
1.041041041041041032e-01 9.565079560275728809e-01
1.051051051051051094e-01 9.557766848481882294e-01
1.061061061061061017e-01 9.550424983648470034e-01
1.071071071071071079e-01 9.543055061521422688e-01
1.081081081081081141e-01 9.535658184528426062e-01
1.091091091091091064e-01 9.528235461651709537e-01
1.101101101101101126e-01 9.520788008298700644e-01
1.111111111111111049e-01 9.513316946170545796e-01
1.121121121121121111e-01 9.505823403128453863e-01
1.131131131131131173e-01 9.498308513057869273e-01
1.141141141141141097e-01 9.490773415730452411e-01
1.151151151151151159e-01 9.483219256663856234e-01
1.161161161161161082e-01 9.475647186979272441e-01
1.171171171171171144e-01 9.468058363256760535e-01
1.181181181181181206e-01 9.460453947388318685e-01
1.191191191191191129e-01 9.452835106428710832e-01
1.201201201201201191e-01 9.445203012444020052e-01
1.211211211211211253e-01 9.437558842357925970e-01
1.221221221221221176e-01 9.429903777795707320e-01
1.231231231231231238e-01 9.422239004925938577e-01
1.241241241241241300e-01 9.414565714299898413e-01
1.251251251251251362e-01 9.406885100688667789e-01
1.261261261261261146e-01 9.399198362917919880e-01
1.271271271271271208e-01 9.391506703700388536e-01
1.281281281281281270e-01 9.383811329466030804e-01
1.291291291291291332e-01 9.376113450189862419e-01
1.301301301301301394e-01 9.368414279217471829e-01
1.311311311311311179e-01 9.360715033088219394e-01
1.321321321321321240e-01 9.353016931356115116e-01
1.331331331331331302e-01 9.345321196408381548e-01
1.341341341341341364e-01 9.337629053281707447e-01
1.351351351351351426e-01 9.329941729476185497e-01
1.361361361361361211e-01 9.322260454766969628e-01
1.371371371371371273e-01 9.314586461013620866e-01
1.381381381381381335e-01 9.306920981967184980e-01
1.391391391391391397e-01 9.299265253074991966e-01
1.401401401401401459e-01 9.291620511283206207e-01
1.411411411411411521e-01 9.283987994837119562e-01
1.421421421421421305e-01 9.276368943079229545e-01
1.431431431431431367e-01 9.268764596245095966e-01
1.441441441441441429e-01 9.261176195257012633e-01
1.451451451451451491e-01 9.253604981515500816e-01
1.461461461461461553e-01 9.246052196688662184e-01
1.471471471471471337e-01 9.238519082499390134e-01
1.481481481481481399e-01 9.231006880510500556e-01
1.491491491491491461e-01 9.223516831907777602e-01
1.501501501501501523e-01 9.216050177280978861e-01
1.511511511511511585e-01 9.208608156402828815e-01
1.521521521521521647e-01 9.201192008006040535e-01
1.531531531531531432e-01 9.193802969558382276e-01
1.541541541541541493e-01 9.186442277035841153e-01
1.551551551551551555e-01 9.179111164693928293e-01
1.561561561561561617e-01 9.171810864837144361e-01
1.571571571571571679e-01 9.164542607586667611e-01
1.581581581581581464e-01 9.157307620646303326e-01
1.591591591591591526e-01 9.150107129066737954e-01
1.601601601601601588e-01 9.142942355008156774e-01
1.611611611611611650e-01 9.135814517501260612e-01
1.621621621621621712e-01 9.128724832206750461e-01
1.631631631631631496e-01 9.121674511173332167e-01
1.641641641641641558e-01 9.114664762594282266e-01
1.651651651651651620e-01 9.107696790562662681e-01
1.661661661661661682e-01 9.100771794825222027e-01
1.671671671671671744e-01 9.093890970535056795e-01
1.681681681681681528e-01 9.087055508003102355e-01
1.691691691691691590e-01 9.080266592448509311e-01
1.701701701701701652e-01 9.073525403747990659e-01
1.711711711711711714e-01 9.066833116184199737e-01
1.721721721721721776e-01 9.060190898193222209e-01
1.731731731731731838e-01 9.053599912111246484e-01
1.741741741741741623e-01 9.047061313920508052e-01
1.751751751751751685e-01 9.040576252994571016e-01
1.761761761761761746e-01 9.034145871843043407e-01
1.771771771771771808e-01 9.027771305855801787e-01
1.781781781781781870e-01 9.021453683046811722e-01
1.791791791791791655e-01 9.015194123797642956e-01
1.801801801801801717e-01 9.008993740600754752e-01
1.811811811811811779e-01 9.002853637802652464e-01
1.821821821821821841e-01 8.996774911347011905e-01
1.831831831831831903e-01 8.990758648517860330e-01
1.841841841841841965e-01 8.984805927682912863e-01
1.851851851851851749e-01 8.978917818037165377e-01
1.861861861861861811e-01 8.973095379346854861e-01
1.871871871871871873e-01 8.967339661693862762e-01
1.881881881881881935e-01 8.961651705220694542e-01
1.891891891891891997e-01 8.956032539876125353e-01
1.901901901901901781e-01 8.950483185161624000e-01
1.911911911911911843e-01 8.945004649878655067e-01
1.921921921921921905e-01 8.939597931876985815e-01
1.931931931931931967e-01 8.934264017804085523e-01
1.941941941941942029e-01 8.929003882855756080e-01
1.951951951951951814e-01 8.923818490528075964e-01
1.961961961961961876e-01 8.918708792370801941e-01
1.971971971971971938e-01 8.913675727742325083e-01
1.981981981981981999e-01 8.908720223566291008e-01
1.991991991991992061e-01 8.903843194090025337e-01
2.002002002002001846e-01 8.899045540644854313e-01
2.012012012012011908e-01 8.894328151408452676e-01
2.022022022022021970e-01 8.889691901169337607e-01
2.032032032032032032e-01 8.885137651093616418e-01
2.042042042042042094e-01 8.880666248494109016e-01
2.052052052052052156e-01 8.876278526601981689e-01
2.062062062062061940e-01 8.871975304340976587e-01
2.072072072072072002e-01 8.867757386104383466e-01
2.082082082082082064e-01 8.863625561534865804e-01
2.092092092092092126e-01 8.859580605307243450e-01
2.102102102102102188e-01 8.855623276914369457e-01
2.112112112112111972e-01 8.851754320456204361e-01
2.122122122122122034e-01 8.847974464432212249e-01
2.132132132132132096e-01 8.844284421537185192e-01
2.142142142142142158e-01 8.840684888460611512e-01
2.152152152152152220e-01 8.837176545689721108e-01
2.162162162162162282e-01 8.833760057316275560e-01
2.172172172172172067e-01 8.830436070847264007e-01
2.182182182182182129e-01 8.827205217019585826e-01
2.192192192192192191e-01 8.824068109618817823e-01
2.202202202202202252e-01 8.821025345302215825e-01
2.212212212212212314e-01 8.818077503425998387e-01
2.222222222222222099e-01 8.815225145877064739e-01
2.232232232232232161e-01 8.812468816909213576e-01
2.242242242242242223e-01 8.809809042983978156e-01
2.252252252252252285e-01 8.807246332616178730e-01
2.262262262262262347e-01 8.804781176224264483e-01
2.272272272272272131e-01 8.802414045985558211e-01
2.282282282282282193e-01 8.800145395696480355e-01
2.292292292292292255e-01 8.797975660637854523e-01
2.302302302302302317e-01 8.795905257445350012e-01
2.312312312312312379e-01 8.793934583985173470e-01
2.322322322322322163e-01 8.792064019235071859e-01
2.332332332332332225e-01 8.790293923170713342e-01
2.342342342342342287e-01 8.788624636657546008e-01
2.352352352352352349e-01 8.787056481348169967e-01
2.362362362362362411e-01 8.785589759585316072e-01
2.372372372372372473e-01 8.784224754310470118e-01
2.382382382382382258e-01 8.782961728978229132e-01
2.392392392392392320e-01 8.781800927476406393e-01
2.402402402402402382e-01 8.780742574051980665e-01
2.412412412412412444e-01 8.779786873242901857e-01
2.422422422422422505e-01 8.778934009815815287e-01
2.432432432432432290e-01 8.778184148709748946e-01
2.442442442442442352e-01 8.777537434985774878e-01
2.452452452452452414e-01 8.776993993782720160e-01
2.462462462462462476e-01 8.776553930278906401e-01
2.472472472472472538e-01 8.776217329659989907e-01
2.482482482482482600e-01 8.775984257092886986e-01
2.492492492492492384e-01 8.775854757705827680e-01
2.502502502502502724e-01 8.775828856574527936e-01
2.512512512512512508e-01 8.775906558714519079e-01
2.522522522522522292e-01 8.776087849079599046e-01
2.532532532532532632e-01 8.776372692566450917e-01
2.542542542542542416e-01 8.776761034025390984e-01
2.552552552552552756e-01 8.777252798277257462e-01
2.562562562562562540e-01 8.777847890136418751e-01
2.572572572572572325e-01 8.778546194439899031e-01
2.582582582582582664e-01 8.779347576082592308e-01
2.592592592592592449e-01 8.780251880058528302e-01
2.602602602602602788e-01 8.781258931508207910e-01
2.612612612612612573e-01 8.782368535771919449e-01
2.622622622622622357e-01 8.783580478449043438e-01
2.632632632632632697e-01 8.784894525463291526e-01
2.642642642642642481e-01 8.786310423133836256e-01
2.652652652652652820e-01 8.787827898252289494e-01
2.662662662662662605e-01 8.789446658165477322e-01
2.672672672672672389e-01 8.791166390863958124e-01
2.682682682682682729e-01 8.792986765076229450e-01
2.692692692692692513e-01 8.794907430368555934e-01
2.702702702702702853e-01 8.796928017250369436e-01
2.712712712712712637e-01 8.799048137285153670e-01
2.722722722722722422e-01 8.801267383206761163e-01
2.732732732732732761e-01 8.803585329041078156e-01
2.742742742742742545e-01 8.806001530232965280e-01
2.752752752752752885e-01 8.808515523778391865e-01
2.762762762762762669e-01 8.811126828361688368e-01
2.772772772772773009e-01 8.813834944497818125e-01
2.782782782782782793e-01 8.816639354679595142e-01
2.792792792792792578e-01 8.819539523529749125e-01
2.802802802802802917e-01 8.822534897957745592e-01
2.812812812812812702e-01 8.825624907321268919e-01
2.822822822822823041e-01 8.828808963592268411e-01
2.832832832832832826e-01 8.832086461527466348e-01
2.842842842842842610e-01 8.835456778843233661e-01
2.852852852852852950e-01 8.838919276394714419e-01
2.862862862862862734e-01 8.842473298359115885e-01
2.872872872872873073e-01 8.846118172423034220e-01
2.882882882882882858e-01 8.849853209973721491e-01
2.892892892892892642e-01 8.853677706294185157e-01
2.902902902902902982e-01 8.857590940761994602e-01
2.912912912912912766e-01 8.861592177051699215e-01
2.922922922922923106e-01 8.865680663340730350e-01
2.932932932932932890e-01 8.869855632518683919e-01
2.942942942942942675e-01 8.874116302399855938e-01
2.952952952952953014e-01 8.878461875938932213e-01
2.962962962962962798e-01 8.882891541449690065e-01
2.972972972972973138e-01 8.887404472826626600e-01
2.982982982982982922e-01 8.891999829769360320e-01
2.992992992992992707e-01 8.896676758009720576e-01
3.003003003003003046e-01 8.901434389541388326e-01
3.013013013013012831e-01 8.906271842851964937e-01
3.023023023023023170e-01 8.911188223157374688e-01
3.033033033033032955e-01 8.916182622638456623e-01
3.043043043043043294e-01 8.921254120679642519e-01
3.053053053053053079e-01 8.926401784109603277e-01
3.063063063063062863e-01 8.931624667443734955e-01
3.073073073073073203e-01 8.936921813128390069e-01
3.083083083083082987e-01 8.942292251786708723e-01
3.093093093093093326e-01 8.947735002465965204e-01
3.103103103103103111e-01 8.953249072886289017e-01
3.113113113113112895e-01 8.958833459690668244e-01
3.123123123123123235e-01 8.964487148696110852e-01
3.133133133133133019e-01 8.970209115145849621e-01
3.143143143143143359e-01 8.975998323962494085e-01
3.153153153153153143e-01 8.981853730002014036e-01
3.163163163163162928e-01 8.987774278308434672e-01
3.173173173173173267e-01 8.993758904369160145e-01
3.183183183183183051e-01 8.999806534370803357e-01
3.193193193193193391e-01 9.005916085455424325e-01
3.203203203203203175e-01 9.012086465977076077e-01
3.213213213213212960e-01 9.018316575758560383e-01
3.223223223223223299e-01 9.024605306348285616e-01
3.233233233233233084e-01 9.030951541277135730e-01
3.243243243243243423e-01 9.037354156315269282e-01
3.253253253253253208e-01 9.043812019728719731e-01
3.263263263263262992e-01 9.050323992535744821e-01
3.273273273273273332e-01 9.056888928762816260e-01
3.283283283283283116e-01 9.063505675700156416e-01
3.293293293293293456e-01 9.070173074156754334e-01
3.303303303303303240e-01 9.076889958714757789e-01
3.313313313313313024e-01 9.083655157983182571e-01
3.323323323323323364e-01 9.090467494850834607e-01
3.333333333333333148e-01 9.097325786738388320e-01
3.343343343343343488e-01 9.104228845849531293e-01
3.353353353353353272e-01 9.111175479421111945e-01
3.363363363363363057e-01 9.118164489972218067e-01
3.373373373373373396e-01 9.125194675552101842e-01
3.383383383383383181e-01 9.132264829986910248e-01
3.393393393393393520e-01 9.139373743125140948e-01
3.403403403403403304e-01 9.146520201081747015e-01
3.413413413413413644e-01 9.153702986480869441e-01
3.423423423423423428e-01 9.160920878697096370e-01
3.433433433433433213e-01 9.168172654095216867e-01
3.443443443443443552e-01 9.175457086268414830e-01
3.453453453453453337e-01 9.182772946274834203e-01
3.463463463463463676e-01 9.190119002872485510e-01
3.473473473473473461e-01 9.197494022752435994e-01
3.483483483483483245e-01 9.204896770770232273e-01
3.493493493493493585e-01 9.212326010175525548e-01
3.503503503503503369e-01 9.219780502839839409e-01
3.513513513513513709e-01 9.227259009482459140e-01
3.523523523523523493e-01 9.234760289894392571e-01
3.533533533533533277e-01 9.242283103160369162e-01
3.543543543543543617e-01 9.249826207878842910e-01
3.553553553553553401e-01 9.257388362379966873e-01
3.563563563563563741e-01 9.264968324941514899e-01
3.573573573573573525e-01 9.272564854002711687e-01
3.583583583583583310e-01 9.280176708375951211e-01
3.593593593593593649e-01 9.287802647456377958e-01
3.603603603603603434e-01 9.295441431429309898e-01
3.613613613613613773e-01 9.303091821475472090e-01
3.623623623623623557e-01 9.310752579974034271e-01
3.633633633633633342e-01 9.318422470703426885e-01
3.643643643643643681e-01 9.326100259039921125e-01
3.653653653653653466e-01 9.333784712153954111e-01
3.663663663663663805e-01 9.341474599204196982e-01
3.673673673673673590e-01 9.349168691529337050e-01
3.683683683683683929e-01 9.356865762837582867e-01
3.693693693693693714e-01 9.364564589393867822e-01
3.703703703703703498e-01 9.372263950204750005e-01
3.713713713713713838e-01 9.379962627201010594e-01
3.723723723723723622e-01 9.387659405417927427e-01
3.733733733733733962e-01 9.395353073173245972e-01
3.743743743743743746e-01 9.403042422242812171e-01
3.753753753753753530e-01 9.410726248033904895e-01
3.763763763763763870e-01 9.418403349756236942e-01
3.773773773773773654e-01 9.426072530590633436e-01
3.783783783783783994e-01 9.433732597855409852e-01
3.793793793793793778e-01 9.441382363170418568e-01
3.803803803803803563e-01 9.449020642618803922e-01
3.813813813813813902e-01 9.456646256906442449e-01
3.823823823823823687e-01 9.464258031519096059e-01
3.833833833833834026e-01 9.471854796877269278e-01
3.843843843843843811e-01 9.479435388488790526e-01
3.853853853853853595e-01 9.486998647099125215e-01
3.863863863863863934e-01 9.494543418839425097e-01
3.873873873873873719e-01 9.502068555372318315e-01
3.883883883883884058e-01 9.509572914035487878e-01
3.893893893893893843e-01 9.517055357982986408e-01
3.903903903903903627e-01 9.524514756324372611e-01
3.913913913913913967e-01 9.531949984261629538e-01
3.923923923923923751e-01 9.539359923223895699e-01
3.933933933933934091e-01 9.546743461000042341e-01
3.943943943943943875e-01 9.554099491869081362e-01
3.953953953953953659e-01 9.561426916728431591e-01
3.963963963963963999e-01 9.568724643220082315e-01
3.973973973973973783e-01 9.575991585854630728e-01
3.983983983983984123e-01 9.583226666133242144e-01
3.993993993993993907e-01 9.590428812667532998e-01
4.004004004004003692e-01 9.597596961297417684e-01
4.014014014014014031e-01 9.604730055206894823e-01
4.024024024024023816e-01 9.611827045037846240e-01
4.034034034034034155e-01 9.618886889001826423e-01
4.044044044044043940e-01 9.625908552989874689e-01
4.054054054054054279e-01 9.632891010680380006e-01
4.064064064064064064e-01 9.639833243645001826e-01
4.074074074074073848e-01 9.646734241452682435e-01
4.084084084084084187e-01 9.653593001771756388e-01
4.094094094094093972e-01 9.660408530470188104e-01
4.104104104104104311e-01 9.667179841713959831e-01
4.114114114114114096e-01 9.673905958063617749e-01
4.124124124124123880e-01 9.680585910569018404e-01
4.134134134134134220e-01 9.687218738862267697e-01
4.144144144144144004e-01 9.693803491248903503e-01
4.154154154154154344e-01 9.700339224797325244e-01
4.164164164164164128e-01 9.706825005426494846e-01
4.174174174174173912e-01 9.713259907991933506e-01
4.184184184184184252e-01 9.719643016370030919e-01
4.194194194194194036e-01 9.725973423540695828e-01
4.204204204204204376e-01 9.732250231668360119e-01
4.214214214214214160e-01 9.738472552181363096e-01
4.224224224224223945e-01 9.744639505849737038e-01
4.234234234234234284e-01 9.750750222861412908e-01
4.244244244244244069e-01 9.756803842896866197e-01
4.254254254254254408e-01 9.762799515202238432e-01
4.264264264264264193e-01 9.768736398660921028e-01
4.274274274274273977e-01 9.774613661863661429e-01
4.284284284284284317e-01 9.780430483177195988e-01
4.294294294294294101e-01 9.786186050811411796e-01
4.304304304304304440e-01 9.791879562885089650e-01
4.314314314314314225e-01 9.797510227490234813e-01
4.324324324324324564e-01 9.803077262755003352e-01
4.334334334334334349e-01 9.808579896905257334e-01
4.344344344344344133e-01 9.814017368324780000e-01
4.354354354354354473e-01 9.819388925614136454e-01
4.364364364364364257e-01 9.824693827648228739e-01
4.374374374374374597e-01 9.829931343632560825e-01
4.384384384384384381e-01 9.835100753158211306e-01
4.394394394394394165e-01 9.840201346255561532e-01
4.404404404404404505e-01 9.845232423446776959e-01
4.414414414414414289e-01 9.850193295797061710e-01
4.424424424424424629e-01 9.855083284964720747e-01
4.434434434434434413e-01 9.859901723250028560e-01
4.444444444444444198e-01 9.864647953642921019e-01
4.454454454454454537e-01 9.869321329869555903e-01
4.464464464464464322e-01 9.873921216437714365e-01
4.474474474474474661e-01 9.878446988681104379e-01
4.484484484484484446e-01 9.882898032802550636e-01
4.494494494494494230e-01 9.887273745916099754e-01
4.504504504504504570e-01 9.891573536088065222e-01
4.514514514514514354e-01 9.895796822377000979e-01
4.524524524524524693e-01 9.899943034872652481e-01
4.534534534534534478e-01 9.904011614733878588e-01
4.544544544544544262e-01 9.908002014225557597e-01
4.554554554554554602e-01 9.911913696754509617e-01
4.564564564564564386e-01 9.915746136904430852e-01
4.574574574574574726e-01 9.919498820469865308e-01
4.584584584584584510e-01 9.923171244489220610e-01
4.594594594594594295e-01 9.926762917276845677e-01
4.604604604604604634e-01 9.930273358454185795e-01
4.614614614614614418e-01 9.933702098980016215e-01
4.624624624624624758e-01 9.937048681179779797e-01
4.634634634634634542e-01 9.940312658774032029e-01
4.644644644644644327e-01 9.943493596906017862e-01
4.654654654654654666e-01 9.946591072168364800e-01
4.664664664664664451e-01 9.949604672628938884e-01
4.674674674674674790e-01 9.952533997855851355e-01
4.684684684684684575e-01 9.955378658941625991e-01
4.694694694694694914e-01 9.958138278526550424e-01
4.704704704704704699e-01 9.960812490821217002e-01
4.714714714714714483e-01 9.963400941628248741e-01
4.724724724724724823e-01 9.965903288363249235e-01
4.734734734734734607e-01 9.968319200074948760e-01
4.744744744744744946e-01 9.970648357464595435e-01
4.754754754754754731e-01 9.972890452904557002e-01
4.764764764764764515e-01 9.975045190456182098e-01
4.774774774774774855e-01 9.977112285886901022e-01
4.784784784784784639e-01 9.979091466686583756e-01
4.794794794794794979e-01 9.980982472083168577e-01
4.804804804804804763e-01 9.982785053057550151e-01
4.814814814814814548e-01 9.984498972357750413e-01
4.824824824824824887e-01 9.986124004512381136e-01
4.834834834834834671e-01 9.987659935843381520e-01
4.844844844844845011e-01 9.989106564478063000e-01
4.854854854854854795e-01 9.990463700360449062e-01
4.864864864864864580e-01 9.991731165261923397e-01
4.874874874874874919e-01 9.992908792791189709e-01
4.884884884884884704e-01 9.993996428403547627e-01
4.894894894894895043e-01 9.994993929409483613e-01
4.904904904904904828e-01 9.995901164982592402e-01
4.914914914914914612e-01 9.996718016166818988e-01
4.924924924924924952e-01 9.997444375883042245e-01
4.934934934934934736e-01 9.998080148934974654e-01
4.944944944944945076e-01 9.998625252014418097e-01
4.954954954954954860e-01 9.999079613705844638e-01
4.964964964964965199e-01 9.999443174490323383e-01
4.974974974974974984e-01 9.999715886748790084e-01
4.984984984984984768e-01 9.999897714764662826e-01
4.994994994994995108e-01 9.999988634725798242e-01
5.005005005005005447e-01 9.999988634725798242e-01
5.015015015015015232e-01 9.999897714764662826e-01
5.025025025025025016e-01 9.999715886748790084e-01
5.035035035035034801e-01 9.999443174490323383e-01
5.045045045045044585e-01 9.999079613705844638e-01
5.055055055055055480e-01 9.998625252014418097e-01
5.065065065065065264e-01 9.998080148934974654e-01
5.075075075075075048e-01 9.997444375883042245e-01
5.085085085085084833e-01 9.996718016166820098e-01
5.095095095095094617e-01 9.995901164982592402e-01
5.105105105105105512e-01 9.994993929409483613e-01
5.115115115115115296e-01 9.993996428403547627e-01
5.125125125125125081e-01 9.992908792791189709e-01
5.135135135135134865e-01 9.991731165261923397e-01
5.145145145145144649e-01 9.990463700360449062e-01
5.155155155155155544e-01 9.989106564478063000e-01
5.165165165165165329e-01 9.987659935843381520e-01
5.175175175175175113e-01 9.986124004512381136e-01
5.185185185185184897e-01 9.984498972357750413e-01
5.195195195195194682e-01 9.982785053057550151e-01
5.205205205205205576e-01 9.980982472083168577e-01
5.215215215215215361e-01 9.979091466686584866e-01
5.225225225225225145e-01 9.977112285886901022e-01
5.235235235235234930e-01 9.975045190456182098e-01
5.245245245245244714e-01 9.972890452904557002e-01
5.255255255255255609e-01 9.970648357464595435e-01
5.265265265265265393e-01 9.968319200074948760e-01
5.275275275275275177e-01 9.965903288363249235e-01
5.285285285285284962e-01 9.963400941628248741e-01
5.295295295295294746e-01 9.960812490821217002e-01
5.305305305305305641e-01 9.958138278526550424e-01
5.315315315315315425e-01 9.955378658941625991e-01
5.325325325325325210e-01 9.952533997855852466e-01
5.335335335335334994e-01 9.949604672628939994e-01
5.345345345345344779e-01 9.946591072168364800e-01
5.355355355355355673e-01 9.943493596906017862e-01
5.365365365365365458e-01 9.940312658774033139e-01
5.375375375375375242e-01 9.937048681179779797e-01
5.385385385385385026e-01 9.933702098980017325e-01
5.395395395395394811e-01 9.930273358454186905e-01
5.405405405405405705e-01 9.926762917276845677e-01
5.415415415415415490e-01 9.923171244489220610e-01
5.425425425425425274e-01 9.919498820469865308e-01
5.435435435435435059e-01 9.915746136904431962e-01
5.445445445445444843e-01 9.911913696754510728e-01
5.455455455455455738e-01 9.908002014225557597e-01
5.465465465465465522e-01 9.904011614733878588e-01
5.475475475475475307e-01 9.899943034872652481e-01
5.485485485485485091e-01 9.895796822377000979e-01
5.495495495495495986e-01 9.891573536088065222e-01
5.505505505505505770e-01 9.887273745916099754e-01
5.515515515515515554e-01 9.882898032802550636e-01
5.525525525525525339e-01 9.878446988681104379e-01
5.535535535535535123e-01 9.873921216437714365e-01
5.545545545545546018e-01 9.869321329869555903e-01
5.555555555555555802e-01 9.864647953642921019e-01
5.565565565565565587e-01 9.859901723250028560e-01
5.575575575575575371e-01 9.855083284964720747e-01
5.585585585585585155e-01 9.850193295797061710e-01
5.595595595595596050e-01 9.845232423446775849e-01
5.605605605605605835e-01 9.840201346255562642e-01
5.615615615615615619e-01 9.835100753158211306e-01
5.625625625625625403e-01 9.829931343632560825e-01
5.635635635635635188e-01 9.824693827648229849e-01
5.645645645645646082e-01 9.819388925614136454e-01
5.655655655655655867e-01 9.814017368324781110e-01
5.665665665665665651e-01 9.808579896905257334e-01
5.675675675675675436e-01 9.803077262755003352e-01
5.685685685685685220e-01 9.797510227490235923e-01
5.695695695695696115e-01 9.791879562885089650e-01
5.705705705705705899e-01 9.786186050811411796e-01
5.715715715715715683e-01 9.780430483177197098e-01
5.725725725725725468e-01 9.774613661863662539e-01
5.735735735735735252e-01 9.768736398660921028e-01
5.745745745745746147e-01 9.762799515202238432e-01
5.755755755755755931e-01 9.756803842896867307e-01
5.765765765765765716e-01 9.750750222861412908e-01
5.775775775775775500e-01 9.744639505849737038e-01
5.785785785785785285e-01 9.738472552181364206e-01
5.795795795795796179e-01 9.732250231668360119e-01
5.805805805805805964e-01 9.725973423540695828e-01
5.815815815815815748e-01 9.719643016370030919e-01
5.825825825825825532e-01 9.713259907991933506e-01
5.835835835835835317e-01 9.706825005426495956e-01
5.845845845845846211e-01 9.700339224797325244e-01
5.855855855855855996e-01 9.693803491248903503e-01
5.865865865865865780e-01 9.687218738862267697e-01
5.875875875875875565e-01 9.680585910569019514e-01
5.885885885885885349e-01 9.673905958063618860e-01
5.895895895895896244e-01 9.667179841713958721e-01
5.905905905905906028e-01 9.660408530470188104e-01
5.915915915915915813e-01 9.653593001771756388e-01
5.925925925925925597e-01 9.646734241452683545e-01
5.935935935935935381e-01 9.639833243645002936e-01
5.945945945945946276e-01 9.632891010680380006e-01
5.955955955955956060e-01 9.625908552989874689e-01
5.965965965965965845e-01 9.618886889001827534e-01
5.975975975975975629e-01 9.611827045037847350e-01
5.985985985985985414e-01 9.604730055206895933e-01
5.995995995995996308e-01 9.597596961297417684e-01
6.006006006006006093e-01 9.590428812667534109e-01
6.016016016016015877e-01 9.583226666133242144e-01
6.026026026026025662e-01 9.575991585854631838e-01
6.036036036036035446e-01 9.568724643220083426e-01
6.046046046046046341e-01 9.561426916728431591e-01
6.056056056056056125e-01 9.554099491869081362e-01
6.066066066066065909e-01 9.546743461000043451e-01
6.076076076076075694e-01 9.539359923223896809e-01
6.086086086086086588e-01 9.531949984261628428e-01
6.096096096096096373e-01 9.524514756324372611e-01
6.106106106106106157e-01 9.517055357982986408e-01
6.116116116116115942e-01 9.509572914035487878e-01
6.126126126126125726e-01 9.502068555372319425e-01
6.136136136136136621e-01 9.494543418839425097e-01
6.146146146146146405e-01 9.486998647099125215e-01
6.156156156156156189e-01 9.479435388488790526e-01
6.166166166166165974e-01 9.471854796877269278e-01
6.176176176176175758e-01 9.464258031519097170e-01
6.186186186186186653e-01 9.456646256906442449e-01
6.196196196196196437e-01 9.449020642618803922e-01
6.206206206206206222e-01 9.441382363170418568e-01
6.216216216216216006e-01 9.433732597855409852e-01
6.226226226226225791e-01 9.426072530590633436e-01
6.236236236236236685e-01 9.418403349756235832e-01
6.246246246246246470e-01 9.410726248033904895e-01
6.256256256256256254e-01 9.403042422242812171e-01
6.266266266266266038e-01 9.395353073173247083e-01
6.276276276276275823e-01 9.387659405417928538e-01
6.286286286286286717e-01 9.379962627201010594e-01
6.296296296296296502e-01 9.372263950204751115e-01
6.306306306306306286e-01 9.364564589393867822e-01
6.316316316316316071e-01 9.356865762837583977e-01
6.326326326326325855e-01 9.349168691529338160e-01
6.336336336336336750e-01 9.341474599204196982e-01
6.346346346346346534e-01 9.333784712153954111e-01
6.356356356356356319e-01 9.326100259039921125e-01
6.366366366366366103e-01 9.318422470703427996e-01
6.376376376376375887e-01 9.310752579974035381e-01
6.386386386386386782e-01 9.303091821475472090e-01
6.396396396396396566e-01 9.295441431429309898e-01
6.406406406406406351e-01 9.287802647456379068e-01
6.416416416416416135e-01 9.280176708375951211e-01
6.426426426426425920e-01 9.272564854002711687e-01
6.436436436436436814e-01 9.264968324941514899e-01
6.446446446446446599e-01 9.257388362379966873e-01
6.456456456456456383e-01 9.249826207878842910e-01
6.466466466466466168e-01 9.242283103160370272e-01
6.476476476476475952e-01 9.234760289894393681e-01
6.486486486486486847e-01 9.227259009482459140e-01
6.496496496496496631e-01 9.219780502839839409e-01
6.506506506506506415e-01 9.212326010175525548e-01
6.516516516516516200e-01 9.204896770770233383e-01
6.526526526526525984e-01 9.197494022752437104e-01
6.536536536536536879e-01 9.190119002872484399e-01
6.546546546546546663e-01 9.182772946274834203e-01
6.556556556556556448e-01 9.175457086268415940e-01
6.566566566566566232e-01 9.168172654095216867e-01
6.576576576576576016e-01 9.160920878697097480e-01
6.586586586586586911e-01 9.153702986480870551e-01
6.596596596596596696e-01 9.146520201081747015e-01
6.606606606606606480e-01 9.139373743125140948e-01
6.616616616616616264e-01 9.132264829986911359e-01
6.626626626626626049e-01 9.125194675552101842e-01
6.636636636636636943e-01 9.118164489972218067e-01
6.646646646646646728e-01 9.111175479421113055e-01
6.656656656656656512e-01 9.104228845849531293e-01
6.666666666666666297e-01 9.097325786738389430e-01
6.676676676676676081e-01 9.090467494850835717e-01
6.686686686686686976e-01 9.083655157983182571e-01
6.696696696696696760e-01 9.076889958714758899e-01
6.706706706706706544e-01 9.070173074156755444e-01
6.716716716716716329e-01 9.063505675700157527e-01
6.726726726726726113e-01 9.056888928762817370e-01
6.736736736736737008e-01 9.050323992535744821e-01
6.746746746746746792e-01 9.043812019728719731e-01
6.756756756756756577e-01 9.037354156315269282e-01
6.766766766766766361e-01 9.030951541277136840e-01
6.776776776776777256e-01 9.024605306348284506e-01
6.786786786786787040e-01 9.018316575758560383e-01
6.796796796796796825e-01 9.012086465977077188e-01
6.806806806806806609e-01 9.005916085455424325e-01
6.816816816816816393e-01 8.999806534370803357e-01
6.826826826826827288e-01 8.993758904369160145e-01
6.836836836836837072e-01 8.987774278308434672e-01
6.846846846846846857e-01 8.981853730002015146e-01
6.856856856856856641e-01 8.975998323962496306e-01
6.866866866866866426e-01 8.970209115145849621e-01
6.876876876876877320e-01 8.964487148696109742e-01
6.886886886886887105e-01 8.958833459690668244e-01
6.896896896896896889e-01 8.953249072886289017e-01
6.906906906906906674e-01 8.947735002465965204e-01
6.916916916916916458e-01 8.942292251786709834e-01
6.926926926926927353e-01 8.936921813128388958e-01
6.936936936936937137e-01 8.931624667443734955e-01
6.946946946946946921e-01 8.926401784109603277e-01
6.956956956956956706e-01 8.921254120679642519e-01
6.966966966966966490e-01 8.916182622638457733e-01
6.976976976976977385e-01 8.911188223157375798e-01
6.986986986986987169e-01 8.906271842851964937e-01
6.996996996996996954e-01 8.901434389541388326e-01
7.007007007007006738e-01 8.896676758009721686e-01
7.017017017017016522e-01 8.891999829769360320e-01
7.027027027027027417e-01 8.887404472826626600e-01
7.037037037037037202e-01 8.882891541449691175e-01
7.047047047047046986e-01 8.878461875938932213e-01
7.057057057057056770e-01 8.874116302399857048e-01
7.067067067067066555e-01 8.869855632518683919e-01
7.077077077077077449e-01 8.865680663340730350e-01
7.087087087087087234e-01 8.861592177051699215e-01
7.097097097097097018e-01 8.857590940761995713e-01
7.107107107107106803e-01 8.853677706294185157e-01
7.117117117117116587e-01 8.849853209973722601e-01
7.127127127127127482e-01 8.846118172423034220e-01
7.137137137137137266e-01 8.842473298359115885e-01
7.147147147147147050e-01 8.838919276394714419e-01
7.157157157157156835e-01 8.835456778843233661e-01
7.167167167167166619e-01 8.832086461527467458e-01
7.177177177177177514e-01 8.828808963592268411e-01
7.187187187187187298e-01 8.825624907321268919e-01
7.197197197197197083e-01 8.822534897957745592e-01
7.207207207207206867e-01 8.819539523529749125e-01
7.217217217217216652e-01 8.816639354679595142e-01
7.227227227227227546e-01 8.813834944497818125e-01
7.237237237237237331e-01 8.811126828361688368e-01
7.247247247247247115e-01 8.808515523778391865e-01
7.257257257257256899e-01 8.806001530232965280e-01
7.267267267267266684e-01 8.803585329041078156e-01
7.277277277277277578e-01 8.801267383206761163e-01
7.287287287287287363e-01 8.799048137285153670e-01
7.297297297297297147e-01 8.796928017250369436e-01
7.307307307307306932e-01 8.794907430368555934e-01
7.317317317317316716e-01 8.792986765076229450e-01
7.327327327327327611e-01 8.791166390863959235e-01
7.337337337337337395e-01 8.789446658165477322e-01
7.347347347347347180e-01 8.787827898252289494e-01
7.357357357357356964e-01 8.786310423133836256e-01
7.367367367367367859e-01 8.784894525463291526e-01
7.377377377377377643e-01 8.783580478449043438e-01
7.387387387387387427e-01 8.782368535771919449e-01
7.397397397397397212e-01 8.781258931508207910e-01
7.407407407407406996e-01 8.780251880058528302e-01
7.417417417417417891e-01 8.779347576082592308e-01
7.427427427427427675e-01 8.778546194439899031e-01
7.437437437437437460e-01 8.777847890136418751e-01
7.447447447447447244e-01 8.777252798277257462e-01
7.457457457457457028e-01 8.776761034025390984e-01
7.467467467467467923e-01 8.776372692566450917e-01
7.477477477477477708e-01 8.776087849079599046e-01
7.487487487487487492e-01 8.775906558714519079e-01
7.497497497497497276e-01 8.775828856574527936e-01
7.507507507507507061e-01 8.775854757705827680e-01
7.517517517517517955e-01 8.775984257092886986e-01
7.527527527527527740e-01 8.776217329659989907e-01
7.537537537537537524e-01 8.776553930278906401e-01
7.547547547547547309e-01 8.776993993782720160e-01
7.557557557557557093e-01 8.777537434985774878e-01
7.567567567567567988e-01 8.778184148709748946e-01
7.577577577577577772e-01 8.778934009815815287e-01
7.587587587587587556e-01 8.779786873242901857e-01
7.597597597597597341e-01 8.780742574051980665e-01
7.607607607607607125e-01 8.781800927476406393e-01
7.617617617617618020e-01 8.782961728978229132e-01
7.627627627627627804e-01 8.784224754310470118e-01
7.637637637637637589e-01 8.785589759585316072e-01
7.647647647647647373e-01 8.787056481348169967e-01
7.657657657657657158e-01 8.788624636657544897e-01
7.667667667667668052e-01 8.790293923170713342e-01
7.677677677677677837e-01 8.792064019235071859e-01
7.687687687687687621e-01 8.793934583985173470e-01
7.697697697697697405e-01 8.795905257445350012e-01
7.707707707707707190e-01 8.797975660637854523e-01
7.717717717717718084e-01 8.800145395696480355e-01
7.727727727727727869e-01 8.802414045985558211e-01
7.737737737737737653e-01 8.804781176224264483e-01
7.747747747747747438e-01 8.807246332616178730e-01
7.757757757757757222e-01 8.809809042983978156e-01
7.767767767767768117e-01 8.812468816909213576e-01
7.777777777777777901e-01 8.815225145877064739e-01
7.787787787787787686e-01 8.818077503425998387e-01
7.797797797797797470e-01 8.821025345302215825e-01
7.807807807807807254e-01 8.824068109618817823e-01
7.817817817817818149e-01 8.827205217019585826e-01
7.827827827827827933e-01 8.830436070847264007e-01
7.837837837837837718e-01 8.833760057316275560e-01
7.847847847847847502e-01 8.837176545689721108e-01
7.857857857857857287e-01 8.840684888460611512e-01
7.867867867867868181e-01 8.844284421537184082e-01
7.877877877877877966e-01 8.847974464432212249e-01
7.887887887887887750e-01 8.851754320456204361e-01
7.897897897897897534e-01 8.855623276914368347e-01
7.907907907907907319e-01 8.859580605307243450e-01
7.917917917917918214e-01 8.863625561534865804e-01
7.927927927927927998e-01 8.867757386104383466e-01
7.937937937937937782e-01 8.871975304340976587e-01
7.947947947947947567e-01 8.876278526601981689e-01
7.957957957957957351e-01 8.880666248494109016e-01
7.967967967967968246e-01 8.885137651093616418e-01
7.977977977977978030e-01 8.889691901169337607e-01
7.987987987987987815e-01 8.894328151408451566e-01
7.997997997997997599e-01 8.899045540644854313e-01
8.008008008008007383e-01 8.903843194090024227e-01
8.018018018018018278e-01 8.908720223566291008e-01
8.028028028028028062e-01 8.913675727742325083e-01
8.038038038038037847e-01 8.918708792370801941e-01
8.048048048048047631e-01 8.923818490528073744e-01
8.058058058058058526e-01 8.929003882855756080e-01
8.068068068068068310e-01 8.934264017804085523e-01
8.078078078078078095e-01 8.939597931876985815e-01
8.088088088088087879e-01 8.945004649878655067e-01
8.098098098098097664e-01 8.950483185161622890e-01
8.108108108108108558e-01 8.956032539876125353e-01
8.118118118118118343e-01 8.961651705220694542e-01
8.128128128128128127e-01 8.967339661693862762e-01
8.138138138138137911e-01 8.973095379346853750e-01
8.148148148148147696e-01 8.978917818037165377e-01
8.158158158158158590e-01 8.984805927682912863e-01
8.168168168168168375e-01 8.990758648517859219e-01
8.178178178178178159e-01 8.996774911347011905e-01
8.188188188188187944e-01 9.002853637802651354e-01
8.198198198198197728e-01 9.008993740600753641e-01
8.208208208208208623e-01 9.015194123797644066e-01
8.218218218218218407e-01 9.021453683046811722e-01
8.228228228228228192e-01 9.027771305855800676e-01
8.238238238238237976e-01 9.034145871843043407e-01
8.248248248248247760e-01 9.040576252994569906e-01
8.258258258258258655e-01 9.047061313920506942e-01
8.268268268268268439e-01 9.053599912111246484e-01
8.278278278278278224e-01 9.060190898193222209e-01
8.288288288288288008e-01 9.066833116184199737e-01
8.298298298298297793e-01 9.073525403747989548e-01
8.308308308308308687e-01 9.080266592448508201e-01
8.318318318318318472e-01 9.087055508003101245e-01
8.328328328328328256e-01 9.093890970535056795e-01
8.338338338338338041e-01 9.100771794825222027e-01
8.348348348348347825e-01 9.107696790562661571e-01
8.358358358358358720e-01 9.114664762594282266e-01
8.368368368368368504e-01 9.121674511173332167e-01
8.378378378378378288e-01 9.128724832206751572e-01
8.388388388388388073e-01 9.135814517501259502e-01
8.398398398398397857e-01 9.142942355008155664e-01
8.408408408408408752e-01 9.150107129066737954e-01
8.418418418418418536e-01 9.157307620646302215e-01
8.428428428428428321e-01 9.164542607586666501e-01
8.438438438438438105e-01 9.171810864837144361e-01
8.448448448448447889e-01 9.179111164693927183e-01
8.458458458458458784e-01 9.186442277035840043e-01
8.468468468468468568e-01 9.193802969558382276e-01
8.478478478478478353e-01 9.201192008006040535e-01
8.488488488488488137e-01 9.208608156402827705e-01
8.498498498498497922e-01 9.216050177280977751e-01
8.508508508508508816e-01 9.223516831907777602e-01
8.518518518518518601e-01 9.231006880510500556e-01
8.528528528528528385e-01 9.238519082499390134e-01
8.538538538538538170e-01 9.246052196688661073e-01
8.548548548548547954e-01 9.253604981515499706e-01
8.558558558558558849e-01 9.261176195257012633e-01
8.568568568568568633e-01 9.268764596245094856e-01
8.578578578578578417e-01 9.276368943079227325e-01
8.588588588588588202e-01 9.283987994837119562e-01
8.598598598598597986e-01 9.291620511283205097e-01
8.608608608608608881e-01 9.299265253074991966e-01
8.618618618618618665e-01 9.306920981967184980e-01
8.628628628628628450e-01 9.314586461013620866e-01
8.638638638638638234e-01 9.322260454766968518e-01
8.648648648648649129e-01 9.329941729476186607e-01
8.658658658658658913e-01 9.337629053281707447e-01
8.668668668668668698e-01 9.345321196408381548e-01
8.678678678678678482e-01 9.353016931356115116e-01
8.688688688688688266e-01 9.360715033088218284e-01
8.698698698698699161e-01 9.368414279217471829e-01
8.708708708708708945e-01 9.376113450189862419e-01
8.718718718718718730e-01 9.383811329466030804e-01
8.728728728728728514e-01 9.391506703700387426e-01
8.738738738738738299e-01 9.399198362917918770e-01
8.748748748748749193e-01 9.406885100688668899e-01
8.758758758758758978e-01 9.414565714299898413e-01
8.768768768768768762e-01 9.422239004925938577e-01
8.778778778778778547e-01 9.429903777795707320e-01
8.788788788788788331e-01 9.437558842357924860e-01
8.798798798798799226e-01 9.445203012444021162e-01
8.808808808808809010e-01 9.452835106428710832e-01
8.818818818818818794e-01 9.460453947388317575e-01
8.828828828828828579e-01 9.468058363256760535e-01
8.838838838838838363e-01 9.475647186979272441e-01
8.848848848848849258e-01 9.483219256663856234e-01
8.858858858858859042e-01 9.490773415730453522e-01
8.868868868868868827e-01 9.498308513057868163e-01
8.878878878878878611e-01 9.505823403128452753e-01
8.888888888888888395e-01 9.513316946170544686e-01
8.898898898898899290e-01 9.520788008298700644e-01
8.908908908908909074e-01 9.528235461651708427e-01
8.918918918918918859e-01 9.535658184528427173e-01
8.928928928928928643e-01 9.543055061521422688e-01
8.938938938938938428e-01 9.550424983648468924e-01
8.948948948948949322e-01 9.557766848481883404e-01
8.958958958958959107e-01 9.565079560275728809e-01
8.968968968968968891e-01 9.572362030090927343e-01
8.978978978978978676e-01 9.579613175918244572e-01
8.988988988988988460e-01 9.586831922799212702e-01
8.998998998998999355e-01 9.594017202944996603e-01
9.009009009009009139e-01 9.601167955853203706e-01
9.019019019019018923e-01 9.608283128422675512e-01
9.029029029029028708e-01 9.615361675066279590e-01
9.039039039039038492e-01 9.622402557821708724e-01
9.049049049049049387e-01 9.629404746460318298e-01
9.059059059059059171e-01 9.636367218594008577e-01
9.069069069069068956e-01 9.643288959780202951e-01
9.079079079079078740e-01 9.650168963624887741e-01
9.089089089089088525e-01 9.657006231883803471e-01
9.099099099099099419e-01 9.663799774561738776e-01
9.109109109109109204e-01 9.670548610010002433e-01
9.119119119119118988e-01 9.677251765022067964e-01
9.129129129129128772e-01 9.683908274927406357e-01
9.139139139139138557e-01 9.690517183683552416e-01
9.149149149149149451e-01 9.697077543966406976e-01
9.159159159159159236e-01 9.703588417258793841e-01
9.169169169169169020e-01 9.710048873937309200e-01
9.179179179179178805e-01 9.716457993357475731e-01
9.189189189189188589e-01 9.722814863937215835e-01
9.199199199199199484e-01 9.729118583238673956e-01
9.209209209209209268e-01 9.735368258048413548e-01
9.219219219219219053e-01 9.741563004455997543e-01
9.229229229229228837e-01 9.747701947930976774e-01
9.239239239239238621e-01 9.753784223398324071e-01
9.249249249249249516e-01 9.759808975312302959e-01
9.259259259259259300e-01 9.765775357728820882e-01
9.269269269269269085e-01 9.771682534376281426e-01
9.279279279279278869e-01 9.777529678724937723e-01
9.289289289289288654e-01 9.783315974054794806e-01
9.299299299299299548e-01 9.789040613522058676e-01
9.309309309309309333e-01 9.794702800224169836e-01
9.319319319319319117e-01 9.800301747263426844e-01
9.329329329329328901e-01 9.805836677809229851e-01
9.339339339339339796e-01 9.811306825158961908e-01
9.349349349349349581e-01 9.816711432797518011e-01
9.359359359359359365e-01 9.822049754455520754e-01
9.369369369369369149e-01 9.827321054166220371e-01
9.379379379379378934e-01 9.832524606321113581e-01
9.389389389389389828e-01 9.837659695724296771e-01
9.399399399399399613e-01 9.842725617645555758e-01
9.409409409409409397e-01 9.847721677872245394e-01
9.419419419419419182e-01 9.852647192759937944e-01
9.429429429429428966e-01 9.857501489281886853e-01
9.439439439439439861e-01 9.862283905077309232e-01
9.449449449449449645e-01 9.866993788498502616e-01
9.459459459459459429e-01 9.871630498656831509e-01
9.469469469469469214e-01 9.876193405467571518e-01
9.479479479479478998e-01 9.880681889693659903e-01
9.489489489489489893e-01 9.885095342988335920e-01
9.499499499499499677e-01 9.889433167936713120e-01
9.509509509509509462e-01 9.893694778096295828e-01
9.519519519519519246e-01 9.897879598036427584e-01
9.529529529529529031e-01 9.901987063376735954e-01
9.539539539539539925e-01 9.906016620824538155e-01
9.549549549549549710e-01 9.909967728211254157e-01
9.559559559559559494e-01 9.913839854527836115e-01
9.569569569569569278e-01 9.917632479959217484e-01
9.579579579579579063e-01 9.921345095917805113e-01
9.589589589589589957e-01 9.924977205076027653e-01
9.599599599599599742e-01 9.928528321397945833e-01
9.609609609609609526e-01 9.931997970169943457e-01
9.619619619619619311e-01 9.935385688030521356e-01
9.629629629629629095e-01 9.938691022999178726e-01
9.639639639639639990e-01 9.941913534504421834e-01
9.649649649649649774e-01 9.945052793410902314e-01
9.659659659659659559e-01 9.948108382045690590e-01
9.669669669669669343e-01 9.951079894223701094e-01
9.679679679679679127e-01 9.953966935272281491e-01
9.689689689689690022e-01 9.956769122054970333e-01
9.699699699699699806e-01 9.959486082994439826e-01
9.709709709709709591e-01 9.962117458094630340e-01
9.719719719719719375e-01 9.964662898962088899e-01
9.729729729729729160e-01 9.967122068826510528e-01
9.739739739739740054e-01 9.969494642560511322e-01
9.749749749749749839e-01 9.971780306698617702e-01
9.759759759759759623e-01 9.973978759455504051e-01
9.769769769769769407e-01 9.976089710743468730e-01
9.779779779779779192e-01 9.978112882189164035e-01
9.789789789789790087e-01 9.980048007149587841e-01
9.799799799799799871e-01 9.981894830727336965e-01
9.809809809809809655e-01 9.983653109785144419e-01
9.819819819819819440e-01 9.985322612959691702e-01
9.829829829829829224e-01 9.986903120674702761e-01
9.839839839839840119e-01 9.988394425153344081e-01
9.849849849849849903e-01 9.989796330429905336e-01
9.859859859859859688e-01 9.991108652360805031e-01
9.869869869869869472e-01 9.992331218634885603e-01
9.879879879879879256e-01 9.993463868783029058e-01
9.889889889889890151e-01 9.994506454187098710e-01
9.899899899899899935e-01 9.995458838088185916e-01
9.909909909909909720e-01 9.996320895594199563e-01
9.919919919919919504e-01 9.997092513686768323e-01
9.929929929929930399e-01 9.997773591227491208e-01
9.939939939939940183e-01 9.998364038963512002e-01
9.949949949949949968e-01 9.998863779532435325e-01
9.959959959959959752e-01 9.999272747466581013e-01
9.969969969969969537e-01 9.999590889196585675e-01
9.979979979979980431e-01 9.999818163054338127e-01
9.989989989989990216e-01 9.999954539275275334e-01
1.000000000000000000e+00 1.000000000000000000e+00
