# Supplementary material for: A generalized density-modulated twist-splay-bend phase of banana-shaped particles
Source: Nat Commun. 2021 Apr 12;12:2157. doi: 10.1038/s41467-021-22413-8 (PMC8041804; doi:10.1038/s41467-021-22413-8)
Supplement: Supplementary file 3 — Source Data [file 41467_2021_22413_MOESM3_ESM.zip › SourceDataFile/SupplementaryFigure2/SupplementaryFigure2a/dozov_ny_0.5.txt]

0.000000000000000000e+00 0.000000000000000000e+00
1.001001001001000992e-03 3.144711474891979160e-03
2.002002002002001985e-03 6.289267456757188790e-03
3.003003003003002977e-03 9.433512470097776478e-03
4.004004004004003969e-03 1.257729107446867167e-02
5.005005005005004962e-03 1.572044788199134305e-02
6.006006006006005954e-03 1.886282757485243863e-02
7.007007007007006946e-03 2.200427492278218822e-02
8.008008008008007939e-03 2.514463480050765920e-02
9.009009009009008931e-03 2.828375220517572591e-02
1.001001001001000992e-02 3.142147227374081364e-02
1.101101101101101092e-02 3.455764030031242134e-02
1.201201201201201191e-02 3.769210175345737851e-02
1.301301301301301290e-02 4.082470229345202400e-02
1.401401401401401389e-02 4.395528778947917214e-02
1.501501501501501488e-02 4.708370433676514755e-02
1.601601601601601588e-02 5.020979827365178172e-02
1.701701701701701513e-02 5.333341619859877786e-02
1.801801801801801786e-02 5.645440498711136457e-02
1.901901901901902059e-02 5.957261180858847149e-02
2.002002002002001985e-02 6.268788414308681944e-02
2.102102102102101910e-02 6.580006979799608857e-02
2.202202202202202183e-02 6.890901692462027273e-02
2.302302302302302456e-02 7.201457403466086926e-02
2.402402402402402382e-02 7.511659001659709567e-02
2.502502502502502307e-02 7.821491415195863661e-02
2.602602602602602580e-02 8.130939613148621681e-02
2.702702702702702853e-02 8.439988607117564212e-02
2.802802802802802778e-02 8.748623452820096513e-02
2.902902902902902704e-02 9.056829251671218162e-02
3.003003003003002977e-02 9.364591152350301706e-02
3.103103103103103250e-02 9.671894352354488966e-02
3.203203203203203175e-02 9.978724099538242853e-02
3.303303303303303101e-02 1.028506569363866890e-01
3.403403403403403027e-02 1.059090448778614579e-01
3.503503503503503647e-02 1.089622588999991926e-01
3.603603603603603572e-02 1.120101536466819730e-01
3.703703703703703498e-02 1.150525843401242060e-01
3.803803803803804118e-02 1.180894067953523613e-01
3.903903903903904044e-02 1.211204774345185364e-01
4.004004004004003969e-02 1.241456533010440871e-01
4.104104104104103895e-02 1.271647920735892723e-01
4.204204204204203821e-02 1.301777520798453602e-01
4.304304304304304440e-02 1.331843923101462823e-01
4.404404404404404366e-02 1.361845724308951289e-01
4.504504504504504292e-02 1.391781527978035726e-01
4.604604604604604912e-02 1.421649944689394041e-01
4.704704704704704837e-02 1.451449592175803882e-01
4.804804804804804763e-02 1.481179095448697802e-01
4.904904904904904689e-02 1.510837086922717509e-01
5.005005005005004615e-02 1.540422206538226702e-01
5.105105105105105234e-02 1.569933101881762216e-01
5.205205205205205160e-02 1.599368428304382972e-01
5.305305305305305086e-02 1.628726849037903102e-01
5.405405405405405705e-02 1.658007035308972643e-01
5.505505505505505631e-02 1.687207666450978027e-01
5.605605605605605557e-02 1.716327430013749600e-01
5.705705705705705483e-02 1.745365021871036482e-01
5.805805805805805409e-02 1.774319146325735175e-01
5.905905905905906028e-02 1.803188516212846371e-01
6.006006006006005954e-02 1.831971853000136374e-01
6.106106106106105880e-02 1.860667886886486766e-01
6.206206206206206499e-02 1.889275356897905656e-01
6.306306306306305731e-02 1.917793010981187485e-01
6.406406406406406351e-02 1.946219606095202503e-01
6.506506506506506970e-02 1.974553908299791216e-01
6.606606606606606202e-02 2.002794692842257418e-01
6.706706706706706822e-02 2.030940744241440388e-01
6.806806806806806054e-02 2.058990856369345701e-01
6.906906906906906674e-02 2.086943832530334386e-01
7.007007007007007293e-02 2.114798485537841000e-01
7.107107107107106525e-02 2.142553637788621179e-01
7.207207207207207145e-02 2.170208121334519513e-01
7.307307307307307764e-02 2.197760777951729416e-01
7.407407407407406996e-02 2.225210459207559166e-01
7.507507507507507616e-02 2.252556026524683286e-01
7.607607607607608236e-02 2.279796351242869279e-01
7.707707707707707467e-02 2.306930314678183880e-01
7.807807807807808087e-02 2.333956808179666886e-01
7.907907907907907319e-02 2.360874733183464802e-01
8.008008008008007939e-02 2.387683001264431226e-01
8.108108108108108558e-02 2.414380534185180949e-01
8.208208208208207790e-02 2.440966263942600800e-01
8.308308308308308410e-02 2.467439132811819757e-01
8.408408408408407642e-02 2.493798093387630255e-01
8.508508508508508261e-02 2.520042108623368748e-01
8.608608608608608881e-02 2.546170151867253040e-01
8.708708708708708113e-02 2.572181206896187455e-01
8.808808808808808732e-02 2.598074267947024785e-01
8.908908908908909352e-02 2.623848339745302738e-01
9.009009009009008584e-02 2.649502437531460752e-01
9.109109109109109204e-02 2.675035587084529376e-01
9.209209209209209823e-02 2.700446824743319429e-01
9.309309309309309055e-02 2.725735197425100398e-01
9.409409409409409675e-02 2.750899762641793034e-01
9.509509509509508907e-02 2.775939588513672285e-01
9.609609609609609526e-02 2.800853753780606081e-01
9.709709709709710146e-02 2.825641347810823878e-01
9.809809809809809378e-02 2.850301470607246035e-01
9.909909909909909997e-02 2.874833232811372374e-01
1.001001001001000923e-01 2.899235755704755446e-01
1.011011011011010985e-01 2.923508171208062389e-01
1.021021021021021047e-01 2.947649621877748705e-01
1.031031031031030970e-01 2.971659260900365584e-01
1.041041041041041032e-01 2.995536252084500806e-01
1.051051051051051094e-01 3.019279769850386486e-01
1.061061061061061017e-01 3.042888999217193691e-01
1.071071071071071079e-01 3.066363135788016669e-01
1.081081081081081141e-01 3.089701385732586125e-01
1.091091091091091064e-01 3.112902965767723185e-01
1.101101101101101126e-01 3.135967103135557932e-01
1.111111111111111049e-01 3.158893035579530828e-01
1.121121121121121111e-01 3.181680011318211987e-01
1.131131131131131173e-01 3.204327289016943858e-01
1.141141141141141097e-01 3.226834137757352838e-01
1.151151151151151159e-01 3.249199837004739244e-01
1.161161161161161082e-01 3.271423676573376182e-01
1.171171171171171144e-01 3.293504956589751176e-01
1.181181181181181206e-01 3.315442987453760537e-01
1.191191191191191129e-01 3.337237089797910894e-01
1.201201201201201191e-01 3.358886594444523421e-01
1.211211211211211253e-01 3.380390842360998516e-01
1.221221221221221176e-01 3.401749184613158117e-01
1.231231231231231238e-01 3.422960982316691769e-01
1.241241241241241300e-01 3.444025606586745281e-01
1.251251251251251362e-01 3.464942438485679732e-01
1.261261261261261146e-01 3.485710868969033038e-01
1.271271271271271208e-01 3.506330298829719583e-01
1.281281281281281270e-01 3.526800138640485693e-01
1.291291291291291332e-01 3.547119808694684240e-01
1.301301301301301394e-01 3.567288738945362248e-01
1.311311311311311179e-01 3.587306368942738133e-01
1.321321321321321240e-01 3.607172147770068005e-01
1.331331331331331302e-01 3.626885533977953213e-01
1.341341341341341364e-01 3.646445995517124672e-01
1.351351351351351426e-01 3.665853009669733931e-01
1.361361361361361211e-01 3.685106062979189856e-01
1.371371371371371273e-01 3.704204651178579222e-01
1.381381381381381335e-01 3.723148279117702852e-01
1.391391391391391397e-01 3.741936460688773392e-01
1.401401401401401459e-01 3.760568718750798567e-01
1.411411411411411521e-01 3.779044585052706573e-01
1.421421421421421305e-01 3.797363600155230223e-01
1.431431431431431367e-01 3.815525313351610381e-01
1.441441441441441429e-01 3.833529282587134213e-01
1.451451451451451491e-01 3.851375074377568763e-01
1.461461461461461553e-01 3.869062263726513740e-01
1.471471471471471337e-01 3.886590434041720665e-01
1.481481481481481399e-01 3.903959177050417839e-01
1.491491491491491461e-01 3.921168092713671061e-01
1.501501501501501523e-01 3.938216789139835639e-01
1.511511511511511585e-01 3.955104882497126884e-01
1.521521521521521647e-01 3.971831996925358488e-01
1.531531531531531432e-01 3.988397764446874882e-01
1.541541541541541493e-01 4.004801824876744742e-01
1.551551551551551555e-01 4.021043825732217303e-01
1.561561561561561617e-01 4.037123422141524198e-01
1.571571571571571679e-01 4.053040276752032933e-01
1.581581581581581464e-01 4.068794059637815264e-01
1.591591591591591526e-01 4.084384448206657692e-01
1.601601601601601588e-01 4.099811127106560704e-01
1.611611611611611650e-01 4.115073788131773935e-01
1.621621621621621712e-01 4.130172130128386687e-01
1.631631631631631496e-01 4.145105858899542084e-01
1.641641641641641558e-01 4.159874687110297620e-01
1.651651651651651620e-01 4.174478334192172624e-01
1.661661661661661682e-01 4.188916526247433159e-01
1.671671671671671744e-01 4.203188995953153206e-01
1.681681681681681528e-01 4.217295482465077128e-01
1.691691691691691590e-01 4.231235731321347782e-01
1.701701701701701652e-01 4.245009494346120293e-01
1.711711711711711714e-01 4.258616529553115870e-01
1.721721721721721776e-01 4.272056601049141755e-01
1.731731731731731838e-01 4.285329478937635050e-01
1.741741741741741623e-01 4.298434939222247619e-01
1.751751751751751685e-01 4.311372763710534795e-01
1.761761761761761746e-01 4.324142739917768985e-01
1.771771771771771808e-01 4.336744660970927590e-01
1.781781781781781870e-01 4.349178325512886856e-01
1.791791791791791655e-01 4.361443537606872201e-01
1.801801801801801717e-01 4.373540106641186087e-01
1.811811811811811779e-01 4.385467847234266747e-01
1.821821821821821841e-01 4.397226579140106062e-01
1.831831831831831903e-01 4.408816127154076003e-01
1.841841841841841965e-01 4.420236321019180292e-01
1.851851851851851749e-01 4.431486995332792334e-01
1.861861861861861811e-01 4.442567989453896637e-01
1.871871871871871873e-01 4.453479147410885908e-01
1.881881881881881935e-01 4.464220317809933780e-01
1.891891891891891997e-01 4.474791353743995947e-01
1.901901901901901781e-01 4.485192112702459100e-01
1.911911911911911843e-01 4.495422456481485418e-01
1.921921921921921905e-01 4.505482251095079826e-01
1.931931931931931967e-01 4.515371366686916632e-01
1.941941941941942029e-01 4.525089677442956093e-01
1.951951951951951814e-01 4.534637061504899203e-01
1.961961961961961876e-01 4.544013400884487908e-01
1.971971971971971938e-01 4.553218581378704055e-01
1.981981981981981999e-01 4.562252492485897593e-01
1.991991991991992061e-01 4.571115027322862900e-01
2.002002002002001846e-01 4.579806082542909329e-01
2.012012012012011908e-01 4.588325558254950920e-01
2.022022022022021970e-01 4.596673357943640847e-01
2.032032032032032032e-01 4.604849388390586107e-01
2.042042042042042094e-01 4.612853559596680197e-01
2.052052052052052156e-01 4.620685784705561017e-01
2.062062062062061940e-01 4.628345979928245035e-01
2.072072072072072002e-01 4.635834064468953297e-01
2.082082082082082064e-01 4.643149960452156444e-01
2.092092092092092126e-01 4.650293592850878732e-01
2.102102102102102188e-01 4.657264889416265485e-01
2.112112112112111972e-01 4.664063780608466159e-01
2.122122122122122034e-01 4.670690199528831910e-01
2.132132132132132096e-01 4.677144081853479296e-01
2.142142142142142158e-01 4.683425365768219550e-01
2.152152152152152220e-01 4.689533991904895616e-01
2.162162162162162282e-01 4.695469903279141377e-01
2.172172172172172067e-01 4.701233045229589735e-01
2.182182182182182129e-01 4.706823365358547839e-01
2.192192192192192191e-01 4.712240813474166679e-01
2.202202202202202252e-01 4.717485341534115584e-01
2.212212212212212314e-01 4.722556903590800492e-01
2.222222222222222099e-01 4.727455455738124313e-01
2.232232232232232161e-01 4.732180956059828247e-01
2.242242242242242223e-01 4.736733364579412409e-01
2.252252252252252285e-01 4.741112643211679023e-01
2.262262262262262347e-01 4.745318755715888237e-01
2.272272272272272131e-01 4.749351667650569264e-01
2.282282282282282193e-01 4.753211346329980214e-01
2.292292292292292255e-01 4.756897760782251017e-01
2.302302302302302317e-01 4.760410881709211117e-01
2.312312312312312379e-01 4.763750681447928015e-01
2.322322322322322163e-01 4.766917133933954998e-01
2.332332332332332225e-01 4.769910214666320258e-01
2.342342342342342287e-01 4.772729900674253511e-01
2.352352352352352349e-01 4.775376170485671201e-01
2.362362362362362411e-01 4.777849004097429186e-01
2.372372372372372473e-01 4.780148382947353447e-01
2.382382382382382258e-01 4.782274289888056029e-01
2.392392392392392320e-01 4.784226709162553437e-01
2.402402402402402382e-01 4.786005626381687472e-01
2.412412412412412444e-01 4.787611028503357957e-01
2.422422422422422505e-01 4.789042903813585661e-01
2.432432432432432290e-01 4.790301241909392660e-01
2.442442442442442352e-01 4.791386033683524004e-01
2.452452452452452414e-01 4.792297271311006801e-01
2.462462462462462476e-01 4.793034948237557269e-01
2.472472472472472538e-01 4.793599059169827425e-01
2.482482482482482600e-01 4.793989600067516399e-01
2.492492492492492384e-01 4.794206568137326374e-01
2.502502502502502724e-01 4.794249961828782047e-01
2.512512512512512508e-01 4.794119780831903599e-01
2.522522522522522292e-01 4.793816026076744286e-01
2.532532532532532632e-01 4.793338699734784880e-01
2.542542542542542416e-01 4.792687805222184960e-01
2.552552552552552756e-01 4.791863347204897705e-01
2.562562562562562540e-01 4.790865331605637101e-01
2.572572572572572325e-01 4.789693765612697551e-01
2.582582582582582664e-01 4.788348657690627008e-01
2.592592592592592449e-01 4.786830017592747510e-01
2.602602602602602788e-01 4.785137856375513143e-01
2.612612612612612573e-01 4.783272186414709304e-01
2.622622622622622357e-01 4.781233021423483276e-01
2.632632632632632697e-01 4.779020376472196685e-01
2.642642642642642481e-01 4.776634268010100937e-01
2.652652652652652820e-01 4.774074713888815102e-01
2.662662662662662605e-01 4.771341733387614581e-01
2.672672672672672389e-01 4.768435347240504996e-01
2.682682682682682729e-01 4.765355577665084108e-01
2.692692692692692513e-01 4.762102448393173981e-01
2.702702702702702853e-01 4.758675984703214512e-01
2.712712712712712637e-01 4.755076213454411671e-01
2.722722722722722422e-01 4.751303163122615469e-01
2.732732732732732761e-01 4.747356863837929875e-01
2.742742742742742545e-01 4.743237347424034689e-01
2.752752752752752885e-01 4.738944647439198299e-01
2.762762762762762669e-01 4.734478799218980738e-01
2.772772772772773009e-01 4.729839839920597089e-01
2.782782782782782793e-01 4.725027808568941223e-01
2.792792792792792578e-01 4.720042746104231579e-01
2.802802802802802917e-01 4.714884695431288408e-01
2.812812812812812702e-01 4.709553701470400866e-01
2.822822822822823041e-01 4.704049811209777832e-01
2.832832832832832826e-01 4.698373073759565255e-01
2.842842842842842610e-01 4.692523540407400606e-01
2.852852852852852950e-01 4.686501264675489442e-01
2.862862862862862734e-01 4.680306302379190209e-01
2.872872872872873073e-01 4.673938711687075087e-01
2.882882882882882858e-01 4.667398553182448007e-01
2.892892892892892642e-01 4.660685889926298175e-01
2.902902902902902982e-01 4.653800787521670812e-01
2.912912912912912766e-01 4.646743314179427320e-01
2.922922922922923106e-01 4.639513540785359935e-01
2.932932932932932890e-01 4.632111540968663621e-01
2.942942942942942675e-01 4.624537391171706369e-01
2.952952952952953014e-01 4.616791170721100124e-01
2.962962962962962798e-01 4.608872961900031817e-01
2.972972972972973138e-01 4.600782850021825077e-01
2.982982982982982922e-01 4.592520923504721519e-01
2.992992992992992707e-01 4.584087273947831664e-01
3.003003003003003046e-01 4.575481996208243252e-01
3.013013013013012831e-01 4.566705188479260880e-01
3.023023023023023170e-01 4.557756952369721448e-01
3.033033033033032955e-01 4.548637392984395400e-01
3.043043043043043294e-01 4.539346619005405481e-01
3.053053053053053079e-01 4.529884742774662465e-01
3.063063063063062863e-01 4.520251880377258447e-01
3.073073073073073203e-01 4.510448151725818255e-01
3.083083083083082987e-01 4.500473680645744046e-01
3.093093093093093326e-01 4.490328594961345288e-01
3.103103103103103111e-01 4.480013026582811420e-01
3.113113113113112895e-01 4.469527111593988855e-01
3.123123123123123235e-01 4.458870990340939588e-01
3.133133133133133019e-01 4.448044807521242539e-01
3.143143143143143359e-01 4.437048712273996554e-01
3.153153153153153143e-01 4.425882858270503428e-01
3.163163163163162928e-01 4.414547403805585968e-01
3.173173173173173267e-01 4.403042511889502242e-01
3.183183183183183051e-01 4.391368350340437710e-01
3.193193193193193391e-01 4.379525091877514154e-01
3.203203203203203175e-01 4.367512914214307651e-01
3.213213213213212960e-01 4.355332000152800087e-01
3.223223223223223299e-01 4.342982537677776422e-01
3.233233233233233084e-01 4.330464720051586114e-01
3.243243243243243423e-01 4.317778745909248150e-01
3.253253253253253208e-01 4.304924819353875831e-01
3.263263263263262992e-01 4.291903150052356342e-01
3.273273273273273332e-01 4.278713953331259034e-01
3.283283283283283116e-01 4.265357450272951323e-01
3.293293293293293456e-01 4.251833867811841694e-01
3.303303303303303240e-01 4.238143438830752063e-01
3.313313313313313024e-01 4.224286402257358963e-01
3.323323323323323364e-01 4.210263003160665263e-01
3.333333333333333148e-01 4.196073492847469111e-01
3.343343343343343488e-01 4.181718128958784031e-01
3.353353353353353272e-01 4.167197175566176304e-01
3.363363363363363057e-01 4.152510903267970233e-01
3.373373373373373396e-01 4.137659589285289652e-01
3.383383383383383181e-01 4.122643517557902371e-01
3.393393393393393520e-01 4.107462978839791501e-01
3.403403403403403304e-01 4.092118270794472545e-01
3.413413413413413644e-01 4.076609698089947442e-01
3.423423423423423428e-01 4.060937572493319436e-01
3.433433433433433213e-01 4.045102212964975519e-01
3.443443443443443552e-01 4.029103945752331439e-01
3.453453453453453337e-01 4.012943104483076007e-01
3.463463463463463676e-01 3.996620030257891920e-01
3.473473473473473461e-01 3.980135071742599284e-01
3.483483483483483245e-01 3.963488585259677399e-01
3.493493493493493585e-01 3.946680934879146507e-01
3.503503503503503369e-01 3.929712492508749544e-01
3.513513513513513709e-01 3.912583637983384488e-01
3.523523523523523493e-01 3.895294759153787867e-01
3.533533533533533277e-01 3.877846251974371716e-01
3.543543543543543617e-01 3.860238520590227873e-01
3.553553553553553401e-01 3.842471977423221330e-01
3.563563563563563741e-01 3.824547043257152112e-01
3.573573573573573525e-01 3.806464147321941272e-01
3.583583583583583310e-01 3.788223727376795469e-01
3.593593593593593649e-01 3.769826229792325734e-01
3.603603603603603434e-01 3.751272109631557661e-01
3.613613613613613773e-01 3.732561830729821395e-01
3.623623623623623557e-01 3.713695865773463112e-01
3.633633633633633342e-01 3.694674696377340806e-01
3.643643643643643681e-01 3.675498813161073297e-01
3.653653653653653466e-01 3.656168715824015258e-01
3.663663663663663805e-01 3.636684913218883874e-01
3.673673673673673590e-01 3.617047923424038802e-01
3.683683683683683929e-01 3.597258273814357699e-01
3.693693693693693714e-01 3.577316501130679005e-01
3.703703703703703498e-01 3.557223151547765361e-01
3.713713713713713838e-01 3.536978780740764883e-01
3.723723723723723622e-01 3.516583953950130348e-01
3.733733733733733962e-01 3.496039246044941873e-01
3.743743743743743746e-01 3.475345241584644751e-01
3.753753753753753530e-01 3.454502534879107523e-01
3.763763763763763870e-01 3.433511730047019150e-01
3.773773773773773654e-01 3.412373441072565905e-01
3.783783783783783994e-01 3.391088291860349102e-01
3.793793793793793778e-01 3.369656916288535919e-01
3.803803803803803563e-01 3.348079958260185007e-01
3.813813813813813902e-01 3.326358071752733014e-01
3.823823823823823687e-01 3.304491920865605392e-01
3.833833833833834026e-01 3.282482179865917060e-01
3.843843843843843811e-01 3.260329533232244614e-01
3.853853853853853595e-01 3.238034675696416231e-01
3.863863863863863934e-01 3.215598312283328153e-01
3.873873873873873719e-01 3.193021158348731126e-01
3.883883883883884058e-01 3.170303939614948496e-01
3.893893893893893843e-01 3.147447392204555383e-01
3.903903903903903627e-01 3.124452262671918445e-01
3.913913913913913967e-01 3.101319308032617350e-01
3.923923923923923751e-01 3.078049295790734607e-01
3.933933933933934091e-01 3.054643003963932735e-01
3.943943943943943875e-01 3.031101221106351495e-01
3.953953953953953659e-01 3.007424746329274701e-01
3.963963963963963999e-01 2.983614389319552695e-01
3.973973973973973783e-01 2.959670970355748887e-01
3.983983983983984123e-01 2.935595320322008095e-01
3.993993993993993907e-01 2.911388280719612864e-01
4.004004004004003692e-01 2.887050703676193875e-01
4.014014014014014031e-01 2.862583451952626090e-01
4.024024024024023816e-01 2.837987398947537931e-01
4.034034034034034155e-01 2.813263428699430135e-01
4.044044044044043940e-01 2.788412435886431506e-01
4.054054054054054279e-01 2.763435325823604405e-01
4.064064064064064064e-01 2.738333014457843273e-01
4.074074074074073848e-01 2.713106428360326783e-01
4.084084084084084187e-01 2.687756504716515282e-01
4.094094094094093972e-01 2.662284191313682435e-01
4.104104104104104311e-01 2.636690446525964959e-01
4.114114114114114096e-01 2.610976239296940449e-01
4.124124124124123880e-01 2.585142549119672228e-01
4.134134134134134220e-01 2.559190366014290619e-01
4.144144144144144004e-01 2.533120690503037342e-01
4.154154154154154344e-01 2.506934533582783620e-01
4.164164164164164128e-01 2.480632916695034718e-01
4.174174174174173912e-01 2.454216871693396529e-01
4.184184184184184252e-01 2.427687440808506125e-01
4.194194194194194036e-01 2.401045676610422119e-01
4.204204204204204376e-01 2.374292641968472894e-01
4.214214214214214160e-01 2.347429410008562423e-01
4.224224224224223945e-01 2.320457064067930342e-01
4.234234234234234284e-01 2.293376697647364348e-01
4.244244244244244069e-01 2.266189414360886833e-01
4.254254254254254408e-01 2.238896327882861637e-01
4.264264264264264193e-01 2.211498561892620562e-01
4.274274274274273977e-01 2.183997250016500302e-01
4.284284284284284317e-01 2.156393535767378022e-01
4.294294294294294101e-01 2.128688572481696739e-01
4.304304304304304440e-01 2.100883523253938290e-01
4.314314314314314225e-01 2.072979560868616900e-01
4.324324324324324564e-01 2.044977867729761145e-01
4.334334334334334349e-01 2.016879635787914571e-01
4.344344344344344133e-01 1.988686066464633306e-01
4.354354354354354473e-01 1.960398370574546467e-01
4.364364364364364257e-01 1.932017768244944644e-01
4.374374374374374597e-01 1.903545488832907862e-01
4.384384384384384381e-01 1.874982770840049884e-01
4.394394394394394165e-01 1.846330861824800329e-01
4.404404404404404505e-01 1.817591018312311180e-01
4.414414414414414289e-01 1.788764505701998520e-01
4.424424424424424629e-01 1.759852598172684524e-01
4.434434434434434413e-01 1.730856578585424077e-01
4.444444444444444198e-01 1.701777738383995764e-01
4.454454454454454537e-01 1.672617377493088031e-01
4.464464464464464322e-01 1.643376804214206621e-01
4.474474474474474661e-01 1.614057335119315484e-01
4.484484484484484446e-01 1.584660294942252523e-01
4.494494494494494230e-01 1.555187016467905192e-01
4.504504504504504570e-01 1.525638840419231423e-01
4.514514514514514354e-01 1.496017115342102022e-01
4.524524524524524693e-01 1.466323197487983954e-01
4.534534534534534478e-01 1.436558450694566391e-01
4.544544544544544262e-01 1.406724246264252631e-01
4.554554554554554602e-01 1.376821962840632796e-01
4.564564564564564386e-01 1.346852986282923159e-01
4.574574574574574726e-01 1.316818709538415677e-01
4.584584584584584510e-01 1.286720532512966308e-01
4.594594594594594295e-01 1.256559861939557099e-01
4.604604604604604634e-01 1.226338111244961726e-01
4.614614614614614418e-01 1.196056700414550589e-01
4.624624624624624758e-01 1.165717055855265832e-01
4.634634634634634542e-01 1.135320610256817936e-01
4.644644644644644327e-01 1.104868802451094006e-01
4.654654654654654666e-01 1.074363077269886863e-01
4.664664664664664451e-01 1.043804885400920618e-01
4.674674674674674790e-01 1.013195683242223422e-01
4.684684684684684575e-01 9.825369327549131337e-02
4.694694694694694914e-01 9.518301013144055134e-02
4.704704704704704699e-01 9.210766615600977925e-02
4.714714714714714483e-01 8.902780912435663552e-02
4.724724724724724823e-01 8.594358730753169640e-02
4.734734734734734607e-01 8.285514945701331901e-02
4.744744744744744946e-01 7.976264478910601030e-02
4.754754754754754731e-01 7.666622296920787283e-02
4.764764764764764515e-01 7.356603409594868193e-02
4.774774774774774855e-01 7.046222868520551907e-02
4.784784784784784639e-01 6.735495765400176249e-02
4.794794794794794979e-01 6.424437230428778345e-02
4.804804804804804763e-01 6.113062430661483221e-02
4.814814814814814548e-01 5.801386568370276581e-02
4.824824824824824887e-01 5.489424879390704393e-02
4.834834834834834671e-01 5.177192631458986394e-02
4.844844844844845011e-01 4.864705122539980664e-02
4.854854854854854795e-01 4.551977679146619604e-02
4.864864864864864580e-01 4.239025654650833280e-02
4.874874874874874919e-01 3.925864427587189009e-02
4.884884884884884704e-01 3.612509399949115352e-02
4.894894894894895043e-01 3.298975995478164308e-02
4.904904904904904828e-01 2.985279657947562462e-02
4.914914914914914612e-01 2.671435849439470628e-02
4.924924924924924952e-01 2.357460048617198572e-02
4.934934934934934736e-01 2.043367748992854990e-02
4.944944944944945076e-01 1.729174457190299496e-02
4.954954954954954860e-01 1.414895691204655186e-02
4.964964964964965199e-01 1.100546978658390948e-02
4.974974974974974984e-01 7.861438550547857410e-03
4.984984984984984768e-01 4.717018620287921626e-03
4.994994994994995108e-01 1.572365455965533173e-03
5.005005005005005447e-01 -1.572365455965632920e-03
5.015015015015015232e-01 -4.717018620287798461e-03
5.025025025025025016e-01 -7.861438550547735979e-03
5.035035035035034801e-01 -1.100546978658378805e-02
5.045045045045044585e-01 -1.414895691204620838e-02
5.055055055055055480e-01 -1.729174457190309211e-02
5.065065065065065264e-01 -2.043367748992842500e-02
5.075075075075075048e-01 -2.357460048617186082e-02
5.085085085085084833e-01 -2.671435849439435933e-02
5.095095095095094617e-01 -2.985279657947549972e-02
5.105105105105105512e-01 -3.298975995478174023e-02
5.115115115115115296e-01 -3.612509399949102862e-02
5.125125125125125081e-01 -3.925864427587176519e-02
5.135135135135134865e-01 -4.239025654650799280e-02
5.145145145145144649e-01 -4.551977679146584910e-02
5.155155155155155544e-01 -4.864705122539990378e-02
5.165165165165165329e-01 -5.177192631458973904e-02
5.175175175175175113e-01 -5.489424879390691903e-02
5.185185185185184897e-01 -5.801386568370264785e-02
5.195195195195194682e-01 -6.113062430661448526e-02
5.205205205205205576e-01 -6.424437230428788059e-02
5.215215215215215361e-01 -6.735495765400166535e-02
5.225225225225225145e-01 -7.046222868520540805e-02
5.235235235235234930e-01 -7.356603409594836274e-02
5.245245245245244714e-01 -7.666622296920776181e-02
5.255255255255255609e-01 -7.976264478910610745e-02
5.265265265265265393e-01 -8.285514945701320799e-02
5.275275275275275177e-01 -8.594358730753158537e-02
5.285285285285284962e-01 -8.902780912435630245e-02
5.295295295295294746e-01 -9.210766615600946006e-02
5.305305305305305641e-01 -9.518301013144044032e-02
5.315315315315315425e-01 -9.825369327549120235e-02
5.325325325325325210e-01 -1.013195683242222311e-01
5.335335335335334994e-01 -1.043804885400919508e-01
5.345345345345344779e-01 -1.074363077269883532e-01
5.355355355355355673e-01 -1.104868802451092896e-01
5.365365365365365458e-01 -1.135320610256816964e-01
5.375375375375375242e-01 -1.165717055855264861e-01
5.385385385385385026e-01 -1.196056700414547397e-01
5.395395395395394811e-01 -1.226338111244958534e-01
5.405405405405405705e-01 -1.256559861939555989e-01
5.415415415415415490e-01 -1.286720532512965476e-01
5.425425425425425274e-01 -1.316818709538414567e-01
5.435435435435435059e-01 -1.346852986282920106e-01
5.445445445445444843e-01 -1.376821962840629465e-01
5.455455455455455738e-01 -1.406724246264251521e-01
5.465465465465465522e-01 -1.436558450694565281e-01
5.475475475475475307e-01 -1.466323197487982843e-01
5.485485485485485091e-01 -1.496017115342098691e-01
5.495495495495495986e-01 -1.525638840419232534e-01
5.505505505505505770e-01 -1.555187016467904360e-01
5.515515515515515554e-01 -1.584660294942251413e-01
5.525525525525525339e-01 -1.614057335119314374e-01
5.535535535535535123e-01 -1.643376804214203846e-01
5.545545545545546018e-01 -1.672617377493086921e-01
5.555555555555555802e-01 -1.701777738383994654e-01
5.565565565565565587e-01 -1.730856578585422967e-01
5.575575575575575371e-01 -1.759852598172683413e-01
5.585585585585585155e-01 -1.788764505701997687e-01
5.595595595595596050e-01 -1.817591018312312290e-01
5.605605605605605835e-01 -1.846330861824799496e-01
5.615615615615615619e-01 -1.874982770840049051e-01
5.625625625625625403e-01 -1.903545488832906751e-01
5.635635635635635188e-01 -1.932017768244941314e-01
5.645645645645646082e-01 -1.960398370574547022e-01
5.655655655655655867e-01 -1.988686066464632474e-01
5.665665665665665651e-01 -2.016879635787913738e-01
5.675675675675675436e-01 -2.044977867729760035e-01
5.685685685685685220e-01 -2.072979560868614124e-01
5.695695695695696115e-01 -2.100883523253939400e-01
5.705705705705705899e-01 -2.128688572481696184e-01
5.715715715715715683e-01 -2.156393535767377190e-01
5.725725725725725468e-01 -2.183997250016497527e-01
5.735735735735735252e-01 -2.211498561892619452e-01
5.745745745745746147e-01 -2.238896327882862747e-01
5.755755755755755931e-01 -2.266189414360885723e-01
5.765765765765765716e-01 -2.293376697647363516e-01
5.775775775775775500e-01 -2.320457064067927289e-01
5.785785785785785285e-01 -2.347429410008559647e-01
5.795795795795796179e-01 -2.374292641968471784e-01
5.805805805805805964e-01 -2.401045676610421009e-01
5.815815815815815748e-01 -2.427687440808505293e-01
5.825825825825825532e-01 -2.454216871693395696e-01
5.835835835835835317e-01 -2.480632916695031942e-01
5.845845845845846211e-01 -2.506934533582784175e-01
5.855855855855855996e-01 -2.533120690503036232e-01
5.865865865865865780e-01 -2.559190366014289508e-01
5.875875875875875565e-01 -2.585142549119669453e-01
5.885885885885885349e-01 -2.610976239296937673e-01
5.895895895895896244e-01 -2.636690446525966069e-01
5.905905905905906028e-01 -2.662284191313681880e-01
5.915915915915915813e-01 -2.687756504716514172e-01
5.925925925925925597e-01 -2.713106428360324007e-01
5.935935935935935381e-01 -2.738333014457840497e-01
5.945945945945946276e-01 -2.763435325823603850e-01
5.955955955955956060e-01 -2.788412435886430951e-01
5.965965965965965845e-01 -2.813263428699429580e-01
5.975975975975975629e-01 -2.837987398947535711e-01
5.985985985985985414e-01 -2.862583451952623315e-01
5.995995995995996308e-01 -2.887050703676193875e-01
6.006006006006006093e-01 -2.911388280719611754e-01
6.016016016016015877e-01 -2.935595320322007540e-01
6.026026026026025662e-01 -2.959670970355746111e-01
6.036036036036035446e-01 -2.983614389319549920e-01
6.046046046046046341e-01 -3.007424746329274146e-01
6.056056056056056125e-01 -3.031101221106350385e-01
6.066066066066065909e-01 -3.054643003963932180e-01
6.076076076076075694e-01 -3.078049295790732387e-01
6.086086086086086588e-01 -3.101319308032617905e-01
6.096096096096096373e-01 -3.124452262671917335e-01
6.106106106106106157e-01 -3.147447392204555383e-01
6.116116116116115942e-01 -3.170303939614947941e-01
6.126126126126125726e-01 -3.193021158348728905e-01
6.136136136136136621e-01 -3.215598312283328708e-01
6.146146146146146405e-01 -3.238034675696415676e-01
6.156156156156156189e-01 -3.260329533232244059e-01
6.166166166166165974e-01 -3.282482179865915950e-01
6.176176176176175758e-01 -3.304491920865603172e-01
6.186186186186186653e-01 -3.326358071752733570e-01
6.196196196196196437e-01 -3.348079958260184452e-01
6.206206206206206222e-01 -3.369656916288535364e-01
6.216216216216216006e-01 -3.391088291860349102e-01
6.226226226226225791e-01 -3.412373441072564795e-01
6.236236236236236685e-01 -3.433511730047019705e-01
6.246246246246246470e-01 -3.454502534879106967e-01
6.256256256256256254e-01 -3.475345241584643086e-01
6.266266266266266038e-01 -3.496039246044940763e-01
6.276276276276275823e-01 -3.516583953950128683e-01
6.286286286286286717e-01 -3.536978780740764883e-01
6.296296296296296502e-01 -3.557223151547763695e-01
6.306306306306306286e-01 -3.577316501130677340e-01
6.316316316316316071e-01 -3.597258273814356588e-01
6.326326326326325855e-01 -3.617047923424036027e-01
6.336336336336336750e-01 -3.636684913218884430e-01
6.346346346346346534e-01 -3.656168715824014703e-01
6.356356356356356319e-01 -3.675498813161072187e-01
6.366366366366366103e-01 -3.694674696377338030e-01
6.376376376376375887e-01 -3.713695865773460891e-01
6.386386386386386782e-01 -3.732561830729823615e-01
6.396396396396396566e-01 -3.751272109631556551e-01
6.406406406406406351e-01 -3.769826229792322958e-01
6.416416416416416135e-01 -3.788223727376794359e-01
6.426426426426425920e-01 -3.806464147321939051e-01
6.436436436436436814e-01 -3.824547043257151557e-01
6.446446446446446599e-01 -3.842471977423221885e-01
6.456456456456456383e-01 -3.860238520590227318e-01
6.466466466466466168e-01 -3.877846251974369496e-01
6.476476476476475952e-01 -3.895294759153786757e-01
6.486486486486486847e-01 -3.912583637983385043e-01
6.496496496496496631e-01 -3.929712492508747879e-01
6.506506506506506415e-01 -3.946680934879146507e-01
6.516516516516516200e-01 -3.963488585259675179e-01
6.526526526526525984e-01 -3.980135071742596509e-01
6.536536536536536879e-01 -3.996620030257893030e-01
6.546546546546546663e-01 -4.012943104483074896e-01
6.556556556556556448e-01 -4.029103945752329219e-01
6.566566566566566232e-01 -4.045102212964974964e-01
6.576576576576576016e-01 -4.060937572493317771e-01
6.586586586586586911e-01 -4.076609698089946887e-01
6.596596596596596696e-01 -4.092118270794472545e-01
6.606606606606606480e-01 -4.107462978839791501e-01
6.616616616616616264e-01 -4.122643517557899595e-01
6.626626626626626049e-01 -4.137659589285289097e-01
6.636636636636636943e-01 -4.152510903267969122e-01
6.646646646646646728e-01 -4.167197175566174638e-01
6.656656656656656512e-01 -4.181718128958784031e-01
6.666666666666666297e-01 -4.196073492847467445e-01
6.676676676676676081e-01 -4.210263003160662487e-01
6.686686686686686976e-01 -4.224286402257358963e-01
6.696696696696696760e-01 -4.238143438830750953e-01
6.706706706706706544e-01 -4.251833867811840029e-01
6.716716716716716329e-01 -4.265357450272950768e-01
6.726726726726726113e-01 -4.278713953331257924e-01
6.736736736736737008e-01 -4.291903150052354676e-01
6.746746746746746792e-01 -4.304924819353876386e-01
6.756756756756756577e-01 -4.317778745909247595e-01
6.766766766766766361e-01 -4.330464720051583893e-01
6.776776776776777256e-01 -4.342982537677778088e-01
6.786786786786787040e-01 -4.355332000152800087e-01
6.796796796796796825e-01 -4.367512914214305986e-01
6.806806806806806609e-01 -4.379525091877514709e-01
6.816816816816816393e-01 -4.391368350340436044e-01
6.826826826826827288e-01 -4.403042511889501687e-01
6.836836836836837072e-01 -4.414547403805585968e-01
6.846846846846846857e-01 -4.425882858270503428e-01
6.856856856856856641e-01 -4.437048712273994888e-01
6.866866866866866426e-01 -4.448044807521241428e-01
6.876876876876877320e-01 -4.458870990340940144e-01
6.886886886886887105e-01 -4.469527111593988300e-01
6.896896896896896889e-01 -4.480013026582811420e-01
6.906906906906906674e-01 -4.490328594961344733e-01
6.916916916916916458e-01 -4.500473680645741825e-01
6.926926926926927353e-01 -4.510448151725818255e-01
6.936936936936937137e-01 -4.520251880377257891e-01
6.946946946946946921e-01 -4.529884742774661355e-01
6.956956956956956706e-01 -4.539346619005405481e-01
6.966966966966966490e-01 -4.548637392984394290e-01
6.976976976976977385e-01 -4.557756952369720893e-01
6.986986986986987169e-01 -4.566705188479260880e-01
6.996996996996996954e-01 -4.575481996208243252e-01
7.007007007007006738e-01 -4.584087273947829999e-01
7.017017017017016522e-01 -4.592520923504720964e-01
7.027027027027027417e-01 -4.600782850021825077e-01
7.037037037037037202e-01 -4.608872961900031262e-01
7.047047047047046986e-01 -4.616791170721100124e-01
7.057057057057056770e-01 -4.624537391171705814e-01
7.067067067067066555e-01 -4.632111540968663621e-01
7.077077077077077449e-01 -4.639513540785360490e-01
7.087087087087087234e-01 -4.646743314179426765e-01
7.097097097097097018e-01 -4.653800787521670257e-01
7.107107107107106803e-01 -4.660685889926297620e-01
7.117117117117116587e-01 -4.667398553182446896e-01
7.127127127127127482e-01 -4.673938711687075087e-01
7.137137137137137266e-01 -4.680306302379190209e-01
7.147147147147147050e-01 -4.686501264675488887e-01
7.157157157157156835e-01 -4.692523540407400606e-01
7.167167167167166619e-01 -4.698373073759565255e-01
7.177177177177177514e-01 -4.704049811209777832e-01
7.187187187187187298e-01 -4.709553701470399756e-01
7.197197197197197083e-01 -4.714884695431288408e-01
7.207207207207206867e-01 -4.720042746104231024e-01
7.217217217217216652e-01 -4.725027808568941223e-01
7.227227227227227546e-01 -4.729839839920597644e-01
7.237237237237237331e-01 -4.734478799218980183e-01
7.247247247247247115e-01 -4.738944647439198299e-01
7.257257257257256899e-01 -4.743237347424034134e-01
7.267267267267266684e-01 -4.747356863837929319e-01
7.277277277277277578e-01 -4.751303163122614914e-01
7.287287287287287363e-01 -4.755076213454411671e-01
7.297297297297297147e-01 -4.758675984703214512e-01
7.307307307307306932e-01 -4.762102448393173981e-01
7.317317317317316716e-01 -4.765355577665084108e-01
7.327327327327327611e-01 -4.768435347240504441e-01
7.337337337337337395e-01 -4.771341733387614581e-01
7.347347347347347180e-01 -4.774074713888815102e-01
7.357357357357356964e-01 -4.776634268010100381e-01
7.367367367367367859e-01 -4.779020376472196685e-01
7.377377377377377643e-01 -4.781233021423483276e-01
7.387387387387387427e-01 -4.783272186414709304e-01
7.397397397397397212e-01 -4.785137856375513143e-01
7.407407407407406996e-01 -4.786830017592747510e-01
7.417417417417417891e-01 -4.788348657690627008e-01
7.427427427427427675e-01 -4.789693765612697551e-01
7.437437437437437460e-01 -4.790865331605637101e-01
7.447447447447447244e-01 -4.791863347204897705e-01
7.457457457457457028e-01 -4.792687805222184960e-01
7.467467467467467923e-01 -4.793338699734784880e-01
7.477477477477477708e-01 -4.793816026076744286e-01
7.487487487487487492e-01 -4.794119780831903599e-01
7.497497497497497276e-01 -4.794249961828782047e-01
7.507507507507507061e-01 -4.794206568137326374e-01
7.517517517517517955e-01 -4.793989600067516399e-01
7.527527527527527740e-01 -4.793599059169827425e-01
7.537537537537537524e-01 -4.793034948237557269e-01
7.547547547547547309e-01 -4.792297271311007356e-01
7.557557557557557093e-01 -4.791386033683524004e-01
7.567567567567567988e-01 -4.790301241909392660e-01
7.577577577577577772e-01 -4.789042903813585661e-01
7.587587587587587556e-01 -4.787611028503357957e-01
7.597597597597597341e-01 -4.786005626381687472e-01
7.607607607607607125e-01 -4.784226709162553437e-01
7.617617617617618020e-01 -4.782274289888056029e-01
7.627627627627627804e-01 -4.780148382947353447e-01
7.637637637637637589e-01 -4.777849004097429186e-01
7.647647647647647373e-01 -4.775376170485671756e-01
7.657657657657657158e-01 -4.772729900674254067e-01
7.667667667667668052e-01 -4.769910214666319703e-01
7.677677677677677837e-01 -4.766917133933954998e-01
7.687687687687687621e-01 -4.763750681447928015e-01
7.697697697697697405e-01 -4.760410881709211672e-01
7.707707707707707190e-01 -4.756897760782251017e-01
7.717717717717718084e-01 -4.753211346329980214e-01
7.727727727727727869e-01 -4.749351667650569264e-01
7.737737737737737653e-01 -4.745318755715888237e-01
7.747747747747747438e-01 -4.741112643211679578e-01
7.757757757757757222e-01 -4.736733364579412964e-01
7.767767767767768117e-01 -4.732180956059828247e-01
7.777777777777777901e-01 -4.727455455738124868e-01
7.787787787787787686e-01 -4.722556903590800492e-01
7.797797797797797470e-01 -4.717485341534116139e-01
7.807807807807807254e-01 -4.712240813474167234e-01
7.817817817817818149e-01 -4.706823365358547839e-01
7.827827827827827933e-01 -4.701233045229589735e-01
7.837837837837837718e-01 -4.695469903279141932e-01
7.847847847847847502e-01 -4.689533991904895616e-01
7.857857857857857287e-01 -4.683425365768220106e-01
7.867867867867868181e-01 -4.677144081853479851e-01
7.877877877877877966e-01 -4.670690199528831910e-01
7.887887887887887750e-01 -4.664063780608466159e-01
7.897897897897897534e-01 -4.657264889416266596e-01
7.907907907907907319e-01 -4.650293592850879287e-01
7.917917917917918214e-01 -4.643149960452156444e-01
7.927927927927927998e-01 -4.635834064468953297e-01
7.937937937937937782e-01 -4.628345979928245590e-01
7.947947947947947567e-01 -4.620685784705561572e-01
7.957957957957957351e-01 -4.612853559596680197e-01
7.967967967967968246e-01 -4.604849388390585552e-01
7.977977977977978030e-01 -4.596673357943640847e-01
7.987987987987987815e-01 -4.588325558254952585e-01
7.997997997997997599e-01 -4.579806082542909884e-01
8.008008008008007383e-01 -4.571115027322864011e-01
8.018018018018018278e-01 -4.562252492485897593e-01
8.028028028028028062e-01 -4.553218581378704055e-01
8.038038038038037847e-01 -4.544013400884488463e-01
8.048048048048047631e-01 -4.534637061504900868e-01
8.058058058058058526e-01 -4.525089677442955538e-01
8.068068068068068310e-01 -4.515371366686916632e-01
8.078078078078078095e-01 -4.505482251095080937e-01
8.088088088088087879e-01 -4.495422456481485973e-01
8.098098098098097664e-01 -4.485192112702460765e-01
8.108108108108108558e-01 -4.474791353743996503e-01
8.118118118118118343e-01 -4.464220317809933225e-01
8.128128128128128127e-01 -4.453479147410886463e-01
8.138138138138137911e-01 -4.442567989453898303e-01
8.148148148148147696e-01 -4.431486995332792889e-01
8.158158158158158590e-01 -4.420236321019180292e-01
8.168168168168168375e-01 -4.408816127154077114e-01
8.178178178178178159e-01 -4.397226579140106062e-01
8.188188188188187944e-01 -4.385467847234266747e-01
8.198198198198197728e-01 -4.373540106641186087e-01
8.208208208208208623e-01 -4.361443537606871645e-01
8.218218218218218407e-01 -4.349178325512887411e-01
8.228228228228228192e-01 -4.336744660970928145e-01
8.238238238238237976e-01 -4.324142739917769540e-01
8.248248248248247760e-01 -4.311372763710535905e-01
8.258258258258258655e-01 -4.298434939222248730e-01
8.268268268268268439e-01 -4.285329478937634495e-01
8.278278278278278224e-01 -4.272056601049142865e-01
8.288288288288288008e-01 -4.258616529553115870e-01
8.298298298298297793e-01 -4.245009494346121959e-01
8.308308308308308687e-01 -4.231235731321348337e-01
8.318318318318318472e-01 -4.217295482465078793e-01
8.328328328328328256e-01 -4.203188995953153761e-01
8.338338338338338041e-01 -4.188916526247434824e-01
8.348348348348347825e-01 -4.174478334192173179e-01
8.358358358358358720e-01 -4.159874687110297620e-01
8.368368368368368504e-01 -4.145105858899543749e-01
8.378378378378378288e-01 -4.130172130128386132e-01
8.388388388388388073e-01 -4.115073788131775046e-01
8.398398398398397857e-01 -4.099811127106563480e-01
8.408408408408408752e-01 -4.084384448206658247e-01
8.418418418418418536e-01 -4.068794059637815819e-01
8.428428428428428321e-01 -4.053040276752034599e-01
8.438438438438438105e-01 -4.037123422141524753e-01
8.448448448448447889e-01 -4.021043825732218968e-01
8.458458458458458784e-01 -4.004801824876745298e-01
8.468468468468468568e-01 -3.988397764446874882e-01
8.478478478478478353e-01 -3.971831996925358488e-01
8.488488488488488137e-01 -3.955104882497129104e-01
8.498498498498497922e-01 -3.938216789139836194e-01
8.508508508508508816e-01 -3.921168092713671061e-01
8.518518518518518601e-01 -3.903959177050418949e-01
8.528528528528528385e-01 -3.886590434041721220e-01
8.538538538538538170e-01 -3.869062263726514850e-01
8.548548548548547954e-01 -3.851375074377571539e-01
8.558558558558558849e-01 -3.833529282587133658e-01
8.568568568568568633e-01 -3.815525313351611492e-01
8.578578578578578417e-01 -3.797363600155232999e-01
8.588588588588588202e-01 -3.779044585052707128e-01
8.598598598598597986e-01 -3.760568718750800787e-01
8.608608608608608881e-01 -3.741936460688773947e-01
8.618618618618618665e-01 -3.723148279117702852e-01
8.628628628628628450e-01 -3.704204651178580332e-01
8.638638638638638234e-01 -3.685106062979192632e-01
8.648648648648649129e-01 -3.665853009669732265e-01
8.658658658658658913e-01 -3.646445995517124672e-01
8.668668668668668698e-01 -3.626885533977954323e-01
8.678678678678678482e-01 -3.607172147770068560e-01
8.688688688688688266e-01 -3.587306368942740353e-01
8.698698698698699161e-01 -3.567288738945362803e-01
8.708708708708708945e-01 -3.547119808694683130e-01
8.718718718718718730e-01 -3.526800138640487359e-01
8.728728728728728514e-01 -3.506330298829721803e-01
8.738738738738738299e-01 -3.485710868969034149e-01
8.748748748748749193e-01 -3.464942438485678622e-01
8.758758758758758978e-01 -3.444025606586745836e-01
8.768768768768768762e-01 -3.422960982316691214e-01
8.778778778778778547e-01 -3.401749184613159227e-01
8.788788788788788331e-01 -3.380390842361001291e-01
8.798798798798799226e-01 -3.358886594444521756e-01
8.808808808808809010e-01 -3.337237089797911449e-01
8.818818818818818794e-01 -3.315442987453762758e-01
8.828828828828828579e-01 -3.293504956589751176e-01
8.838838838838838363e-01 -3.271423676573378403e-01
8.848848848848849258e-01 -3.249199837004739799e-01
8.858858858858859042e-01 -3.226834137757352283e-01
8.868868868868868827e-01 -3.204327289016944968e-01
8.878878878878878611e-01 -3.181680011318214762e-01
8.888888888888888395e-01 -3.158893035579532493e-01
8.898898898898899290e-01 -3.135967103135557377e-01
8.908908908908909074e-01 -3.112902965767724850e-01
8.918918918918918859e-01 -3.089701385732585570e-01
8.928928928928928643e-01 -3.066363135788018335e-01
8.938938938938938428e-01 -3.042888999217197021e-01
8.948948948948949322e-01 -3.019279769850385375e-01
8.958958958958959107e-01 -2.995536252084500806e-01
8.968968968968968891e-01 -2.971659260900367805e-01
8.978978978978978676e-01 -2.947649621877749815e-01
8.988988988988988460e-01 -2.923508171208065165e-01
8.998998998998999355e-01 -2.899235755704757111e-01
9.009009009009009139e-01 -2.874833232811372374e-01
9.019019019019018923e-01 -2.850301470607247145e-01
9.029029029029028708e-01 -2.825641347810826653e-01
9.039039039039038492e-01 -2.800853753780607747e-01
9.049049049049049387e-01 -2.775939588513672285e-01
9.059059059059059171e-01 -2.750899762641794699e-01
9.069069069069068956e-01 -2.725735197425100953e-01
9.079079079079078740e-01 -2.700446824743321095e-01
9.089089089089088525e-01 -2.675035587084529931e-01
9.099099099099099419e-01 -2.649502437531459642e-01
9.109109109109109204e-01 -2.623848339745303848e-01
9.119119119119118988e-01 -2.598074267947027560e-01
9.129129129129128772e-01 -2.572181206896189121e-01
9.139139139139138557e-01 -2.546170151867256370e-01
9.149149149149149451e-01 -2.520042108623369859e-01
9.159159159159159236e-01 -2.493798093387630255e-01
9.169169169169169020e-01 -2.467439132811821700e-01
9.179179179179178805e-01 -2.440966263942604686e-01
9.189189189189188589e-01 -2.414380534185182892e-01
9.199199199199199484e-01 -2.387683001264431781e-01
9.209209209209209268e-01 -2.360874733183467300e-01
9.219219219219219053e-01 -2.333956808179667441e-01
9.229229229229228837e-01 -2.306930314678186933e-01
9.239239239239238621e-01 -2.279796351242870112e-01
9.249249249249249516e-01 -2.252556026524682453e-01
9.259259259259259300e-01 -2.225210459207560554e-01
9.269269269269269085e-01 -2.197760777951732747e-01
9.279279279279278869e-01 -2.170208121334521179e-01
9.289289289289288654e-01 -2.142553637788625343e-01
9.299299299299299548e-01 -2.114798485537842665e-01
9.309309309309309333e-01 -2.086943832530334664e-01
9.319319319319319117e-01 -2.058990856369348199e-01
9.329329329329328901e-01 -2.030940744241440665e-01
9.339339339339339796e-01 -2.002794692842256030e-01
9.349349349349349581e-01 -1.974553908299791771e-01
9.359359359359359365e-01 -1.946219606095205557e-01
9.369369369369369149e-01 -1.917793010981188873e-01
9.379379379379378934e-01 -1.889275356897908431e-01
9.389389389389389828e-01 -1.860667886886488154e-01
9.399399399399399613e-01 -1.831971853000136097e-01
9.409409409409409397e-01 -1.803188516212848036e-01
9.419419419419419182e-01 -1.774319146325735175e-01
9.429429429429428966e-01 -1.745365021871038425e-01
9.439439439439439861e-01 -1.716327430013749877e-01
9.449449449449449645e-01 -1.687207666450980525e-01
9.459459459459459429e-01 -1.658007035308972921e-01
9.469469469469469214e-01 -1.628726849037906155e-01
9.479479479479478998e-01 -1.599368428304383805e-01
9.489489489489489893e-01 -1.569933101881761106e-01
9.499499499499499677e-01 -1.540422206538228089e-01
9.509509509509509462e-01 -1.510837086922716677e-01
9.519519519519519246e-01 -1.481179095448699468e-01
9.529529529529529031e-01 -1.451449592175807768e-01
9.539539539539539925e-01 -1.421649944689395983e-01
9.549549549549549710e-01 -1.391781527978035726e-01
9.559559559559559494e-01 -1.361845724308953509e-01
9.569569569569569278e-01 -1.331843923101463101e-01
9.579579579579579063e-01 -1.301777520798456378e-01
9.589589589589589957e-01 -1.271647920735893278e-01
9.599599599599599742e-01 -1.241456533010439622e-01
9.609609609609609526e-01 -1.211204774345186336e-01
9.619619619619619311e-01 -1.180894067953526944e-01
9.629629629629629095e-01 -1.150525843401243586e-01
9.639639639639639990e-01 -1.120101536466819175e-01
9.649649649649649774e-01 -1.089622588999993591e-01
9.659659659659659559e-01 -1.059090448778614441e-01
9.669669669669669343e-01 -1.028506569363868972e-01
9.679679679679679127e-01 -9.978724099538287262e-02
9.689689689689690022e-01 -9.671894352354468150e-02
9.699699699699699806e-01 -9.364591152350304482e-02
9.709709709709709591e-01 -9.056829251671245917e-02
9.719719719719719375e-01 -8.748623452820103452e-02
9.729729729729729160e-01 -8.439988607117593356e-02
9.739739739739740054e-01 -8.130939613148632783e-02
9.749749749749749839e-01 -7.821491415195855335e-02
9.759759759759759623e-01 -7.511659001659724832e-02
9.769769769769769407e-01 -7.201457403466125784e-02
9.779779779779779192e-01 -6.890901692462045314e-02
9.789789789789790087e-01 -6.580006979799607469e-02
9.799799799799799871e-01 -6.268788414308704149e-02
9.809809809809809655e-01 -5.957261180858847843e-02
9.819819819819819440e-01 -5.645440498711161437e-02
9.829829829829829224e-01 -5.333341619859927746e-02
9.839839839839840119e-01 -5.020979827365162906e-02
9.849849849849849903e-01 -4.708370433676523081e-02
9.859859859859859688e-01 -4.395528778947949133e-02
9.869869869869869472e-01 -4.082470229345214197e-02
9.879879879879879256e-01 -3.769210175345773933e-02
9.889889889889890151e-01 -3.455764030031257400e-02
9.899899899899899935e-01 -3.142147227374076507e-02
9.909909909909909720e-01 -2.828375220517591326e-02
9.919919919919919504e-01 -2.514463480050808594e-02
9.929929929929930399e-01 -2.200427492278196617e-02
9.939939939939940183e-01 -1.886282757485245598e-02
9.949949949949949968e-01 -1.572044788199159979e-02
9.959959959959959752e-01 -1.257729107446872545e-02
9.969969969969969537e-01 -9.433512470098069647e-03
9.979979979979980431e-01 -6.289267456757276394e-03
9.989989989989990216e-01 -3.144711474891862066e-03
1.000000000000000000e+00 -1.224646799147353207e-16
